# Supplementary material for: Targeted UDP-glucose ceramide glucosyltransferase stable overexpression induces a metabolic switch improving cell performance at high cell density
Source: Front Bioeng Biotechnol. 2025 Oct 13;13:1690203. doi: 10.3389/fbioe.2025.1690203 (PMC12556263; doi:10.3389/fbioe.2025.1690203)
Supplement: Supplementary file 2 [file Table1.xlsx]

## Sheet: All protiens-Constitutive Exp.
																																	-5	0	5
Table S1a. List of all Identified proteins in this study. Biological replicates are denotated by (I,II,III). Color scale show up-regualtion (red) and down-regualtion (blue)
			Zq							Average			FDR							Number of peptides
Uniprot Accesion	Gene Name	Protein Name	HEK293SF-3F6WT			UGCG 100RPU							HEK293SF-3F6WT			UGCG 100RPU				HEK293SF-3F6WT			UGCG 100RPU
			I	II	III	I	II	III		WT	UGCG		I	II	III	I	II	III		I	II	III	I	II	III
Q8N4N8	KIF2B	>sp|Q8N4N8|KIF2B_HUMAN Kinesin-like protein KIF2B OS=Homo sapiens OX=9606 GN=KIF2B PE=1 SV=3	0.118892	31.0768	12.0092	16.447	20.8213	46.8307		14.4016	28.033		0.997825	0	0	0	0	0		1	1	1	1	1	1
P08697	SERPINF2	>sp|P08697|A2AP_HUMAN Alpha-2-antiplasmin OS=Homo sapiens OX=9606 GN=SERPINF2 PE=1 SV=3	1.52097	25.3115	9.17822	14.1444	18.2163	44.2013		12.0036	25.5207		0.763077	0	0	0	0	0		1	1	1	1	1	1
P01023; P20742	A2M	>sp|P01023|A2MG_HUMAN Alpha-2-macroglobulin OS=Homo sapiens OX=9606 GN=A2M PE=1 SV=3	0.508795	23.2028	0.387466	12.2325	19.0243	43.6874		8.03301	24.9814		0.989986	0	1.0065	0	0	0		2	1	1	1	1	1
P01023	A2M	>sp|P01023|A2MG_HUMAN Alpha-2-macroglobulin OS=Homo sapiens OX=9606 GN=A2M PE=1 SV=3	-2.64908	23.2331	5.15838	9.89497	17.2028	46.1111		8.5808	24.403		0.190098	0	5.52743e-05	0	0	0		3	3	3	3	3	3
P01308	INS	>sp|P01308|INS_HUMAN Insulin OS=Homo sapiens OX=9606 GN=INS PE=1 SV=1	0.21684	25.165	6.35834	11.4965	20.8894	40.0192		10.5801	24.135		0.991568	0	8.82477e-08	0	0	0		2	1	2	2	1	1
A0A994J439	ITIH3	Inter-alpha-trypsin inhibitor heavy chain H3	3.66746	16.0038	5.8698	11.1475	13.5815	41.386		8.51367	22.0383		0.0123831	0	1.39849e-06	0	0	0		4	2	3	3	2	2
P02768	ALB	>sp|P02768|ALBU_HUMAN Albumin OS=Homo sapiens OX=9606 GN=ALB PE=1 SV=2	0.200842	28.7931	7.43666	4.19911	8.0335	50.9712		12.1435	21.0679		0.992498	0	8.12302e-11	0.00214669	2.0757e-13	0		7	3	6	5	3	4
E7EQB2	LTF	>tr|E7EQB2|E7EQB2_HUMAN Lactotransferrin (Fragment) OS=Homo sapiens OX=9606 GN=LTF PE=1 SV=1	0.318316	20.929	4.17968	7.73816	16.455	38.3021		8.47568	20.8317		0.996332	0	0.00401001	4.32254e-12	0	0		3	2	3	2	2	2
P01024	C3	>sp|P01024|CO3_HUMAN Complement C3 OS=Homo sapiens OX=9606 GN=C3 PE=1 SV=2	-0.713851	17.3337	4.68828	5.35262	12.1453	38.9956		7.10272	18.8312		0.983168	0	0.000529833	1.33935e-05	0	0		3	2	3	3	2	2
P20742	PZP	>sp|P20742|PZP_HUMAN Pregnancy zone protein OS=Homo sapiens OX=9606 GN=PZP PE=1 SV=4	-0.178426	18.284	5.28626	8.3224	13.1827	34.2104		7.79728	18.5718		0.994759	0	3.17754e-05	0	0	0		1	1	1	1	1	1
P19823	ITIH2	>sp|P19823|ITIH2_HUMAN Inter-alpha-trypsin inhibitor heavy chain H2 OS=Homo sapiens OX=9606 GN=ITIH2 PE=1 SV=2	1.14252	12.9137	3.56577	4.77897	9.33391	38.1128		5.87399	17.4086		0.894562	0	0.0290707	0.000200588	0	0		4	3	3	3	3	3
P05543	SERPINA7	>sp|P05543|THBG_HUMAN Thyroxine-binding globulin OS=Homo sapiens OX=9606 GN=SERPINA7 PE=1 SV=2	0.234033	12.2197	2.70302	6.08193	10.7336	32.9351		5.05224	16.5835		0.992464	0	0.213133	2.63423e-07	0	0		1	1	1	1	1	1
P02765	AHSG	>sp|P02765|FETUA_HUMAN Alpha-2-HS-glycoprotein OS=Homo sapiens OX=9606 GN=AHSG PE=1 SV=2	1.92233	4.99263	5.56571	0.310188	5.04098	43.7835		4.16022	16.3782		0.553587	8.31669e-05	7.06094e-06	0.983844	3.17848e-05	0			2	4	2	2	2
H7C275	MCF2L	>tr|H7C275|H7C275_HUMAN Guanine nucleotide exchange factor DBS (Fragment) OS=Homo sapiens OX=9606 GN=MCF2L PE=1 SV=1	-1.18908	20.2086	-0.0186735	0.673567	18.0475	27.6364		6.33361	15.4525		0.877148	0	0.999656	0.952095	0	0		2	1	1	1	1	1
Q9H195	MUC3B	>sp|Q9H195|MUC3B_HUMAN Mucin-3B (Fragment) OS=Homo sapiens OX=9606 GN=MUC3B PE=2 SV=2	0.311751	8.95852	3.57793	7.24794	6.95001	29.8202		4.28273	14.6727		0.995457	0	0.0285434	1.40834e-10	5.26373e-10	0		1	1	1	1	1	1
J3KP97	CCDC18	>tr|J3KP97|J3KP97_HUMAN Coiled-coil domain-containing protein 18 (Fragment) OS=Homo sapiens OX=9606 GN=CCDC18 PE=1 SV=1	0.727924	12.2712	1.80859	4.94103	5.61835	32.392		4.93591	14.3171		0.981701	0	0.651957	9.74405e-05	1.79255e-06	0		2	1	2	2	1	1
P02760	AMBP	>sp|P02760|AMBP_HUMAN Protein AMBP OS=Homo sapiens OX=9606 GN=AMBP PE=1 SV=1		10.4242	2.65745	2.54511	8.29857	32.0313		6.54084	14.2917			0	0.226365	0.196912	0	0			1	1	1	1	1
Q9BRU2	TCEAL7	>sp|Q9BRU2|TCAL7_HUMAN Transcription elongation factor A protein-like 7 OS=Homo sapiens OX=9606 GN=TCEAL7 PE=2 SV=2	-2.03712	0.90526	0.0200012	14.9418	13.2212	14.3507		-0.370621	14.1713		0.493713	0.944636	0.999402	0	0	0		2	2	2	2	2	2
P07996	THBS1	>sp|P07996|TSP1_HUMAN Thrombospondin-1 OS=Homo sapiens OX=9606 GN=THBS1 PE=1 SV=2	0.912542	10.1924	3.11657	2.86339	10.1894	29.1648		4.7405	14.0725		0.950323	0	0.0989637	0.105724	0	0		2	2	2	2	2	2
H0Y860	STIM2	>tr|H0Y860|H0Y860_HUMAN Stromal interaction molecule 2 OS=Homo sapiens OX=9606 GN=STIM2 PE=1 SV=2	-1.83184	10.2203	4.55126	3.59856	8.78151	28.2114		4.31323	13.5305		0.61004	0	0.00092296	0.0152117	0	0		2	1	1	2	1	1
P35670	ATP7B	>sp|P35670|ATP7B_HUMAN Copper-transporting ATPase 2 OS=Homo sapiens OX=9606 GN=ATP7B PE=1 SV=4	0.560302	0.375842	0.943166	1.19172	1.21512	37.1349		0.626437	13.1806		0.989388	1.0016	0.966016	0.853755	0.840785	0		2	1	1	1	1	1
P02751	FN1	>sp|P02751|FINC_HUMAN Fibronectin OS=Homo sapiens OX=9606 GN=FN1 PE=1 SV=5	-2.31872	5.46247	0.851576	4.65483	5.43101	25.2856		1.33177	11.7905		0.328538	8.12995e-06	0.981474	0.000342124	4.75036e-06	0		20	20	20	20	20	14
P69905	HBA1HBA2	>sp|P69905|HBA_HUMAN Hemoglobin subunit alpha OS=Homo sapiens OX=9606 GN=HBA2 PE=1 SV=2	1.37747	15.461	2.51254	2.80388	5.91181	25.7406		6.45032	11.4854		0.823634	0	0.28895	0.121349	3.56822e-07	0		4	2	3	3	2	1
F5GXS0	C4B	>tr|F5GXS0|F5GXS0_HUMAN Complement C4-B OS=Homo sapiens OX=9606 GN=C4B PE=1 SV=1	-0.682493	5.08523	2.05303	3.61287	3.57581	26.5566		2.15192	11.2484		0.989168	5.38755e-05	0.509195	0.0145559	0.0111817	0		2	2	2	2	1	2
P01008	SERPINC1	>sp|P01008|ANT3_HUMAN Antithrombin-III OS=Homo sapiens OX=9606 GN=SERPINC1 PE=1 SV=1	0.540666	3.56668	2.32371	2.14603	5.25245	23.4375		2.14368	10.2787		0.989702	0.0218869	0.38392	0.386198	1.17987e-05	0		1	1	1	1	1	1
J3KMX3	AFP	>tr|J3KMX3|J3KMX3_HUMAN Alpha-fetoprotein OS=Homo sapiens OX=9606 GN=AFP PE=1 SV=1	1.37253	12.4009	2.26317	3.83827	10.2862	16.6263		5.34552	10.2502		0.825992	0	0.40809	0.00724338	0	0		3	1	3	3	2	1
B8ZZT4	VAMP8	>tr|B8ZZT4|B8ZZT4_HUMAN Vesicle-associated membrane protein 8 OS=Homo sapiens OX=9606 GN=VAMP8 PE=1 SV=1	0.799575	0.806207	1.18365	10.1138	10.1246	10.0976		0.92981	10.112		0.972839	0.966005	0.925883	0	0	0		2	2	2	2	2	1
Q9UBM8	MGAT4C	>sp|Q9UBM8|MGT4C_HUMAN Alpha-1,3-mannosyl-glycoprotein 4-beta-N-acetylglucosaminyltransferase C OS=Homo sapiens OX=9606 GN=MGAT4C PE=2 SV=2	0.564173	5.17328	2.06521	2.69605	4.90631	22.1388		2.60088	9.91373		0.990568	3.49355e-05	0.501746	0.15292	5.94443e-05	0		1	1	1	1	1	1
P0CJ74	MTRNR2L7	>sp|P0CJ74|HMN7_HUMAN Humanin-like 7 OS=Homo sapiens OX=9606 GN=MTRNR2L7 PE=2 SV=1	-0.0816701	3.06265	0.960644	1.60886	4.12734	22.143		1.31387	9.29307		1.00103	0.079135	0.964605	0.682322	0.00157093	0		1	1	1	1	1	1
H0YCR1	FHAD1	>tr|H0YCR1|H0YCR1_HUMAN Forkhead-associated domain-containing protein 1 (Fragment) OS=Homo sapiens OX=9606 GN=FHAD1 PE=1 SV=1	0.197009	4.2101	2.7329	0.851839	3.81808	23.1538		2.38	9.27456		0.992919	0.00242835	0.201965	0.924279	0.00490701	0		1	1	1	1	1	1
D6RF35	GC	>tr|D6RF35|D6RF35_HUMAN Vitamin D-binding protein OS=Homo sapiens OX=9606 GN=GC PE=1 SV=1	2.17131	3.40217	0.385215	1.10608	3.60519	21.7062		1.98623	8.80583		0.407767	0.0348648	1.00756	0.878243	0.0101783	0		2	2	2	2	2	2
P50225	SULT1A1	>sp|P50225|ST1A1_HUMAN Sulfotransferase 1A1 OS=Homo sapiens OX=9606 GN=SULT1A1 PE=1 SV=3	-1.00846	-0.0443791	-0.332941	9.02565	8.65967	8.7254		-0.461928	8.80357		0.931078	1.00331	1.00992	0	0	0		5	5	5	5	5	5
Q5SYV1	SARDH	>tr|Q5SYV1|Q5SYV1_HUMAN Sarcosine dehydrogenase, mitochondrial (Fragment) OS=Homo sapiens OX=9606 GN=SARDH PE=1 SV=2	-0.175846	1.69946	2.06639	8.13661	8.05845	8.15284		1.19667	8.11597		0.994308	0.644808	0.501796	2.26015e-13	1.60002e-13	4.9237e-14		2	2	2	2	2	2
P00747	PLG	>sp|P00747|PLMN_HUMAN Plasminogen OS=Homo sapiens OX=9606 GN=PLG PE=1 SV=2	0.130245	7.23664	0.670592	0.410059	4.63224	18.6812		2.67916	7.90785		0.997586	1.32699e-10	0.998958	0.977886	0.000196723	0		2	2	2	1	1	1
P05787	KRT8	>sp|P05787|K2C8_HUMAN Keratin, type II cytoskeletal 8 OS=Homo sapiens OX=9606 GN=KRT8 PE=1 SV=7	-1.7079	0.91225	1.50148	7.40299	6.7687	8.72532		0.235277	7.63234		0.675905	0.946401	0.810248	4.80282e-11	1.75565e-09	0		13	13	13	12	12	12
A8MUN2	APOB	>tr|A8MUN2|A8MUN2_HUMAN Apolipoprotein B-100 OS=Homo sapiens OX=9606 GN=APOB PE=1 SV=2	-1.58126	3.30626	2.22102	0.188869	3.27956	19.0987		1.31534	7.52238		0.743091	0.0459849	0.419167	0.985252	0.027409	0		1	1	1	1	1	1
P02458	COL2A1	>sp|P02458|CO2A1_HUMAN Collagen alpha-1(II) chain OS=Homo sapiens OX=9606 GN=COL2A1 PE=1 SV=3	-0.663839	1.49335	1.23741	8.47439	6.89041	7.02694		0.688974	7.46391		0.989099	0.734597	0.914684	0	7.75905e-10	2.07473e-10		9	9	9	8	8	8
A0A494C1M4	ALDH1L2	>tr|A0A494C1M4|A0A494C1M4_HUMAN 10-formyltetrahydrofolate dehydrogenase OS=Homo sapiens OX=9606 GN=ALDH1L2 PE=1 SV=1	-1.62752	-0.418679	-0.0780229	6.52899	7.70504	6.83477		-0.708072	7.02293		0.711484	0.999894	1.00133	1.79029e-08	2.46263e-12	7.72062e-10		2	2	2	1	2	2
P02452	COL1A1	>sp|P02452|CO1A1_HUMAN Collagen alpha-1(I) chain OS=Homo sapiens OX=9606 GN=COL1A1 PE=1 SV=6	1.45442	4.45681	1.48607	1.34397	2.87329	16.6326		2.46577	6.94996		0.794294	0.000923293	0.819768	0.798117	0.0818797	0		3	3	3	3	3	2
U3KQT1	ESD	>tr|U3KQT1|U3KQT1_HUMAN S-formylglutathione hydrolase OS=Homo sapiens OX=9606 GN=ESD PE=1 SV=2	0.791097	0.786881	-1.295	6.60151	6.66357	6.99621		0.0943264	6.75376		0.974836	0.970682	0.894816	1.1359e-08	3.30128e-09	2.55543e-10		7	8	7	8	8	7
P15153	RAC2	>sp|P15153|RAC2_HUMAN Ras-related C3 botulinum toxin substrate 2 OS=Homo sapiens OX=9606 GN=RAC2 PE=1 SV=1	0.407316	0.437225	0.54505	7.00573	6.5246	6.23571		0.463197	6.58868		0.989878	0.997126	1.00075	7.87308e-10	8.07631e-09	3.77605e-08		1	1	1	1	1	1
P51884	LUM	>sp|P51884|LUM_HUMAN Lumican OS=Homo sapiens OX=9606 GN=LUM PE=1 SV=2	0.693365	2.10358	0.531362	-0.193921	3.25671	15.8548		1.10944	6.30587		0.98574	0.436117	1.00225	0.985816	0.029093	0		1	1	1	1	1	1
Q96NJ6	ZFP3	>sp|Q96NJ6|ZFP3_HUMAN Zinc finger protein 3 homolog OS=Homo sapiens OX=9606 GN=ZFP3 PE=1 SV=1	-2.43196	2.10412	2.83685	1.54054	0.227112	17.0215		0.836337	6.26305		0.277369	0.436151	0.16995	0.714318	0.995433	0		1	1	1	1	1	1
P05783	KRT18	>sp|P05783|K1C18_HUMAN Keratin, type I cytoskeletal 18 OS=Homo sapiens OX=9606 GN=KRT18 PE=1 SV=2	-1.14143	0.434715	0.345395	6.65684	5.50645	6.42399		-0.120439	6.19576		0.895066	0.99692	1.01034	8.06868e-09	3.166e-06	1.14801e-08		9	9	9	9	9	8
K7EL76	KLC3	>tr|K7EL76|K7EL76_HUMAN Kinesin light chain (Fragment) OS=Homo sapiens OX=9606 GN=KLC3 PE=1 SV=8	0.879063	1.79546	1.02405	6.39145	5.77169	6.04016		1.23286	6.06777		0.959967	0.600691	0.954378	4.18138e-08	7.62474e-07	1.25606e-07		5	5	5	5	5	5
A0A0J9YY72	NHSL2	>tr|A0A0J9YY72|A0A0J9YY72_HUMAN NHS-like protein 2 OS=Homo sapiens OX=9606 GN=NHSL2 PE=1 SV=1	0.635824	0.492557	1.15532	5.8864	5.7315	5.92968		0.761232	5.84919		0.989565	0.996573	0.930553	7.76126e-07	9.56409e-07	2.43044e-07		3	3	3	3	3	3
P00734	F2	>sp|P00734|THRB_HUMAN Prothrombin OS=Homo sapiens OX=9606 GN=F2 PE=1 SV=2	1.85881	3.56451	2.23679	1.43545	3.26733	12.6381		2.55337	5.78029		0.591147	0.0217638	0.41704	0.764362	0.028362	0		1	1	1	1	1	1
A0A5F9ZHM4; P00338	LDHB	>tr|A0A5F9ZHM4|A0A5F9ZHM4_HUMAN L-lactate dehydrogenase OS=Homo sapiens OX=9606 GN=LDHB PE=1 SV=1	0.761786	3.13176	-2.82206	6.37034	10.1346	0.591561		0.357163	5.69885		0.980388	0.0677582	0.174233	4.66248e-08	0	0.98363		3	3	3	2	2	3
Q8N0X7	SPART	>sp|Q8N0X7|SPART_HUMAN Spartin OS=Homo sapiens OX=9606 GN=SPART PE=1 SV=1	-0.662454	-0.386587	-1.60634	6.12155	5.13783	5.42616		-0.885127	5.56185		0.98793	1.00046	0.767505	2.1099e-07	2.10815e-05	4.08155e-06		7	8	7	7	7	8
Q86V97	KBTBD6	>sp|Q86V97|KBTB6_HUMAN Kelch repeat and BTB domain-containing protein 6 OS=Homo sapiens OX=9606 GN=KBTBD6 PE=1 SV=1	-0.639366	0.229662	0.232791	5.29684	5.31109	5.11436		-0.0589709	5.24076		0.988884	1.00021	1.00627	1.78846e-05	8.80624e-06	2.06243e-05		5	5	5	5	5	5
Q07954	LRP1	>sp|Q07954|LRP1_HUMAN Prolow-density lipoprotein receptor-related protein 1 OS=Homo sapiens OX=9606 GN=LRP1 PE=1 SV=2	-0.947762	0.211505	1.34565	5.06315	4.97863	5.12468		0.203131	5.05549		0.938348	0.999985	0.868394	5.48917e-05	4.22675e-05	1.98272e-05		25	26	26	25	25	25
Q9NV35	NUDT15	>sp|Q9NV35|NUD15_HUMAN Nucleotide triphosphate diphosphatase NUDT15 OS=Homo sapiens OX=9606 GN=NUDT15 PE=1 SV=1	-0.243346	-0.29494	0.690495	4.57025	4.56834	5.65907		0.0507363	4.93255		0.990225	0.998637	0.995409	0.000478954	0.000259203	1.14449e-06		6	6	6	6	6	6
H0Y804	AKR1C1	>tr|H0Y804|H0Y804_HUMAN Aldo-keto reductase family 1 member C1 (Fragment) OS=Homo sapiens OX=9606 GN=AKR1C1 PE=1 SV=1	-0.260039	0.0616437	0.0431138	5.67798	4.21598	4.84234		-0.0517606	4.9121		0.990848	1.00249	1.00077	2.3584e-06	0.00110279	7.65316e-05		1	1	1	1	1	1
P07996; P35442	THBS1	>sp|P07996|TSP1_HUMAN Thrombospondin-1 OS=Homo sapiens OX=9606 GN=THBS1 PE=1 SV=2	1.21441	1.83559	0.279973	-0.421882	1.88633	13.2698		1.10999	4.91142		0.867065	0.580207	1.00668	0.9801	0.499848	0		1	1	1	1	1	1
P07305	H1-0	>sp|P07305|H10_HUMAN Histone H1.0 OS=Homo sapiens OX=9606 GN=H1-0 PE=1 SV=3	-0.302183	0.70346	-0.129691	5.2665	4.87046	4.42738		0.0905284	4.85478		0.991002	0.978343	1.00779	2.03904e-05	6.9763e-05	0.000506065		3	3	3	3	3	3
A0A8I5KRN5	CHPF2	>tr|A0A8I5KRN5|A0A8I5KRN5_HUMAN Hexosyltransferase OS=Homo sapiens OX=9606 GN=CHPF2 PE=1 SV=1	3.27173	2.08432	-9.98043	4.94391	7.55757	1.90206		-1.54146	4.80118		0.0416203	0.446453	0	9.74272e-05	7.24905e-12	0.501877		1	1	1	1	1	1
B1AJY7	PSMD10	>tr|B1AJY7|B1AJY7_HUMAN 26S proteasome non-ATPase regulatory subunit 10 OS=Homo sapiens OX=9606 GN=PSMD10 PE=1 SV=1	1.70644	1.81479	-0.269583	4.64583	4.65149	4.70498		1.08388	4.66743		0.676194	0.591496	1.00678	0.000348865	0.000181504	0.000147359		9	9	8	8	9	9
A0A024R3Z1	MAP2	>tr|A0A024R3Z1|A0A024R3Z1_HUMAN Microtubule-associated protein OS=Homo sapiens OX=9606 GN=MAP2 PE=4 SV=1	-0.501016	1.08265	-0.565374	4.74078	5.05049	4.10078		0.00542148	4.63069		0.990668	0.900773	1.00396	0.000233161	3.09796e-05	0.00194583		3	3	3	3	3	3
Q6N069	NAA16	>sp|Q6N069|NAA16_HUMAN N-alpha-acetyltransferase 16, NatA auxiliary subunit OS=Homo sapiens OX=9606 GN=NAA16 PE=1 SV=2	-0.843561	-0.653486	0.540051	4.00733	4.39815	4.88667		-0.318999	4.43071		0.964266	0.983163	1.00149	0.00431956	0.000521591	6.24593e-05		10	10	10	10	10	10
Q9NTI5	PDS5B	>sp|Q9NTI5|PDS5B_HUMAN Sister chromatid cohesion protein PDS5 homolog B OS=Homo sapiens OX=9606 GN=PDS5B PE=1 SV=1	0.984242	0.63195	0.300629	4.11855	4.65645	4.34799		0.63894	4.37433		0.930222	0.986149	1.00794	0.00291922	0.00017832	0.000703056		22	22	18	20	20	22
A0A2R8Y6Y7	SUCLA2	>tr|A0A2R8Y6Y7|A0A2R8Y6Y7_HUMAN Succinate--CoA ligase [ADP-forming] subunit beta, mitochondrial OS=Homo sapiens OX=9606 GN=SUCLA2 PE=1 SV=1	0.581272	-0.422266	-0.887975	4.33461	4.33226	4.344		-0.242989	4.33695		0.992992	0.99909	0.978386	0.00125083	0.00067524	0.000711754		12	12	12	12	12	12
A0A0U1RQV3	EFEMP1	>tr|A0A0U1RQV3|A0A0U1RQV3_HUMAN EGF-containing fibulin-like extracellular matrix protein 1 (Fragment) OS=Homo sapiens OX=9606 GN=EFEMP1 PE=1 SV=1	0.159378	1.34948	1.02743	2.10605	2.2519	8.63381		0.845432	4.33059		0.995702	0.789836	0.953871	0.403913	0.295047	0		2	2	2	2	2	1
E9PHN7	GSTM2	>tr|E9PHN7|E9PHN7_HUMAN Glutathione S-transferase Mu 2 OS=Homo sapiens OX=9606 GN=GSTM2 PE=1 SV=2	-0.972689	1.16678	1.96878	4.2798	3.8261	4.80883		0.720957	4.30491		0.932368	0.872874	0.551182	0.00152687	0.0048523	8.99248e-05		8	8	8	8	8	8
P62136; P36873	PPP1CA	>sp|P62136|PP1A_HUMAN Serine/threonine-protein phosphatase PP1-alpha catalytic subunit OS=Homo sapiens OX=9606 GN=PPP1CA PE=1 SV=1	-0.0565426	-0.121846	1.19723	-0.360247	1.44124	11.6253		0.339614	4.23543		1.00088	1.00314	0.926363	0.980736	0.764564	0		3	3	2	3	2	1
Q9UN81	L1RE1	>sp|Q9UN81|LORF1_HUMAN LINE-1 retrotransposable element ORF1 protein OS=Homo sapiens OX=9606 GN=L1RE1 PE=1 SV=1	-1.78553	1.48544	1.14464	4.97641	3.28761	4.42461		0.281516	4.22955		0.639259	0.740335	0.930113	8.36442e-05	0.026966	0.000509472		2	2	2	2	2	2
Q92743	HTRA1	>sp|Q92743|HTRA1_HUMAN Serine protease HTRA1 OS=Homo sapiens OX=9606 GN=HTRA1 PE=1 SV=1	0.575533	0.334818	0.956154	1.60172	1.8935	8.94491		0.622168	4.14671		0.993745	1.00013	0.965654	0.685744	0.494651	0		2	2	2	2	2	2
F6SQB9	RAB4B	HCG1995540, isoform CRA_b	0.843305	0.368141	0.0939025	0.95385	2.50285	8.93588		0.435116	4.13086		0.964073	1.00153	1.0027	0.910882	0.187881	0		1	1	1	1	1	1
Q5T321	NBEA	>tr|Q5T321|Q5T321_HUMAN Neurobeachin OS=Homo sapiens OX=9606 GN=NBEA PE=1 SV=2	1.03786	1.50275	0.404657	4.16122	3.7905	4.36296		0.981755	4.1049		0.923098	0.730047	1.0065	0.00248985	0.0054167	0.00066846		1	1	1	1	1	1
Q9NRG1	PRTFDC1	>sp|Q9NRG1|PRDC1_HUMAN Phosphoribosyltransferase domain-containing protein 1 OS=Homo sapiens OX=9606 GN=PRTFDC1 PE=1 SV=1	0.039692	-0.0790087	-0.476034	4.28086	4.15386	3.86633		-0.171784	4.10035		1.00135	1.00444	1.00441	0.00153405	0.00140639	0.00466082		1	1	1	1	1	1
Q6UX53	METTL7B	>sp|Q6UX53|MET7B_HUMAN Thiol S-methyltransferase METTL7B OS=Homo sapiens OX=9606 GN=METTL7B PE=1 SV=2	1.78472	0.799365	-2.21401	2.61247	4.78366	4.71892		0.123358	4.03835		0.638481	0.966882	0.421363	0.176757	0.000100571	0.000138543		1	1	1	1	1	1
C9JFK9	BAG3	>tr|C9JFK9|C9JFK9_HUMAN BAG family molecular chaperone regulator 3 (Fragment) OS=Homo sapiens OX=9606 GN=BAG3 PE=1 SV=1	-0.219724	-1.06096	0.769066	1.37305	1.44997	9.25032		-0.170541	4.02445		0.991211	0.906867	0.988319	0.788696	0.758766	0		1	1	1	1	1	1
P50479	PDLIM4	>sp|P50479|PDLI4_HUMAN PDZ and LIM domain protein 4 OS=Homo sapiens OX=9606 GN=PDLIM4 PE=1 SV=2	-0.719431	-0.612143	0.832355	4.38815	2.63861	5.00171		-0.166406	4.00949		0.982392	0.989764	0.986962	0.00100927	0.137637	3.58706e-05		3	3	3	3	3	3
Q9HCJ0	TNRC6C	>sp|Q9HCJ0|TNR6C_HUMAN Trinucleotide repeat-containing gene 6C protein OS=Homo sapiens OX=9606 GN=TNRC6C PE=1 SV=3	-0.973506	0.4935	-0.124431	0.234925	0.443495	11.3231		-0.201479	4.00051		0.933659	0.996612	1.00672	0.984907	0.993291	0		2	2	2	2	2	1
A0A7P0T9X2	ALG5	>tr|A0A7P0T9X2|A0A7P0T9X2_HUMAN Dolichyl-phosphate beta-glucosyltransferase OS=Homo sapiens OX=9606 GN=ALG5 PE=1 SV=1	0.654546	0.914874	-0.879794	4.47371	2.88906	4.58988		0.229875	3.98422		0.98825	0.947086	0.97753	0.000730898	0.0789877	0.000245854		3	3	3	3	3	3
H0Y804; A0A0A0MSS8	AKR1C1	>tr|H0Y804|H0Y804_HUMAN Aldo-keto reductase family 1 member C1 (Fragment) OS=Homo sapiens OX=9606 GN=AKR1C1 PE=1 SV=1	0.711109	-0.139203	0.766298	3.76393	3.84598	4.29354		0.446068	3.96782		0.983854	1.00216	0.986643	0.00927653	0.00451422	0.000884151		1	1	1	1	1	1
B4DDF4	CNN2	>tr|B4DDF4|B4DDF4_HUMAN Calponin OS=Homo sapiens OX=9606 GN=CNN2 PE=1 SV=1	2.15803	-0.159048	-2.25232	4.28362	3.33394	4.24528		-0.0844459	3.95428		0.417035	1.00279	0.414812	0.00152969	0.0237307	0.0010789		9	9	9	9	9	9
O14917	PCDH17	>sp|O14917|PCD17_HUMAN Protocadherin-17 OS=Homo sapiens OX=9606 GN=PCDH17 PE=1 SV=2	0.342451	0.762209	0.718126	3.74828	3.88218	4.22872		0.607596	3.95306		0.997872	0.970697	0.990692	0.00975007	0.00399627	0.00114832		4	4	4	4	3	4
Q16698	DECR1	>sp|Q16698|DECR_HUMAN 2,4-dienoyl-CoA reductase [(3E)-enoyl-CoA-producing], mitochondrial OS=Homo sapiens OX=9606 GN=DECR1 PE=1 SV=1	0.185	-0.0936835	0.08071	3.95092	3.58901	4.20542		0.0573421	3.91512		0.995722	1.00248	1.00115	0.00510285	0.0107905	0.00125902		2	2	2	2	2	2
Q9H313	TTYH1	>sp|Q9H313|TTYH1_HUMAN Protein tweety homolog 1 OS=Homo sapiens OX=9606 GN=TTYH1 PE=1 SV=1	3.59154	3.87396	-2.97171	4.97974	4.7641	1.9991		1.49793	3.91431		0.0159636	0.00778995	0.126875	8.34669e-05	0.000110087	0.451696		1	1	1	1	1	1
Q99626	CDX2	>sp|Q99626|CDX2_HUMAN Homeobox protein CDX-2 OS=Homo sapiens OX=9606 GN=CDX2 PE=1 SV=3	0.465064	0.969079	0.948787	4.69385	3.14646	3.90175		0.79431	3.91402		0.991327	0.92616	0.964231	0.000289961	0.0399157	0.0041089		1	1	1	1	1	1
O14531	DPYSL4	>sp|O14531|DPYL4_HUMAN Dihydropyrimidinase-related protein 4 OS=Homo sapiens OX=9606 GN=DPYSL4 PE=1 SV=2	1.91784	0.423943	2.10366	3.82336	4.44147	3.45576		1.48181	3.90686		0.554129	0.998816	0.476553	0.00754314	0.000438969	0.0185371		3	4	3	3	3	4
A3KMH1	VWA8	>sp|A3KMH1|VWA8_HUMAN von Willebrand factor A domain-containing protein 8 OS=Homo sapiens OX=9606 GN=VWA8 PE=1 SV=2	-0.160615	-0.721868	-0.247902	3.86861	3.63362	4.18039		-0.376795	3.89421		0.995774	0.977447	1.00471	0.00662246	0.00929478	0.00139041		8	8	8	8	8	8
P48735	IDH2	>sp|P48735|IDHP_HUMAN Isocitrate dehydrogenase [NADP], mitochondrial OS=Homo sapiens OX=9606 GN=IDH2 PE=1 SV=2	0.0770066	0.221083	-0.0269554	3.8774	4.00666	3.66027		0.0903782	3.84811		1.00129	0.999757	0.998809	0.00647858	0.00252377	0.00951467		21	21	20	21	21	21
Q15746	MYLK	>sp|Q15746|MYLK_HUMAN Myosin light chain kinase, smooth muscle OS=Homo sapiens OX=9606 GN=MYLK PE=1 SV=4	-0.177663	0.945841	0.287079	3.17505	3.69832	4.43912		0.351752	3.77083		0.994654	0.936223	1.0099	0.049283	0.00750673	0.000485197		2	2	2	2	2	2
Q5T2S8	ODAD2	>sp|Q5T2S8|ODAD2_HUMAN Outer dynein arm-docking complex subunit 2 OS=Homo sapiens OX=9606 GN=ODAD2 PE=1 SV=1	-0.158397	1.62686	1.2651	2.07074	1.3608	7.85081		0.911188	3.76078		0.995665	0.67797	0.905592	0.425757	0.8022	4.56057e-13		2	2	2	2	2	1
P51857	AKR1D1	>sp|P51857|AK1D1_HUMAN Aldo-keto reductase family 1 member D1 OS=Homo sapiens OX=9606 GN=AKR1D1 PE=1 SV=1	0.665603	0.581599	-0.0799431	3.4816	4.11608	3.59537		0.389086	3.73102		0.989131	0.992673	1.00118	0.0216704	0.00163345	0.01187		1	1	1	1	1	1
Q9BXJ1	C1QTNF1	>sp|Q9BXJ1|C1QT1_HUMAN Complement C1q tumor necrosis factor-related protein 1 OS=Homo sapiens OX=9606 GN=C1QTNF1 PE=1 SV=1	0.914858	0.441662	0.458756	3.70896	3.82455	3.4014		0.605092	3.64497		0.950593	0.99662	1.00305	0.0111149	0.00486203	0.0223853		1	1	1	1	1	1
H3BTP3; B4DGI9	TCF4	>tr|H3BTP3|H3BTP3_HUMAN Transcription factor 4 OS=Homo sapiens OX=9606 GN=TCF4 PE=1 SV=1	1.09544	3.90995	4.09274	4.0853	3.09099	3.70655		3.03271	3.62761		0.904528	0.00719987	0.00558977	0.00328334	0.0458772	0.00822146		1	1	1	1	1	1
O75554	WBP4	>sp|O75554|WBP4_HUMAN WW domain-binding protein 4 OS=Homo sapiens OX=9606 GN=WBP4 PE=1 SV=1	0.497169	0.014668	-0.715589	3.93193	3.31562	3.59811		-0.0679175	3.61522		0.990237	1.00102	0.990615	0.00532176	0.0251014	0.0118462		2	2	2	2	2	2
E9PGC8	MAP1A	>tr|E9PGC8|E9PGC8_HUMAN Microtubule-associated protein 1A OS=Homo sapiens OX=9606 GN=MAP1A PE=1 SV=1	1.16211	0.717457	1.03204	3.77488	3.26224	3.76462		0.970536	3.60058		0.884942	0.976994	0.952261	0.00893579	0.0286168	0.00670942		2	2	2	2	2	2
Q6Y288	B3GLCT	>sp|Q6Y288|B3GLT_HUMAN Beta-1,3-glucosyltransferase OS=Homo sapiens OX=9606 GN=B3GLCT PE=1 SV=2	0.508075	0.790597	-0.628801	3.89887	3.47423	3.36032		0.22329	3.57781		0.989135	0.97008	0.996328	0.00605918	0.0155987	0.0252161		6	6	6	6	5	6
Q6N039	TMCC1	>tr|Q6N039|Q6N039_HUMAN Transmembrane and coiled-coil domains protein 1 OS=Homo sapiens OX=9606 GN=TMCC1 PE=1 SV=1	-0.706537	1.86325	1.39632	1.79975	2.36749	6.51477		0.851009	3.56067		0.983371	0.569479	0.850335	0.576532	0.241973	6.49036e-09		1	1	1	1	1	1
A0A0A0MSS8	AKR1C3	>tr|A0A0A0MSS8|A0A0A0MSS8_HUMAN Aldo-keto reductase family 1 member C3 OS=Homo sapiens OX=9606 GN=AKR1C3 PE=1 SV=1	0.260869	0.857696	-0.265472	3.68109	2.81494	4.18254		0.284365	3.55952		0.990765	0.95579	1.00666	0.0119605	0.094164	0.00138499		2	2	2	2	2	2
E9PMV2	HLA-DQA1	>tr|E9PMV2|E9PMV2_HUMAN HLA class II histocompatibility antigen, DQ alpha 1 chain (Fragment) OS=Homo sapiens OX=9606 GN=HLA-DQA1 PE=1 SV=1	1.93985	1.19396	3.33365	2.58309	3.50506	4.56158		2.15582	3.54991		0.546358	0.859762	0.0561951	0.187019	0.0141484	0.000279653		1	1	1	1	1	1
Q9NZL4	HSPBP1	>sp|Q9NZL4|HPBP1_HUMAN Hsp70-binding protein 1 OS=Homo sapiens OX=9606 GN=HSPBP1 PE=1 SV=2	-2.85935	-0.884363	0.714117	1.97427	3.73401	4.93078		-1.00986	3.54636		0.1261	0.950806	0.989886	0.474296	0.00665121	5.09553e-05		8	8	8	8	8	8
B8ZZU6	ATF2	>tr|B8ZZU6|B8ZZU6_HUMAN Cyclic AMP-dependent transcription factor ATF-2 OS=Homo sapiens OX=9606 GN=ATF2 PE=1 SV=1	0.855482	0.534572	0.145072	2.68111	1.42714	6.4643		0.511709	3.52418		0.964696	0.992293	1.0084	0.158718	0.770546	8.9807e-09		1	1	1	1	1	1
H3BS09	CYLD	>tr|H3BS09|H3BS09_HUMAN Ubiquitin carboxyl-terminal hydrolase CYLD OS=Homo sapiens OX=9606 GN=CYLD PE=1 SV=1	1.67767	0.572848	1.20746	0.350504	3.18685	6.94		1.15266	3.49245		0.688953	0.991579	0.923312	0.980182	0.0356367	3.76773e-10		1	1	1	1	1	1
Q9HB20	PLEKHA3	>sp|Q9HB20|PKHA3_HUMAN Pleckstrin homology domain-containing family A member 3 OS=Homo sapiens OX=9606 GN=PLEKHA3 PE=1 SV=2	-0.0500745	7.1591	-0.77903	4.19495	4.41538	1.86047		2.11	3.49027		1.00118	2.26762e-10	0.987648	0.00216643	0.000487104	0.525904		1	1	1	1	1	1
P13984	GTF2F2	>sp|P13984|T2FB_HUMAN General transcription factor IIF subunit 2 OS=Homo sapiens OX=9606 GN=GTF2F2 PE=1 SV=2	1.03767	1.19149	-1.16199	4.01701	2.8946	3.49284		0.355724	3.46815		0.92238	0.862976	0.930428	0.00418003	0.0783467	0.0162715		9	10	10	10	10	10
Q5W0H4	TPT1	>tr|Q5W0H4|Q5W0H4_HUMAN Translationally-controlled tumor protein OS=Homo sapiens OX=9606 GN=TPT1 PE=1 SV=1	0.273073	-1.47201	-0.7935	3.44607	2.96435	3.91516		-0.664145	3.44186		0.991202	0.748499	0.986524	0.0240066	0.0650826	0.00394599		8	8	8	8	8	8
P35269	GTF2F1	>sp|P35269|T2FA_HUMAN General transcription factor IIF subunit 1 OS=Homo sapiens OX=9606 GN=GTF2F1 PE=1 SV=2	-0.0147989	1.02229	-1.00993	3.27792	3.30447	3.69941		-0.000812599	3.42727		1.00081	0.921745	0.953346	0.0376987	0.0259565	0.00838059		8	7	8	8	8	8
Q9Y619	SLC25A15	>sp|Q9Y619|ORNT1_HUMAN Mitochondrial ornithine transporter 1 OS=Homo sapiens OX=9606 GN=SLC25A15 PE=1 SV=1	0.611115	0.271161	0.0784261	3.52366	4.15483	2.56363		0.320234	3.41404		0.99036	0.999518	1.00149	0.0189819	0.00140743	0.182073		2	2	2	2	2	2
Q9H4F8	SMOC1	>sp|Q9H4F8|SMOC1_HUMAN SPARC-related modular calcium-binding protein 1 OS=Homo sapiens OX=9606 GN=SMOC1 PE=1 SV=1	0.842076	0.176921	0.152998	3.89175	3.28926	2.98281		0.390665	3.38794		0.964388	1.00139	1.00684	0.00615046	0.0270593	0.0726472		5	5	5	5	5	5
P09382	LGALS1	>sp|P09382|LEG1_HUMAN Galectin-1 OS=Homo sapiens OX=9606 GN=LGALS1 PE=1 SV=2	0.78835	0.802791	-0.105037	3.60274	4.16207	2.31776		0.495368	3.36086		0.975406	0.966177	1.00444	0.0150514	0.00137035	0.284045		5	5	5	5	4	4
P09211	GSTP1	>sp|P09211|GSTP1_HUMAN Glutathione S-transferase P OS=Homo sapiens OX=9606 GN=GSTP1 PE=1 SV=2	-0.9728	0.133217	0.636985	3.21327	3.28015	3.41852		-0.0675327	3.30398		0.93282	1.00318	0.998209	0.0447019	0.0274358	0.0211044		16	16	16	16	15	16
P49418	AMPH	>sp|P49418|AMPH_HUMAN Amphiphysin OS=Homo sapiens OX=9606 GN=AMPH PE=1 SV=1	1.73542	0.0714024	2.10529	3.12004	3.29192	3.36368		1.30404	3.25855		0.661033	1.00359	0.475373	0.0568907	0.0268883	0.0250986		1	1	1	1	1	1
Q71DI3	H3C15H3C14H3C13	>sp|Q71DI3|H32_HUMAN Histone H3.2 OS=Homo sapiens OX=9606 GN=H3C13 PE=1 SV=3	1.9767	1.87308	0.80492	0.477334	7.82849	1.44173		1.55157	3.24918		0.524704	0.565919	0.987575	0.977305	1.00572e-12	0.739031		3	2	3	2		2
P49748	ACADVL	>sp|P49748|ACADV_HUMAN Very long-chain specific acyl-CoA dehydrogenase, mitochondrial OS=Homo sapiens OX=9606 GN=ACADVL PE=1 SV=1	-0.417781	-0.0692339	0.434625	3.27439	3.6239	2.83657		-0.0174634	3.24495		0.989883	1.00235	1.00311	0.0380154	0.00957752	0.100346		19	19	19	19	19	19
E9PFZ2	CP	>tr|E9PFZ2|E9PFZ2_HUMAN Ceruloplasmin OS=Homo sapiens OX=9606 GN=CP PE=1 SV=1	-9.19481	5.29822	-0.910703	2.97455	-0.862657	7.5541		-1.60243	3.222		0	1.91009e-05	0.97533	0.0826937	0.942424	4.50427e-12		1	1	1	1	1	1
M0R1T5	CHMP2A	>tr|M0R1T5|M0R1T5_HUMAN Charged multivesicular body protein 2a OS=Homo sapiens OX=9606 GN=CHMP2A PE=1 SV=2	1.1614	-0.447736	-0.0361565	3.93386	2.75269	2.97438		0.225834	3.22031		0.885247	0.997122	1.001	0.00531793	0.106704	0.0742368		10	10	10	10	10	10
Q14914	PTGR1	>sp|Q14914|PTGR1_HUMAN Prostaglandin reductase 1 OS=Homo sapiens OX=9606 GN=PTGR1 PE=1 SV=2	-0.304932	-1.21584	0.168152	2.93867	2.75761	3.88941		-0.450874	3.19523		0.993959	0.854808	1.00852	0.0880217	0.105994	0.00430205		6	6	6	6	6	6
Q8NBQ5	HSD17B11	>sp|Q8NBQ5|DHB11_HUMAN Estradiol 17-beta-dehydrogenase 11 OS=Homo sapiens OX=9606 GN=HSD17B11 PE=1 SV=3	-0.258386	0.664777	0.645011	2.87117	3.63827	3.01901		0.350467	3.17615		0.990296	0.983418	0.999719	0.104682	0.0091638	0.0658606		6	6	6	6	6	6
P13929; P09104; P06733; K7EKN2	ENO3	>sp|P13929|ENOB_HUMAN Beta-enolase OS=Homo sapiens OX=9606 GN=ENO3 PE=1 SV=5	-3.53908	1.41684	2.68762	1.29074	1.53068	6.64853		0.18846	3.15665		0.0186601	0.767746	0.216241	0.817009	0.70525	2.72352e-09		2	2	2	2	2	2
P55042	RRAD	>sp|P55042|RAD_HUMAN GTP-binding protein RAD OS=Homo sapiens OX=9606 GN=RRAD PE=1 SV=2	-1.01627	2.59678	-3.21217	3.29475	4.2543	1.83028		-0.543885	3.12644		0.929255	0.215513	0.0797247	0.0362678	0.000934708	0.541168		1	1	1	1	1	1
Q8WTW3	COG1	>sp|Q8WTW3|COG1_HUMAN Conserved oligomeric Golgi complex subunit 1 OS=Homo sapiens OX=9606 GN=COG1 PE=1 SV=1	0.612909	-0.707624	-0.841371	3.10747	3.39131	2.87717		-0.312029	3.12532		0.989865	0.978592	0.985153	0.0583076	0.0201164	0.0920446		10	10	10	9	10	9
P35908; P04259; P05787	KRT2	>sp|P35908|K22E_HUMAN Keratin, type II cytoskeletal 2 epidermal OS=Homo sapiens OX=9606 GN=KRT2 PE=1 SV=2	-0.773003	-0.698549	0.541045	2.6033	2.77503	3.97385		-0.310169	3.1174		0.976161	0.97974	1.00131	0.180325	0.101984	0.00316878		1	1	1	1	1	1
P20908; P12107	COL5A1	>sp|P20908|CO5A1_HUMAN Collagen alpha-1(V) chain OS=Homo sapiens OX=9606 GN=COL5A1 PE=1 SV=3	-0.803872	-0.350626	-0.418052	3.94629	2.74924	2.62004		-0.524183	3.10519		0.969967	1.00061	1.00435	0.00516337	0.107384	0.162119		1	1	1	1	1	1
Q15833	STXBP2	>sp|Q15833|STXB2_HUMAN Syntaxin-binding protein 2 OS=Homo sapiens OX=9606 GN=STXBP2 PE=1 SV=2	0.506893	1.74654	1.30339	2.77632	3.38568	3.02328		1.18561	3.06176		0.989181	0.625013	0.895845	0.129257	0.0203972	0.0655277		10	10	9	10	10	10
J3QLM1	STARD3	>tr|J3QLM1|J3QLM1_HUMAN StAR-related lipid transfer protein 3 OS=Homo sapiens OX=9606 GN=STARD3 PE=1 SV=1	1.7495	1.27001	2.41064	4.04299	2.72846	2.32039		1.81005	3.03061		0.650359	0.834149	0.334493	0.00377351	0.111833	0.284346		1	1	1	1	1	1
Q9HCE7	SMURF1	>sp|Q9HCE7|SMUF1_HUMAN E3 ubiquitin-protein ligase SMURF1 OS=Homo sapiens OX=9606 GN=SMURF1 PE=1 SV=2	0.00213825	0.235725	2.25243	0.283226	-0.143115	8.94481		0.830098	3.02831		1.00026	0.999962	0.415513	0.984136	0.999213	0		1	1	1	1	1	1
Q9NRX4	PHPT1	>sp|Q9NRX4|PHP14_HUMAN 14 kDa phosphohistidine phosphatase OS=Homo sapiens OX=9606 GN=PHPT1 PE=1 SV=1	0.0664267	4.16637	-1.97795	3.83723	1.70226	3.53589		0.751616	3.02513		1.00149	0.00282029	0.544393	0.00722524	0.609247	0.0143454		8	9	9	9	9	8
A0A096LPA2	ADSL	>tr|A0A096LPA2|A0A096LPA2_HUMAN Adenylosuccinate lyase (Fragment) OS=Homo sapiens OX=9606 GN=ADSL PE=1 SV=6	0.787723	0.280019	-4.65527	2.97626	5.27437	0.799314		-1.19584	3.01665		0.975469	0.999824	0.000595765	0.0827719	1.06656e-05	0.952647		1	1	1	1	1	1
P50579	METAP2	>sp|P50579|MAP2_HUMAN Methionine aminopeptidase 2 OS=Homo sapiens OX=9606 GN=METAP2 PE=1 SV=1	1.36787	1.02245	-2.06367	3.84493	2.1012	3.10212		0.108883	3.01608		0.825166	0.922475	0.502124	0.00714614	0.37474	0.0527494		14	14	14	14	14	14
O60911	CTSV	>sp|O60911|CATL2_HUMAN Cathepsin L2 OS=Homo sapiens OX=9606 GN=CTSV PE=1 SV=2	2.29198	1.60187	2.26905	2.1925	2.24313	4.61179		2.0543	3.01581		0.341807	0.68842	0.408388	0.362761	0.300574	0.000225649		1	1	1	1	1	1
P20908	COL5A1	>sp|P20908|CO5A1_HUMAN Collagen alpha-1(V) chain OS=Homo sapiens OX=9606 GN=COL5A1 PE=1 SV=3	-0.228129	-0.570104	-0.465647	3.2619	2.70302	3.06208		-0.421293	3.009		0.992596	0.991427	1.00403	0.0389224	0.119068	0.0590327		5	5	5	5	5	5
P34896	SHMT1	>sp|P34896|GLYC_HUMAN Serine hydroxymethyltransferase, cytosolic OS=Homo sapiens OX=9606 GN=SHMT1 PE=1 SV=1	-0.181822	-0.348018	-0.570939	3.14219	3.21773	2.65711		-0.366926	3.00568		0.995541	0.999967	1.00405	0.054338	0.0323845	0.149142		11	11	11	11	11	11
P09417	QDPR	>sp|P09417|DHPR_HUMAN Dihydropteridine reductase OS=Homo sapiens OX=9606 GN=QDPR PE=1 SV=2	-1.76615	-0.877504	0.716979	2.94509	3.16595	2.76099		-0.642227	2.95735		0.647422	0.951026	0.990257	0.0875662	0.0376512	0.119795		6	6	6	6	6	5
H0YLZ7	ZNF710	>tr|H0YLZ7|H0YLZ7_HUMAN Zinc finger protein 710 (Fragment) OS=Homo sapiens OX=9606 GN=ZNF710 PE=1 SV=1	0.587051					2.94989		0.587051	2.94989		0.993845					0.0783223		1					1
Q58A45	PAN3	>sp|Q58A45|PAN3_HUMAN PAN2-PAN3 deadenylation complex subunit PAN3 OS=Homo sapiens OX=9606 GN=PAN3 PE=1 SV=3	1.42847	0.949843	0.84846	2.83882	3.38098	2.56853		1.07559	2.92945		0.805773	0.934792	0.980989	0.1129	0.0206807	0.180248		2	2	2	2	2	2
A0A669KB05	CTNND1	>tr|A0A669KB05|A0A669KB05_HUMAN Catenin delta-1 OS=Homo sapiens OX=9606 GN=CTNND1 PE=1 SV=1	2.19022	0.433722	-3.12631	2.54641	3.57942	2.61022		-0.167456	2.91201		0.395546	0.997484	0.0963452	0.19659	0.0110695	0.165787		1	1	1	1	1	1
B5ME80	SEMA5B	>tr|B5ME80|B5ME80_HUMAN Semaphorin-5B (Fragment) OS=Homo sapiens OX=9606 GN=SEMA5B PE=1 SV=2	2.92128	2.18136	-5.57935	3.72742	4.63394	0.370213		-0.158906	2.91053		0.107234	0.395011	6.96395e-06	0.0104606	0.000196348	1.00027		1	1	1	1	1	1
O95336	PGLS	>sp|O95336|6PGL_HUMAN 6-phosphogluconolactonase OS=Homo sapiens OX=9606 GN=PGLS PE=1 SV=2	-0.897336	-0.558802	-0.101001	2.75944	2.43035	3.51994		-0.519046	2.90324		0.953523	0.991652	1.00414	0.134305	0.214881	0.0150518		7	7	7	7	7	7
Q5JUW8	DLG3	>tr|Q5JUW8|Q5JUW8_HUMAN Discs, large homolog 3 (Neuroendocrine-dlg, Drosophila), isoform CRA_b OS=Homo sapiens OX=9606 GN=DLG3 PE=1 SV=1	-0.83531	-0.0706051	-0.964385	3.69432	2.74925	2.22506		-0.623433	2.88954		0.965732	1.00328	0.963051	0.011561	0.107605	0.32542		7	7	8	7	8	8
Q96JB2	COG3	>sp|Q96JB2|COG3_HUMAN Conserved oligomeric Golgi complex subunit 3 OS=Homo sapiens OX=9606 GN=COG3 PE=1 SV=3	-1.6291	-0.17677	2.85745	2.49005	2.14073	3.99812		0.350526	2.8763		0.712001	1.00139	0.162094	0.217962	0.354391	0.00289083		5	5	5	5	5	5
A0A3B3ISW7	VPS36	>tr|A0A3B3ISW7|A0A3B3ISW7_HUMAN Vacuolar protein-sorting-associated protein 36 OS=Homo sapiens OX=9606 GN=VPS36 PE=1 SV=1	-2.18107	0.584729	1.40442	2.10182	3.11317	3.39254		-0.0639753	2.86918		0.402898	0.992393	0.848941	0.405457	0.0438487	0.0229442		10	10	10	10	10	10
A0A1W2PNW1	STAT6	>tr|A0A1W2PNW1|A0A1W2PNW1_HUMAN Signal transducer and activator of transcription (Fragment) OS=Homo sapiens OX=9606 GN=STAT6 PE=1 SV=2	0.819809	-0.741627	0.459556	2.40301	3.00745	3.18557		0.179246	2.86534		0.965629	0.976764	1.00342	0.25349	0.0584106	0.042352		2	2	2	2	2	2
P23634	ATP2B4	>sp|P23634|AT2B4_HUMAN Plasma membrane calcium-transporting ATPase 4 OS=Homo sapiens OX=9606 GN=ATP2B4 PE=1 SV=2	-3.45036	-1.05388	1.82452	3.10272	2.95053	2.46491		-0.89324	2.83939		0.0243178	0.907796	0.641032	0.058831	0.0675631	0.217068		4	4	4	4	3	4
C9JME2	FARP1	>tr|C9JME2|C9JME2_HUMAN FERM, ARHGEF and pleckstrin domain-containing protein 1 OS=Homo sapiens OX=9606 GN=FARP1 PE=1 SV=2	-0.026528	2.13936	0.380741	3.18454	3.23798	2.06215		0.831192	2.82823		1.00072	0.416853	1.00748	0.0482458	0.0306148	0.414357		9	10	10	10	10	10
A0A804HJ59	ZNF738	>tr|A0A804HJ59|A0A804HJ59_HUMAN Protein ZNF738 OS=Homo sapiens OX=9606 GN=ZNF738 PE=1 SV=1	0.279131	1.61438	0.975089	3.5524	2.16753	2.67803		0.9562	2.79932		0.991701	0.683602	0.959823	0.0176618	0.343089	0.142322		2	2	2	2	2	2
Q9UJU3	ZNF112	>sp|Q9UJU3|ZN112_HUMAN Zinc finger protein 112 OS=Homo sapiens OX=9606 GN=ZNF112 PE=1 SV=2	2.20065	3.33432	1.97259	2.57518	2.00563	3.77632		2.50252	2.78571		0.387663	0.0423003	0.547701	0.187622	0.426613	0.00646202		1	1	1	1	1	1
P09525	ANXA4	>sp|P09525|ANXA4_HUMAN Annexin A4 OS=Homo sapiens OX=9606 GN=ANXA4 PE=1 SV=4	0.778097	-0.839278	1.19719	2.67048	2.70899	2.80438		0.378669	2.72795		0.975241	0.95998	0.926005	0.160227	0.11742	0.107647		16	17	17	16	16	17
F6RY50	SIPA1	>tr|F6RY50|F6RY50_HUMAN Signal-induced proliferation-associated protein 1 OS=Homo sapiens OX=9606 GN=SIPA1 PE=1 SV=1	1.00765	2.67857	1.47648	2.78838	3.19314	2.19078		1.7209	2.7241		0.930956	0.184457	0.820308	0.125225	0.034969	0.339106		1	1	1	1	1	1
Q9NYU1	UGGT2	>sp|Q9NYU1|UGGG2_HUMAN UDP-glucose:glycoprotein glucosyltransferase 2 OS=Homo sapiens OX=9606 GN=UGGT2 PE=1 SV=4	-0.675439	-0.891568	0.467797	2.57378	3.26567	2.28932		-0.366403	2.70959		0.988955	0.949047	1.00362	0.187979	0.0284432	0.295786		6	6	6	6	6	6
P47928	ID4	>sp|P47928|ID4_HUMAN DNA-binding protein inhibitor ID-4 OS=Homo sapiens OX=9606 GN=ID4 PE=1 SV=1	-1.1251	-2.27989	0.0452254	2.24709	2.85002	3.02531		-1.11992	2.70748		0.901593	0.349593	1.00082	0.331467	0.0863047	0.0652883		3	3	3	3	3	3
B4DMT0	TMEM143	>tr|B4DMT0|B4DMT0_HUMAN Transmembrane protein 143 OS=Homo sapiens OX=9606 GN=TMEM143 PE=1 SV=1	0.522717	0.979989	0.692396	2.84249	2.34295	2.92799		0.731701	2.70448		0.98906	0.927796	0.995319	0.111934	0.25257	0.0817269		1	1	1	1	1	1
G3V5T0	GSTZ1	>tr|G3V5T0|G3V5T0_HUMAN Maleylacetoacetate isomerase OS=Homo sapiens OX=9606 GN=GSTZ1 PE=1 SV=1	0.66654	-0.593923	2.22783	1.92515	2.60515	3.57856		0.766814	2.70295		0.989527	0.989562	0.418043	0.501104	0.148707	0.0125538		2	2	2	2	2	2
P35555	FBN1	>sp|P35555|FBN1_HUMAN Fibrillin-1 OS=Homo sapiens OX=9606 GN=FBN1 PE=1 SV=4	-0.314367	0.286159	0.969864	1.1131	0.524008	6.4467		0.313886	2.69461		0.995722	0.999563	0.961886	0.877634	0.989621	9.98526e-09		5	5	5	5	5	5
Q96FN4	CPNE2	>sp|Q96FN4|CPNE2_HUMAN Copine-2 OS=Homo sapiens OX=9606 GN=CPNE2 PE=1 SV=3	0.563962	0.446311	0.724446	2.23279	2.55532	3.28971		0.57824	2.69261		0.990618	0.996936	0.990703	0.339739	0.166791	0.0308649		1	1	1	1	1	1
P26583; P09429	HMGB2	>sp|P26583|HMGB2_HUMAN High mobility group protein B2 OS=Homo sapiens OX=9606 GN=HMGB2 PE=1 SV=2	0.0527126	0.936676	-2.41461	3.62607	2.37921	2.05455		-0.475073	2.68661		1.0008	0.939547	0.3333	0.0140663	0.237757	0.418482		6	6	5	6	6	6
A0A7P0T906	NAXD	>tr|A0A7P0T906|A0A7P0T906_HUMAN ATP-dependent (S)-NAD(P)H-hydrate dehydratase OS=Homo sapiens OX=9606 GN=NAXD PE=1 SV=1	0.216472	1.36984	0.231978	3.02121	2.22815	2.80864		0.606096	2.686		0.991499	0.782049	1.00619	0.0738403	0.308129	0.106763		2	2	2	2	2	2
Q15649	ZNHIT3	>sp|Q15649|ZNHI3_HUMAN Zinc finger HIT domain-containing protein 3 OS=Homo sapiens OX=9606 GN=ZNHIT3 PE=1 SV=2	0.202553	0.300225	0.0243283	2.12196	2.27294	3.66093		0.175702	2.68528		0.99241	0.997887	0.99918	0.397814	0.284487	0.00953182		2	2	2	2	2	2
C9J2Q2	ATPAF2	>tr|C9J2Q2|C9J2Q2_HUMAN ATP synthase mitochondrial F1 complex assembly factor 2 (Fragment) OS=Homo sapiens OX=9606 GN=ATPAF2 PE=1 SV=1	-0.52756	0.849716	-0.00793444	1.48907	2.49078	4.02676		0.10474	2.66887		0.990687	0.957945	0.998979	0.742598	0.192687	0.00260132		3	3	3	3	3	2
Q16822	PCK2	>sp|Q16822|PCKGM_HUMAN Phosphoenolpyruvate carboxykinase [GTP], mitochondrial OS=Homo sapiens OX=9606 GN=PCK2 PE=1 SV=4	0.310914	0.265565	0.316192	2.57165	2.29493	3.1273		0.297557	2.66463		0.99493	1	1.00799	0.18873	0.274398	0.0500215		6	6	6	6	6	6
Q5T4F4	ZFYVE27	>sp|Q5T4F4|ZFY27_HUMAN Protrudin OS=Homo sapiens OX=9606 GN=ZFYVE27 PE=1 SV=1	0.222734	2.08297	-0.608276	3.04752	3.06634	1.82748		0.56581	2.64711		0.990876	0.446684	0.999822	0.0686019	0.0494402	0.542025		1	1	1	1	1	1
Q14019	COTL1	>sp|Q14019|COTL1_HUMAN Coactosin-like protein OS=Homo sapiens OX=9606 GN=COTL1 PE=1 SV=3	1.38518	-0.777335	-0.103911	2.63922	2.50779	2.78409		0.167977	2.6437		0.822756	0.970688	1.00364	0.169165	0.18659	0.113497		5	5	5	5	5	5
O43294	TGFB1I1	>sp|O43294|TGFI1_HUMAN Transforming growth factor beta-1-induced transcript 1 protein OS=Homo sapiens OX=9606 GN=TGFB1I1 PE=1 SV=2	0.0735749	0.746408	0.470599	2.45774	2.06905	3.36083		0.430194	2.62921		1.00111	0.976611	1.00411	0.230411	0.390239	0.0252641		1	1	1	1	1	1
P52564	MAP2K6	>sp|P52564|MP2K6_HUMAN Dual specificity mitogen-activated protein kinase kinase 6 OS=Homo sapiens OX=9606 GN=MAP2K6 PE=1 SV=1	1.10205	0.126894	0.437413	2.72844	2.89101	2.20145		0.555453	2.60697		0.906075	1.00256	1.00251	0.142267	0.0788722	0.334147		3	3	3	3	3	3
A1L020	MEX3A	>sp|A1L020|MEX3A_HUMAN RNA-binding protein MEX3A OS=Homo sapiens OX=9606 GN=MEX3A PE=1 SV=1	-0.498413	1.45824	1.07027	2.6723	1.84588	3.2921		0.6767	2.60343		0.990851	0.750481	0.953911	0.15975	0.516828	0.0309343		9	9	9	9	9	9
Q9P0M6	MACROH2A2	>sp|Q9P0M6|H2AW_HUMAN Core histone macro-H2A.2 OS=Homo sapiens OX=9606 GN=MACROH2A2 PE=1 SV=3	-0.471397	0.22344	-0.767043	2.60809	2.26693	2.93276		-0.338333	2.60259		0.992133	0.999773	0.987179	0.178631	0.286936	0.0811574		12	12	12	12	12	12
Q13325	IFIT5	>sp|Q13325|IFIT5_HUMAN Interferon-induced protein with tetratricopeptide repeats 5 OS=Homo sapiens OX=9606 GN=IFIT5 PE=1 SV=1	-0.14877	2.19754	0.639646	2.74276	1.82314	3.22197		0.896138	2.59596		0.995392	0.38635	0.997765	0.13982	0.530968	0.0378346		3	3	3	3	3	3
Q68DI1	ZNF776	>sp|Q68DI1|ZN776_HUMAN Zinc finger protein 776 OS=Homo sapiens OX=9606 GN=ZNF776 PE=1 SV=2	2.36527	1.58027	-2.40431	1.70725	2.47685	3.51585		0.513743	2.56665		0.310856	0.693801	0.337878	0.633396	0.19795	0.0152242		3	3	3	3	3	3
A0A0G2JM16	MUC4	>tr|A0A0G2JM16|A0A0G2JM16_HUMAN Mucin-4 OS=Homo sapiens OX=9606 GN=MUC4 PE=1 SV=1	-0.605198	2.69557	1.13473	3.99541	1.14788	2.55201		1.07503	2.5651		0.991037	0.178389	0.933023	0.00439972	0.87346	0.186362		1	1	1	1	1	1
A0A8I5KQ30	ARL6IP6	>tr|A0A8I5KQ30|A0A8I5KQ30_HUMAN ADP-ribosylation factor-like protein 6-interacting protein 6 OS=Homo sapiens OX=9606 GN=ARL6IP6 PE=1 SV=1	1.9274	0.524001	2.52339	1.3601	2.63632	3.66158		1.65827	2.55266		0.549722	0.992666	0.28254	0.794348	0.138305	0.00954972		2	2	2	2	2	2
Q9Y2H6	FNDC3A	>sp|Q9Y2H6|FND3A_HUMAN Fibronectin type-III domain-containing protein 3A OS=Homo sapiens OX=9606 GN=FNDC3A PE=1 SV=4	0.775375	0.0380037	1.82987	2.45784	2.86108	2.33813		0.881084	2.55235		0.973796	1.00365	0.637617	0.230787	0.0841181	0.27566		7	8	8	8	7	7
Q9NVH6	TMLHE	>sp|Q9NVH6|TMLH_HUMAN Trimethyllysine dioxygenase, mitochondrial OS=Homo sapiens OX=9606 GN=TMLHE PE=1 SV=1	0.49591	0.138654	0.695276	2.14509	2.69786	2.81348		0.44328	2.55214		0.990374	1.00239	0.993979	0.386024	0.11997	0.105957		3	3	3	3	3	3
O14773	TPP1	>sp|O14773|TPP1_HUMAN Tripeptidyl-peptidase 1 OS=Homo sapiens OX=9606 GN=TPP1 PE=1 SV=2	-0.11376	0.386955	-0.206171	2.64758	2.42756	2.57801		0.0223412	2.55105		0.999123	1.00073	1.00659	0.167006	0.215475	0.176096		4	4	4	4	4	4
P52799; P98172	EFNB2	>sp|P52799|EFNB2_HUMAN Ephrin-B2 OS=Homo sapiens OX=9606 GN=EFNB2 PE=1 SV=1	-0.0861483	2.16431	1.57199	3.19279	2.8461	1.61328		1.21672	2.55072		1.00082	0.406044	0.782119	0.0472531	0.0869781	0.65201		2	2	2	2	2	2
P51570	GALK1	>sp|P51570|GALK1_HUMAN Galactokinase OS=Homo sapiens OX=9606 GN=GALK1 PE=1 SV=1	0.0591167	0.0478945	0.477747	2.66966	2.2925	2.66617		0.194919	2.54278		1.00031	1.00402	1.00523	0.160226	0.275358	0.145821		15	15	15	14	15	15
P52741	ZNF134	>sp|P52741|ZN134_HUMAN Zinc finger protein 134 OS=Homo sapiens OX=9606 GN=ZNF134 PE=1 SV=2	1.16532	1.40603	-0.243303	1.72621	2.18376	3.70834		0.776017	2.53944		0.882079	0.771569	1.0064	0.621337	0.33412	0.00820071		1	1	1	1	1	1
Q13263	TRIM28	>sp|Q13263|TIF1B_HUMAN Transcription intermediary factor 1-beta OS=Homo sapiens OX=9606 GN=TRIM28 PE=1 SV=5	0.229396	1.39749	-1.7958	2.90528	2.15847	2.5472		-0.0563065	2.53698		0.992237	0.77354	0.657216	0.0964945	0.347806	0.187071		50	52	51	52	51	52
Q14592	ZNF460	>sp|Q14592|ZN460_HUMAN Zinc finger protein 460 OS=Homo sapiens OX=9606 GN=ZNF460 PE=1 SV=2	2.78508	1.97618	-1.91016	1.56448	1.35657	4.64648		0.950369	2.52251		0.14826	0.505705	0.587185	0.700399	0.805817	0.000193378		5	5	5	5	5	5
P52943	CRIP2	>sp|P52943|CRIP2_HUMAN Cysteine-rich protein 2 OS=Homo sapiens OX=9606 GN=CRIP2 PE=1 SV=1	0.561655	-0.986601	0.134935	2.79902	2.2979	2.46987		-0.0966703	2.52226		0.991352	0.927379	1.00797	0.12251	0.273449	0.21566		1	1	1	1	1	1
Q12841	FSTL1	>sp|Q12841|FSTL1_HUMAN Follistatin-related protein 1 OS=Homo sapiens OX=9606 GN=FSTL1 PE=1 SV=1	1.19371	0.506491	1.74668	2.74203	1.52988	3.29069		1.14896	2.52087		0.87642	0.99503	0.687998	0.139763	0.705906	0.030978		7	7	7	7	6	7
A0A0A0MT01	GSN	>tr|A0A0A0MT01|A0A0A0MT01_HUMAN Gelsolin OS=Homo sapiens OX=9606 GN=GSN PE=1 SV=1	-0.728887	1.71733	0.0958384	1.75171	-0.0853044	5.88572		0.361428	2.51737		0.981656	0.636811	1.00367	0.605293	0.998411	3.11584e-07		9	9	10	10	10	10
P21741	MDK	>sp|P21741|MK_HUMAN Midkine OS=Homo sapiens OX=9606 GN=MDK PE=1 SV=1	-2.50457	-1.61586	-0.173868	2.73748	1.93842	2.85777		-1.43143	2.51122		0.243623	0.683069	1.00858	0.140227	0.467203	0.0965834		5	5	5	5	4	5
Q96CM8	ACSF2	>sp|Q96CM8|ACSF2_HUMAN Medium-chain acyl-CoA ligase ACSF2, mitochondrial OS=Homo sapiens OX=9606 GN=ACSF2 PE=1 SV=2	-0.279771	0.717168	0.276525	2.24495	2.59653	2.6662		0.237974	2.50256		0.992244	0.97643	1.00605	0.331257	0.151357	0.146128		7	7	7	7	7	7
A0A087WY58	NEK3	>tr|A0A087WY58|A0A087WY58_HUMAN Serine/threonine-protein kinase Nek3 OS=Homo sapiens OX=9606 GN=NEK3 PE=1 SV=1	0.462164	-0.280938	1.47405	2.47134	2.80208	2.20222		0.551759	2.49188		0.992055	0.99966	0.822471	0.225266	0.0973494	0.333959		3	3	3	3	3	3
A0A0A0MT26	ATP1A3	>tr|A0A0A0MT26|A0A0A0MT26_HUMAN Sodium/potassium-transporting ATPase subunit alpha-3 OS=Homo sapiens OX=9606 GN=ATP1A3 PE=1 SV=1	1.36899	0.913061	1.08454	1.61187	1.26123	4.60011		1.1222	2.49107		0.825778	0.945856	0.951721	0.681154	0.831888	0.000235597		1	1	1	1	1	1
P35443	THBS4	>sp|P35443|TSP4_HUMAN Thrombospondin-4 OS=Homo sapiens OX=9606 GN=THBS4 PE=1 SV=2	-0.90542	1.26351	-0.534589	-0.487243	0.519722	7.42667		-0.0588337	2.48638		0.950665	0.836546	1.00377	0.978309	0.988885	1.14757e-11		1	1	1	1	1	1
A0A0A0MRI1	GPALPP1	>tr|A0A0A0MRI1|A0A0A0MRI1_HUMAN GPALPP motifs-containing protein 1 OS=Homo sapiens OX=9606 GN=GPALPP1 PE=1 SV=1	-1.22989	-1.80374	-1.32916	3.04425	2.32541	2.07917		-1.45426	2.48294		0.857886	0.594985	0.878274	0.0691155	0.25915	0.405463		4	4	4	4	4	4
Q8TAU3	ZNF417	>sp|Q8TAU3|ZN417_HUMAN Zinc finger protein 417 OS=Homo sapiens OX=9606 GN=ZNF417 PE=1 SV=2	2.92704	0.173762	-0.202838	2.71944	1.86445	2.84433		0.965987	2.47607		0.106023	1.00091	1.00679	0.145444	0.509805	0.0994523		3	3	3	3	3	3
Q13228	SELENBP1	>sp|Q13228|SBP1_HUMAN Methanethiol oxidase OS=Homo sapiens OX=9606 GN=SELENBP1 PE=1 SV=2	-0.917099	-0.977641	-0.0607711	2.4108	2.16698	2.8385		-0.651837	2.47209		0.950101	0.924123	1.00105	0.249042	0.342663	0.100509		5	5	5	5	5	5
Q06323	PSME1	>sp|Q06323|PSME1_HUMAN Proteasome activator complex subunit 1 OS=Homo sapiens OX=9606 GN=PSME1 PE=1 SV=1	0.61904	-0.676474	-0.366603	2.73879	2.5957	2.06317		-0.141346	2.46589		0.989794	0.983281	1.00951	0.140036	0.15144	0.414343		10	11	10	10	10	11
Q14746	COG2	>sp|Q14746|COG2_HUMAN Conserved oligomeric Golgi complex subunit 2 OS=Homo sapiens OX=9606 GN=COG2 PE=1 SV=1	0.369331	0.670105	0.740827	3.27872	2.47011	1.60995		0.593421	2.45292		0.994586	0.98232	0.989148	0.0377496	0.200683	0.654139		3	3	3	3	3	3
Q96NW4	ANKRD27	>sp|Q96NW4|ANR27_HUMAN Ankyrin repeat domain-containing protein 27 OS=Homo sapiens OX=9606 GN=ANKRD27 PE=1 SV=2	2.17435	1.10905	0.670488	2.10956	2.45511	2.79357		1.31796	2.45275		0.406566	0.890706	0.998861	0.403096	0.206764	0.110766		3	3	3	3	3	3
Q8WUF5	PPP1R13L	>sp|Q8WUF5|IASPP_HUMAN RelA-associated inhibitor OS=Homo sapiens OX=9606 GN=PPP1R13L PE=1 SV=4	2.47259	1.08327	0.720983	3.17989	1.83681	2.3003		1.42562	2.439		0.258814	0.901567	0.991085	0.0488398	0.521645	0.290496		3	4	4	4	4	4
P09429	HMGB1	>sp|P09429|HMGB1_HUMAN High mobility group protein B1 OS=Homo sapiens OX=9606 GN=HMGB1 PE=1 SV=3	0.0769695	0.276843	-0.682189	2.98468	1.93601	2.38256		-0.109459	2.43442		1.00119	0.998365	0.99692	0.0810577	0.468856	0.257237		12	11	12	12	12	11
B8ZZU6; P17544	ATF2	>tr|B8ZZU6|B8ZZU6_HUMAN Cyclic AMP-dependent transcription factor ATF-2 OS=Homo sapiens OX=9606 GN=ATF2 PE=1 SV=1	1.1375	0.721707	0.338979	2.52022	2.74639	2.01501		0.732729	2.4272		0.894273	0.977417	1.01072	0.206247	0.107208	0.445631		1	1	1	1	1	1
Q07812	BAX	>sp|Q07812|BAX_HUMAN Apoptosis regulator BAX OS=Homo sapiens OX=9606 GN=BAX PE=1 SV=1	2.1467	0.117029	1.87748	1.79095	3.15637	2.32548		1.3804	2.42427		0.421176	1.00223	0.603405	0.58184	0.0388009	0.28235		7	5	7	7	7	7
J3KNI1	COG4	>tr|J3KNI1|J3KNI1_HUMAN Conserved oligomeric Golgi complex subunit 4 OS=Homo sapiens OX=9606 GN=COG4 PE=1 SV=1	-0.0576918	-0.772965	0.292436	1.88755	2.96497	2.40668		-0.179407	2.41973		1.00077	0.970942	1.0082	0.525946	0.0651142	0.245533		7	7	7	7	6	7
Q8NCA9	ZNF784	>sp|Q8NCA9|ZN784_HUMAN Zinc finger protein 784 OS=Homo sapiens OX=9606 GN=ZNF784 PE=1 SV=1	0.665193	0.189846	0.207452	2.21834	2.23034	2.76225		0.354164	2.40364		0.988972	1.00211	1.00665	0.348332	0.307244	0.119622		1	1	1	1	1	1
Q9BXH1	BBC3	>sp|Q9BXH1|BBC3_HUMAN Bcl-2-binding component 3, isoforms 1/2 OS=Homo sapiens OX=9606 GN=BBC3 PE=1 SV=1	0.0220206	-0.684866	-2.05433	2.69829	2.38254	2.09227		-0.905725	2.39103		1.00049	0.982657	0.509092	0.152279	0.235988	0.397118		2	2	2	2	2	2
Q8N5J2	MINDY1	>sp|Q8N5J2|MINY1_HUMAN Ubiquitin carboxyl-terminal hydrolase MINDY-1 OS=Homo sapiens OX=9606 GN=MINDY1 PE=1 SV=2	0.400158	-0.152598	0.819061	2.05991	2.86655	2.23395		0.355541	2.3868		0.990531	1.00344	0.989735	0.430495	0.0832541	0.320821		1	1	1	1	1	1
Q8WUF8	FAM172A	>sp|Q8WUF8|F172A_HUMAN Cotranscriptional regulator FAM172A OS=Homo sapiens OX=9606 GN=FAM172A PE=1 SV=1	0.230537	0.489461	0.102748	2.45066	1.97745	2.70319		0.274249	2.3771		0.992276	0.996393	1.00402	0.233662	0.445251	0.135911		3	3	3	3	3	3
Q5HYK3	COQ5	>sp|Q5HYK3|COQ5_HUMAN 2-methoxy-6-polyprenyl-1,4-benzoquinol methylase, mitochondrial OS=Homo sapiens OX=9606 GN=COQ5 PE=1 SV=2	0.66754	1.51276	2.17353	2.68008	2.47966	1.96834		1.45127	2.37603		0.989846	0.729864	0.445286	0.158811	0.197077	0.47059		4	4	4	4	4	4
A0A590UJS9; Q5JUW8	DLG1	>tr|A0A590UJS9|A0A590UJS9_HUMAN Disks large homolog 1 OS=Homo sapiens OX=9606 GN=DLG1 PE=1 SV=1	1.00987	1.55908	-1.01915	1.98162	3.00744	2.07799		0.516597	2.35568		0.929717	0.704029	0.954387	0.469358	0.0582636	0.406129		1	1	1	1	1	1
B7ZAX5	GALK2	>tr|B7ZAX5|B7ZAX5_HUMAN N-acetylgalactosamine kinase OS=Homo sapiens OX=9606 GN=GALK2 PE=1 SV=1	-1.21597	0.788556	0.655853	2.09539	1.98694	2.92903		0.076146	2.33712		0.865156	0.970999	0.99868	0.408161	0.439645	0.0816798		3	3	3	3	3	3
H0Y614	UFM1	>tr|H0Y614|H0Y614_HUMAN Ubiquitin-fold modifier 1 (Fragment) OS=Homo sapiens OX=9606 GN=UFM1 PE=1 SV=1	-0.787292	0.138553	-1.25938	3.00899	2.1049	1.88607		-0.636041	2.33332		0.975275	1.00222	0.907259	0.0758468	0.372244	0.509648		1	1	1	1	1	1
P17098	ZNF8	>sp|P17098|ZNF8_HUMAN Zinc finger protein 8 OS=Homo sapiens OX=9606 GN=ZNF8 PE=1 SV=2	0.738649	0.395973	1.20426	2.52902	1.55134	2.91019		0.779628	2.33018		0.981802	0.999787	0.924855	0.203207	0.693259	0.0858166		3	3	3	3	3	3
Q9C091	GREB1L	>sp|Q9C091|GRB1L_HUMAN GREB1-like protein OS=Homo sapiens OX=9606 GN=GREB1L PE=1 SV=2	-1.26511	1.33716	0.0737917	2.27286	1.82062	2.87658		0.0486147	2.32335		0.852926	0.793714	1.00036	0.320414	0.532027	0.0917302		3	3	3	3	3	3
Q86UQ0	ZNF589	>sp|Q86UQ0|ZN589_HUMAN Zinc finger protein 589 OS=Homo sapiens OX=9606 GN=ZNF589 PE=1 SV=1	1.29896	1.53055	-2.22232	1.20126	2.06037	3.67555		0.202399	2.31239		0.84165	0.719779	0.419319	0.848761	0.394867	0.00908195		3	3	3	3	3	3
Q58EX7	PLEKHG4	>sp|Q58EX7|PKHG4_HUMAN Puratrophin-1 OS=Homo sapiens OX=9606 GN=PLEKHG4 PE=1 SV=1	-1.14683	-1.13082	0.672775	2.10828	3.04333	1.75606		-0.534961	2.30256		0.891161	0.884299	0.998029	0.40384	0.0525499	0.580533		3	3	3	3	3	3
Q9NR19	ACSS2	>sp|Q9NR19|ACSA_HUMAN Acetyl-coenzyme A synthetase, cytoplasmic OS=Homo sapiens OX=9606 GN=ACSS2 PE=1 SV=1	-0.387782	2.32143	-0.259248	2.95423	2.15565	1.78815		0.558134	2.29934		0.991302	0.335413	1.00773	0.0866442	0.348469	0.560461		4	4	4	4	4	4
Q13217	DNAJC3	>sp|Q13217|DNJC3_HUMAN DnaJ homolog subfamily C member 3 OS=Homo sapiens OX=9606 GN=DNAJC3 PE=1 SV=1	0.41032	0.206196	-0.714178	2.00847	1.8932	2.98949		-0.0325539	2.29706		0.990335	1.00052	0.990047	0.45551	0.494495	0.0717099		7	7	7	7	7	7
P10746	UROS	>sp|P10746|HEM4_HUMAN Uroporphyrinogen-III synthase OS=Homo sapiens OX=9606 GN=UROS PE=1 SV=1	1.23181	0.13978	-0.0640772	2.26991	2.76297	1.85449		0.435838	2.29579		0.857008	1.0023	0.999983	0.321341	0.104711	0.527404		4	4	4	4	4	4
Q9GZT4	SRR	>sp|Q9GZT4|SRR_HUMAN Serine racemase OS=Homo sapiens OX=9606 GN=SRR PE=1 SV=1	0.02038	1.14047	-0.319138	2.34746	2.03881	2.49218		0.280571	2.29282		1.00052	0.882335	1.0078	0.281964	0.40472	0.206382		3	3	3	3	3	3
O94813	SLIT2	>sp|O94813|SLIT2_HUMAN Slit homolog 2 protein OS=Homo sapiens OX=9606 GN=SLIT2 PE=1 SV=1	0.849256	0.113247	-0.818247	1.95761	1.75589	3.15036		0.0480855	2.28795		0.963868	1.00209	0.988111	0.482786	0.572413	0.0465415		10	11	11	11	11	11
Q9UHK0	NUFIP1	>sp|Q9UHK0|NUFP1_HUMAN FMR1-interacting protein NUFIP1 OS=Homo sapiens OX=9606 GN=NUFIP1 PE=1 SV=2	-0.0389642	0.089829	1.01672	1.74558	2.78654	2.3281		0.355862	2.28674		1.00136	1.00279	0.953191	0.610647	0.0999261	0.281295		2	2	2	2	2	2
Q9Y6I3	EPN1	>sp|Q9Y6I3|EPN1_HUMAN Epsin-1 OS=Homo sapiens OX=9606 GN=EPN1 PE=1 SV=2	-0.600664	-0.643853	1.70647	2.24394	2.22835	2.37658		0.153986	2.28296		0.99048	0.983772	0.710417	0.331608	0.308397	0.260096		12	12	12	12	11	12
Q6DD87	ZNF787	>sp|Q6DD87|ZN787_HUMAN Zinc finger protein 787 OS=Homo sapiens OX=9606 GN=ZNF787 PE=1 SV=4	2.04098	1.20959	-1.28841	2.58192	1.87692	2.38208		0.654056	2.28031		0.491168	0.854137	0.894387	0.18724	0.505206	0.257124		6	6	6	6	6	6
Q8NF91	SYNE1	>sp|Q8NF91|SYNE1_HUMAN Nesprin-1 OS=Homo sapiens OX=9606 GN=SYNE1 PE=1 SV=4	-0.19819	1.28877	-0.730809	2.1151	2.38677	2.29918		0.119922	2.26702		0.993319	0.827883	0.989719	0.402993	0.234034	0.289995		13	13	13	13	13	13
H0YBI6	TXNRD3	>tr|H0YBI6|H0YBI6_HUMAN Thioredoxin-disulfide reductase OS=Homo sapiens OX=9606 GN=TXNRD3 PE=1 SV=3	-0.212849	-0.414692	-0.11508	1.4973	1.28945	4.0051		-0.247541	2.26395		0.992132	0.998576	1.00526	0.73551	0.825532	0.00283653		1	1	1	1	1	1
Q13164	MAPK7	>sp|Q13164|MK07_HUMAN Mitogen-activated protein kinase 7 OS=Homo sapiens OX=9606 GN=MAPK7 PE=1 SV=2	-0.146684	0.423146	1.47968	2.46178	2.91205	1.41442		0.58538	2.26275		0.995431	0.998822	0.82198	0.229145	0.0748153	0.752103		4	4	4	4	4	4
D6RHI1; Q15723	ELF2	>tr|D6RHI1|D6RHI1_HUMAN ETS-related transcription factor Elf-2 (Fragment) OS=Homo sapiens OX=9606 GN=ELF2 PE=1 SV=1	1.03679	0.577418	0.554439	2.56493	2.37745	1.84259		0.722884	2.26166		0.922331	0.991784	1.00261	0.190374	0.238517	0.533982		2	2	2	2	2	2
P13284	IFI30	>sp|P13284|GILT_HUMAN Gamma-interferon-inducible lysosomal thiol reductase OS=Homo sapiens OX=9606 GN=IFI30 PE=1 SV=3	0.0314731	0.773927	0.568206	2.95507	1.04611	2.78161		0.457869	2.26093		1.00095	0.97142	1.00405	0.0866851	0.897532	0.113812		5	5	5	5	5	5
E9PFT6	HBD	>tr|E9PFT6|E9PFT6_HUMAN Hemoglobin subunit delta OS=Homo sapiens OX=9606 GN=HBD PE=1 SV=1	-2.56971	0.355564	-0.570144	-0.0752905	0.0935197	6.72105		-0.928096	2.24643		0.21832	1.00125	1.00418	0.991555	0.99797	1.67773e-09		1	1	1	1	1	1
A0A2R8YF49	0	>tr|A0A2R8YF49|A0A2R8YF49_HUMAN Uncharacterized protein OS=Homo sapiens OX=9606 PE=1 SV=1	0.10373	2.90393	1.0031	2.94418	2.23352	1.53169		1.33692	2.23647		0.999227	0.114342	0.954278	0.0872764	0.305573	0.689634		1	1	1	1	1	1
A0A804HK67	CEP63	>tr|A0A804HK67|A0A804HK67_HUMAN Centrosomal protein of 63 kDa OS=Homo sapiens OX=9606 GN=CEP63 PE=1 SV=1	2.5799	0.725992	2.03573	1.91589	2.7114	2.07346		1.78054	2.23358		0.215184	0.979711	0.522461	0.507022	0.116805	0.408097		1	1	1	1	1	1
Q9BYB0	SHANK3	>sp|Q9BYB0|SHAN3_HUMAN SH3 and multiple ankyrin repeat domains protein 3 OS=Homo sapiens OX=9606 GN=SHANK3 PE=1 SV=3	1.7373	2.62296	-1.51931	3.20545	3.67922	-0.197378		0.946983	2.2291		0.659596	0.204507	0.800032	0.0455757	0.00796423	1.00163		1	1	1	1	1	1
Q9Y2H0	DLGAP4	>sp|Q9Y2H0|DLGP4_HUMAN Disks large-associated protein 4 OS=Homo sapiens OX=9606 GN=DLGAP4 PE=1 SV=3	-0.246513	0.553195	0.0584191	2.74706	1.68697	2.22514		0.1217	2.21972		0.990873	0.991938	1.00059	0.139106	0.61598	0.32582		2	2	2	2	2	2
B8ZZB8	CNRIP1	>tr|B8ZZB8|B8ZZB8_HUMAN CB1 cannabinoid receptor-interacting protein 1 OS=Homo sapiens OX=9606 GN=CNRIP1 PE=1 SV=1	-1.3019	-0.00805475	0.482925	2.80489	0.524715	3.30976		-0.275678	2.21312		0.841924	1.00039	1.00492	0.121307	0.989376	0.0292582		2	2	2	2	2	2
A0A8V8TQ72; Q15052	ARHGEF7	Rho guanine nucleotide exchange factor (GEF) 7	0.513367	1.55462	0.401983	2.54408	1.97718	2.08112		0.823325	2.20079		0.989995	0.704029	1.00682	0.196675	0.444107	0.404033		2	2	2	2	2	2
Q96CV9	OPTN	>sp|Q96CV9|OPTN_HUMAN Optineurin OS=Homo sapiens OX=9606 GN=OPTN PE=1 SV=3	-0.73864	0.44997	-0.590854	2.9208	1.76155	1.90641		-0.293175	2.19626		0.981571	0.996597	0.999306	0.0923752	0.567831	0.499436		3	3	3	3	3	3
P07384	CAPN1	>sp|P07384|CAN1_HUMAN Calpain-1 catalytic subunit OS=Homo sapiens OX=9606 GN=CAPN1 PE=1 SV=1	0.690424	-1.42914	2.07167	1.68661	3.05711	1.84191		0.444317	2.19521		0.987394	0.762791	0.497624	0.647507	0.0507211	0.534291		16	17	17	17	15	16
P05166	PCCB	>sp|P05166|PCCB_HUMAN Propionyl-CoA carboxylase beta chain, mitochondrial OS=Homo sapiens OX=9606 GN=PCCB PE=1 SV=3	-1.04697	-0.0548534	0.636133	2.41255	2.25851	1.89997		-0.155231	2.19035		0.921252	1.00331	0.99751	0.248745	0.291244	0.500716		7	7	7	7	7	7
Q9Y2T2	AP3M1	>sp|Q9Y2T2|AP3M1_HUMAN AP-3 complex subunit mu-1 OS=Homo sapiens OX=9606 GN=AP3M1 PE=1 SV=1	0.500658	1.54221	0.282962	2.13695	2.53492	1.87024		0.775275	2.1807		0.990889	0.710958	1.00748	0.390139	0.175554	0.521511		9	9	8	9	9	9
A0A8V8TPY8	PLD3	5'-3' exonuclease PLD3	0.170519	-1.87856	1.27829	1.18872	3.05991	2.28304		-0.143248	2.17722		0.995421	0.562566	0.895429	0.855176	0.0503811	0.297936		6	6	6	6	6	6
A0A1W2PR28; Q6DN90	IQSEC2	>tr|A0A1W2PR28|A0A1W2PR28_HUMAN IQ motif and SEC7 domain-containing protein 2 OS=Homo sapiens OX=9606 GN=IQSEC2 PE=1 SV=1	0.545643	1.60479	0.669334	2.32704	2.63598	1.56225		0.939921	2.17509		0.990685	0.68687	0.999175	0.29127	0.138178	0.678921		1	1	1	1	1	1
H3BM39	KDM8	>tr|H3BM39|H3BM39_HUMAN Bifunctional peptidase and arginyl-hydroxylase JMJD5 (Fragment) OS=Homo sapiens OX=9606 GN=KDM8 PE=1 SV=1	2.37648	1.00083	1.04965	1.77318	1.76397	2.98119		1.47566	2.17278		0.305839	0.925913	0.951449	0.595008	0.566773	0.0728185		1	1	1	1	1	1
O14763	TNFRSF10B	>sp|O14763|TR10B_HUMAN Tumor necrosis factor receptor superfamily member 10B OS=Homo sapiens OX=9606 GN=TNFRSF10B PE=1 SV=2	0.385494	1.34566	-1.47295	2.67765	2.15835	1.67856		0.0860688	2.17152		0.99159	0.79084	0.823093	0.159571	0.347458	0.613638		2	2	2	2	2	2
Q9HBK9	AS3MT	>sp|Q9HBK9|AS3MT_HUMAN Arsenite methyltransferase OS=Homo sapiens OX=9606 GN=AS3MT PE=1 SV=3	0.642994	0.681894	0.116009	2.44098	1.93615	2.12271		0.480299	2.16661		0.99006	0.983004	1.0056	0.236875	0.469188	0.378385		11	11	11	11	11	11
Q8WXA9	SREK1	>sp|Q8WXA9|SREK1_HUMAN Splicing regulatory glutamine/lysine-rich protein 1 OS=Homo sapiens OX=9606 GN=SREK1 PE=1 SV=1	-1.83361	4.43834	-0.115382	3.17605	1.56244	1.75429		0.829782	2.16426		0.608931	0.000968905	1.00551	0.0493008	0.684948	0.581269		6	6	6	6	6	6
Q14353	GAMT	>sp|Q14353|GAMT_HUMAN Guanidinoacetate N-methyltransferase OS=Homo sapiens OX=9606 GN=GAMT PE=1 SV=1	0.173958	0.314977	0.550074	2.18022	1.63175	2.65185		0.346336	2.15461		0.994428	0.997827	1.00138	0.368797	0.650787	0.149844		4	4	4	4	4	4
Q15464	SHB	>sp|Q15464|SHB_HUMAN SH2 domain-containing adapter protein B OS=Homo sapiens OX=9606 GN=SHB PE=1 SV=2	-0.231723	-0.117874	0.454638	0.951972	0.801098	4.70445		0.0350135	2.15251		0.992272	1.00239	1.0019	0.910051	0.945793	0.000146759		1	1	1	1	1	1
O95864	FADS2	>sp|O95864|FADS2_HUMAN Acyl-CoA 6-desaturase OS=Homo sapiens OX=9606 GN=FADS2 PE=1 SV=1	1.55879	-0.326974	1.44708	2.11251	2.67383	1.66809		0.892966	2.15148		0.750029	0.998	0.832053	0.403951	0.12665	0.618715		2	2	2	2	2	2
P30043	BLVRB	>sp|P30043|BLVRB_HUMAN Flavin reductase (NADPH) OS=Homo sapiens OX=9606 GN=BLVRB PE=1 SV=3	-1.25504	0.375354	1.60139	2.4991	1.52798	2.42073		0.240569	2.14927		0.853659	1.00179	0.772707	0.213744	0.707629	0.237507		7	7	7	7	7	7
P35580; Q7Z406	MYH10	>sp|P35580|MYH10_HUMAN Myosin-10 OS=Homo sapiens OX=9606 GN=MYH10 PE=1 SV=3	0.669942	-0.653997	0.157659	0.480123	1.61314	4.34107		0.0578681	2.14478		0.99021	0.983185	1.00757	0.97773	0.654899	0.000717064		1	1	1	1	1	1
A0A1B0GTG2	ALDH7A1	>tr|A0A1B0GTG2|A0A1B0GTG2_HUMAN Alpha-aminoadipic semialdehyde dehydrogenase OS=Homo sapiens OX=9606 GN=ALDH7A1 PE=1 SV=1	-0.33483	-1.08522	0.622744	2.07531	2.42997	1.92476		-0.265768	2.14335		0.99674	0.901137	0.997731	0.423758	0.214755	0.488784		18	18	18	18	16	17
P07864	LDHC	>sp|P07864|LDHC_HUMAN L-lactate dehydrogenase C chain OS=Homo sapiens OX=9606 GN=LDHC PE=1 SV=4	-0.57058	-0.457248	0.0706265	2.47277	2.11188	1.83551		-0.319067	2.14005		0.993579	0.995267	1.00058	0.224803	0.369487	0.537912		1	1	1	1	1	1
Q4G176	ACSF3	>sp|Q4G176|ACSF3_HUMAN Malonate--CoA ligase ACSF3, mitochondrial OS=Homo sapiens OX=9606 GN=ACSF3 PE=1 SV=3	-1.10186	0.127937	1.95791	2.03631	2.91892	1.45462		0.327997	2.13662		0.905655	1.00254	0.55741	0.437524	0.0738993	0.735501		9	9	9	9	9	9
M0QXB5	ETHE1	>tr|M0QXB5|M0QXB5_HUMAN Persulfide dioxygenase ETHE1, mitochondrial OS=Homo sapiens OX=9606 GN=ETHE1 PE=1 SV=1	-0.0455911	1.08156	0.217431	2.54477	1.68312	2.18085		0.4178	2.13625		1.0014	0.900326	1.00483	0.196693	0.617609	0.346327		4	4	4	4	4	4
J3KTI4; F5H7S1	ZNF521	>tr|J3KTI4|J3KTI4_HUMAN Zinc finger protein 521 OS=Homo sapiens OX=9606 GN=ZNF521 PE=1 SV=1	-0.6018	0.0746836	-0.510463	1.77598	1.85068	2.78206		-0.34586	2.13624		0.990148	1.0034	1.00545	0.591939	0.517018	0.113932		2	2	2	2	2	2
Q96JE9	MAP6	>sp|Q96JE9|MAP6_HUMAN Microtubule-associated protein 6 OS=Homo sapiens OX=9606 GN=MAP6 PE=1 SV=2	1.36844	-0.905906	-0.55715	1.55026	3.34223	1.51468		-0.0315387	2.13572		0.825686	0.944315	1.00282	0.708299	0.0231075	0.69923		1	1	1	1	1	1
Q9BUT1	BDH2	>sp|Q9BUT1|DHRS6_HUMAN Dehydrogenase/reductase SDR family member 6 OS=Homo sapiens OX=9606 GN=BDH2 PE=1 SV=2	-0.594572	1.22729	-1.76469	2.33919	2.39219	1.67094		-0.377324	2.13411		0.993052	0.852177	0.675742	0.284845	0.232831	0.617368		4	4	4	4	4	4
Q92665	MRPS31	>sp|Q92665|RT31_HUMAN 28S ribosomal protein S31, mitochondrial OS=Homo sapiens OX=9606 GN=MRPS31 PE=1 SV=3	1.24026	-0.519316	-0.323571	2.19153	2.34503	1.8654		0.132458	2.13399		0.855161	0.99294	1.00893	0.362585	0.253099	0.521608		6	6	6	6	6	6
Q6SZW1	SARM1	>sp|Q6SZW1|SARM1_HUMAN NAD(+) hydrolase SARM1 OS=Homo sapiens OX=9606 GN=SARM1 PE=1 SV=1	-1.27728	0.572876	-0.974764	1.73419	1.8698	2.78841		-0.559723	2.1308		0.850484	0.991947	0.959324	0.615021	0.508985	0.112271		9	9	9	9	9	9
B4E127	TDG	>tr|B4E127|B4E127_HUMAN G/T mismatch-specific thymine DNA glycosylase OS=Homo sapiens OX=9606 GN=TDG PE=1 SV=1	0.71899	0.877254	-1.39407	2.06227	1.87242	2.43492		0.0673921	2.1232		0.981776	0.950543	0.852851	0.428575	0.507438	0.231259		2	2	2	2	2	2
P08572	COL4A2	>sp|P08572|CO4A2_HUMAN Collagen alpha-2(IV) chain OS=Homo sapiens OX=9606 GN=COL4A2 PE=1 SV=4	0.0745822	2.26341	1.36597	1.99064	1.89732	2.46658		1.23466	2.11818		1.00112	0.355468	0.860629	0.464244	0.493744	0.216457		9	10	10	10	10	10
Q13619	CUL4A	>sp|Q13619|CUL4A_HUMAN Cullin-4A OS=Homo sapiens OX=9606 GN=CUL4A PE=1 SV=3	0.295778	-0.101792	-1.38879	2.37625	2.43963	1.53251		-0.39827	2.11613		0.991244	1.00152	0.852961	0.264083	0.21224	0.689838		14	15	15	15	15	15
Q9C0F1	CEP44	>sp|Q9C0F1|CEP44_HUMAN Centrosomal protein of 44 kDa OS=Homo sapiens OX=9606 GN=CEP44 PE=1 SV=2	-0.441767	-0.480484	4.15816	2.1066	2.17384	2.06522		1.07864	2.11522		0.99137	0.996452	0.00433804	0.403902	0.339898	0.413296		4	3	4	3	3	3
A0A3B3IRM4	XYLB	>tr|A0A3B3IRM4|A0A3B3IRM4_HUMAN Xylulose kinase OS=Homo sapiens OX=9606 GN=XYLB PE=1 SV=1	-0.77046	1.58103	-0.437532	1.5842	2.00543	2.74753		0.124346	2.11239		0.976495	0.693724	1.0029	0.690868	0.426346	0.122761		6	6	6	6	6	6
P17900	GM2A	>sp|P17900|SAP3_HUMAN Ganglioside GM2 activator OS=Homo sapiens OX=9606 GN=GM2A PE=1 SV=4	1.22984	-0.0494589	0.315382	1.6821	2.27414	2.37633		0.498589	2.11086		0.857563	1.00429	1.00819	0.649429	0.284408	0.25982		3	3	3	3	3	3
A0A2R8YE98	CCDC82	>tr|A0A2R8YE98|A0A2R8YE98_HUMAN Coiled-coil domain-containing protein 82 OS=Homo sapiens OX=9606 GN=CCDC82 PE=1 SV=1	1.46646	1.91124	0.752486	1.38769	1.68714	3.2539		1.37673	2.10958		0.786704	0.54445	0.989001	0.781624	0.616717	0.0344203		1	1	1	1	1	1
P23142	FBLN1	>sp|P23142|FBLN1_HUMAN Fibulin-1 OS=Homo sapiens OX=9606 GN=FBLN1 PE=1 SV=4	1.88152	0.603931	1.32913	1.81323	2.327	2.17317		1.27153	2.10446		0.579825	0.990311	0.877835	0.570239	0.259221	0.348819		3	3	3	3	2	2
Q8N0X4	CLYBL	>sp|Q8N0X4|CLYBL_HUMAN Citramalyl-CoA lyase, mitochondrial OS=Homo sapiens OX=9606 GN=CLYBL PE=1 SV=2	-0.528555	0.408916	1.44449	2.04404	2.29711	1.95833		0.441617	2.09983		0.990302	0.99802	0.8329	0.435792	0.273618	0.475939		4	5	5	5	4	5
Q8NEZ5	FBXO22	>sp|Q8NEZ5|FBX22_HUMAN F-box only protein 22 OS=Homo sapiens OX=9606 GN=FBXO22 PE=1 SV=1	-1.36092	-0.343391	2.69508	0.807172	2.03781	3.45387		0.330257	2.09962		0.830144	1.00093	0.213682	0.932708	0.405241	0.0185951		6	6	6	6	6	6
O76062	TM7SF2	>sp|O76062|ERG24_HUMAN Delta(14)-sterol reductase TM7SF2 OS=Homo sapiens OX=9606 GN=TM7SF2 PE=1 SV=3	-0.385118	1.32524	0.532467	1.56877	1.87912	2.83739		0.490862	2.09509		0.991335	0.801975	1.00233	0.699243	0.503183	0.100344		1	1	1	1	1	1
P26006	ITGA3	>sp|P26006|ITA3_HUMAN Integrin alpha-3 OS=Homo sapiens OX=9606 GN=ITGA3 PE=1 SV=5	1.59604	6.96972	-0.936367	2.49518	1.57579	2.21125		2.54313	2.09407		0.729562	8.59181e-10	0.969193	0.215692	0.679214	0.331426		1	1	1	1	1	1
Q96GA7	SDSL	>sp|Q96GA7|SDSL_HUMAN Serine dehydratase-like OS=Homo sapiens OX=9606 GN=SDSL PE=1 SV=1	-1.42248	-0.980793	0.476584	1.383	2.74292	2.14888		-0.642229	2.0916		0.807995	0.928191	1.00452	0.785401	0.108123	0.362939		3	3	3	3	2	3
M0QWZ7	SARS2	>tr|M0QWZ7|M0QWZ7_HUMAN Serine--tRNA ligase OS=Homo sapiens OX=9606 GN=SARS2 PE=1 SV=1	-0.0807242	-0.109604	-0.768695	2.04966	2.49456	1.72669		-0.319675	2.09031		1.00134	1.00145	0.988045	0.432036	0.19098	0.590721		13	12	13	13	13	13
Q96SW2	CRBN	>sp|Q96SW2|CRBN_HUMAN Protein cereblon OS=Homo sapiens OX=9606 GN=CRBN PE=1 SV=1	0.421346	1.03126	0.74382	2.24791	1.92222	2.08927		0.732142	2.08647		0.989589	0.920549	0.988688	0.331801	0.475262	0.398536		3	3	3	3	3	3
Q9Y330	ZBTB12	>sp|Q9Y330|ZBT12_HUMAN Zinc finger and BTB domain-containing protein 12 OS=Homo sapiens OX=9606 GN=ZBTB12 PE=1 SV=1	7.20816e-05	-0.574444	-0.630928	1.69745	2.06284	2.49678		-0.401767	2.08569		0.999942	0.992296	0.996961	0.642884	0.393872	0.20488		3	3	3	3	3	3
Q5VZU9	TPP2	>tr|Q5VZU9|Q5VZU9_HUMAN Tripeptidyl-peptidase 2 OS=Homo sapiens OX=9606 GN=TPP2 PE=1 SV=1	-0.114071	0.681302	-1.06215	2.50946	1.28278	2.4569		-0.164975	2.08305		0.998979	0.983072	0.954376	0.21007	0.826873	0.220757		1	1	1	1	1	1
Q5T0Y8	SMPDL3B	>tr|Q5T0Y8|Q5T0Y8_HUMAN Acid sphingomyelinase-like phosphodiesterase 3b (Fragment) OS=Homo sapiens OX=9606 GN=SMPDL3B PE=1 SV=1	0.999964	0.111807	0.67738	1.99716	2.15798			0.596384	2.07757		0.931403	1.00144	0.997021	0.462461	0.347332			1	1	1	1	1
Q14644	RASA3	>sp|Q14644|RASA3_HUMAN Ras GTPase-activating protein 3 OS=Homo sapiens OX=9606 GN=RASA3 PE=1 SV=3	0.498916	0.600299	-0.232733	2.61753	1.78433	1.81912		0.288827	2.07366		0.990834	0.990339	1.00618	0.175355	0.555334	0.548102		2	2	2	2	2	2
C9J1D9	IL1RAP	>tr|C9J1D9|C9J1D9_HUMAN Interleukin-1 receptor accessory protein (Fragment) OS=Homo sapiens OX=9606 GN=IL1RAP PE=1 SV=1	0.197356	0.716474	0.164345	0.443851	0.37985	5.35153		0.359392	2.05841		0.993005	0.976848	1.00875	0.977086	0.991689	6.03381e-06		1	1	1	1	1	1
Q9BXW6	OSBPL1A	>sp|Q9BXW6|OSBL1_HUMAN Oxysterol-binding protein-related protein 1 OS=Homo sapiens OX=9606 GN=OSBPL1A PE=1 SV=2	-1.3873	-0.143335	-0.698608	2.09154	2.98305	1.09597		-0.743081	2.05685		0.822375	1.00344	0.994415	0.410431	0.0621607	0.897981		3	4	4	4	4	4
O14641	DVL2	>sp|O14641|DVL2_HUMAN Segment polarity protein dishevelled homolog DVL-2 OS=Homo sapiens OX=9606 GN=DVL2 PE=1 SV=1	0.0581276	0.389805	-0.534462	2.62797	2.15621	1.37851		-0.0288433	2.05423		1.00065	1.00136	1.00352	0.170843	0.348425	0.773839		8	9	9	9	8	9
J3QQX3; P22570	FDXR	>tr|J3QQX3|J3QQX3_HUMAN NADPH:adrenodoxin oxidoreductase, mitochondrial OS=Homo sapiens OX=9606 GN=FDXR PE=1 SV=2	-0.441025	-0.349921	-0.443777	2.29457	1.69765	2.15476		-0.411574	2.04899		0.991316	1.0007	1.00237	0.307598	0.611807	0.361457		9	9	9	9	9	9
Q8IYQ7	THNSL1	>sp|Q8IYQ7|THNS1_HUMAN Threonine synthase-like 1 OS=Homo sapiens OX=9606 GN=THNSL1 PE=1 SV=2	0.00431485	1.36151	-1.10856	2.86963	1.60561	1.66733		0.0857557	2.04753		1.00119	0.786537	0.941843	0.104574	0.660312	0.61877		2	2	2	2	2	2
H3BUR2	SLC7A6	>tr|H3BUR2|H3BUR2_HUMAN Y+L amino acid transporter 2 (Fragment) OS=Homo sapiens OX=9606 GN=SLC7A6 PE=1 SV=1	1.43039	1.05289	1.57744	0.749647	1.00647	4.36156		1.35358	2.03923		0.803854	0.906596	0.780311	0.94517	0.916285	0.000668744		1	1	1	1	1	1
Q16512; Q16513	PKN1	>sp|Q16512|PKN1_HUMAN Serine/threonine-protein kinase N1 OS=Homo sapiens OX=9606 GN=PKN1 PE=1 SV=2	0.87296	0.221284	0.593848	-0.534969	1.52929	5.11901		0.562697	2.03778		0.96049	0.999988	1.00049	0.97007	0.706271	2.02765e-05		1	1	1	1	1	1
Q9Y6D5; Q9Y6D6	ARFGEF2	>sp|Q9Y6D5|BIG2_HUMAN Brefeldin A-inhibited guanine nucleotide-exchange protein 2 OS=Homo sapiens OX=9606 GN=ARFGEF2 PE=1 SV=3	0.982847	-1.59783	0.673449	-0.0788778	0.928133	5.259		0.0194897	2.03609		0.930031	0.691564	0.998323	0.990719	0.932352	9.86282e-06		2	2	2	2	2	1
C9JBY7	MRPS33	>tr|C9JBY7|C9JBY7_HUMAN 28S ribosomal protein S33, mitochondrial OS=Homo sapiens OX=9606 GN=MRPS33 PE=1 SV=1	0.199483	0.826397	-0.289851	2.14864	1.85192	2.10292		0.245343	2.03449		0.99294	0.961944	1.00911	0.384219	0.517509	0.389299		3	3	3	3	3	3
Q13546	RIPK1	>sp|Q13546|RIPK1_HUMAN Receptor-interacting serine/threonine-protein kinase 1 OS=Homo sapiens OX=9606 GN=RIPK1 PE=1 SV=3	1.11477	1.4221	2.62121	1.64359	1.97079	2.47272		1.71936	2.02903		0.905228	0.765443	0.239953	0.670893	0.445588	0.215537		2	2	2	2	2	2
O60664	PLIN3	>sp|O60664|PLIN3_HUMAN Perilipin-3 OS=Homo sapiens OX=9606 GN=PLIN3 PE=1 SV=3	1.04634	1.25366	-0.456767	2.57521	1.18767	2.31705		0.614412	2.02664		0.920497	0.839185	1.00257	0.188013	0.854031	0.284121		12	14	13	14	12	14
A0A8V8TR95	DOCK9	Dedicator of cytokinesis 9	-0.366277	0.541524	-0.641635	2.05273	2.52626	1.49313		-0.155463	2.02404		0.995675	0.992124	0.999266	0.43259	0.178971	0.712699		3	3	3	3	3	3
A0A0A0MTC1	RNF213	>tr|A0A0A0MTC1|A0A0A0MTC1_HUMAN E3 ubiquitin-protein ligase RNF213 OS=Homo sapiens OX=9606 GN=RNF213 PE=1 SV=1	0.58531	-0.0938318	1.16448	1.96514	2.50402	1.5976		0.551985	2.02225		0.993471	1.00261	0.929862	0.476997	0.187927	0.659569		12	13	13	13	13	13
Q9H582	ZNF644	>sp|Q9H582|ZN644_HUMAN Zinc finger protein 644 OS=Homo sapiens OX=9606 GN=ZNF644 PE=1 SV=2	0.493416	1.5047	-1.02416	2.02407	1.75119	2.28966		0.324655	2.02164		0.989894	0.732857	0.954912	0.446242	0.576799	0.295978		13	13	13	13	13	13
Q9BUB4	ADAT1	>sp|Q9BUB4|ADAT1_HUMAN tRNA-specific adenosine deaminase 1 OS=Homo sapiens OX=9606 GN=ADAT1 PE=1 SV=1	1.4546	1.16012	0.441082	2.67707	1.9615	1.42605		1.0186	2.02154		0.794531	0.87603	1.00269	0.159451	0.452999	0.744564		2	2	2	2	2	2
Q9UBG0	MRC2	>sp|Q9UBG0|MRC2_HUMAN C-type mannose receptor 2 OS=Homo sapiens OX=9606 GN=MRC2 PE=1 SV=2	-0.235737	0.26765	-0.0241928	1.86401	0.864453	3.32999		0.00257344	2.01948		0.992251	0.999137	0.998937	0.543001	0.941085	0.0278176		1	1	1	1	1	1
Q9P1U1	ACTR3B	>sp|Q9P1U1|ARP3B_HUMAN Actin-related protein 3B OS=Homo sapiens OX=9606 GN=ACTR3B PE=2 SV=1	-0.187519	-0.358296	-0.404289	2.39336	1.84846	1.81423		-0.316702	2.01868		0.995029	1.00162	1.00638	0.256109	0.517186	0.550516		1	1	1	1	1	1
P60763	RAC3	>sp|P60763|RAC3_HUMAN Ras-related C3 botulinum toxin substrate 3 OS=Homo sapiens OX=9606 GN=RAC3 PE=1 SV=1	0.273988	0.0147844	0.76708	2.28453	2.47728	1.29139		0.351951	2.01773		0.991037	1.00104	0.987385	0.313782	0.198055	0.825613		2	2	2	2	2	2
Q9H8G1	ZNF430	>sp|Q9H8G1|ZN430_HUMAN Zinc finger protein 430 OS=Homo sapiens OX=9606 GN=ZNF430 PE=1 SV=3	-0.501188	1.27531	0.249299	2.64684	1.29944	2.10688		0.34114	2.01772		0.991211	0.832357	1.0051	0.166576	0.819832	0.38798		1	1	1	1	1	1
O94819	KBTBD11	>sp|O94819|KBTBB_HUMAN Kelch repeat and BTB domain-containing protein 11 OS=Homo sapiens OX=9606 GN=KBTBD11 PE=1 SV=1	-0.0657852	-0.446698	1.55756	0.8432	2.59424	2.59618		0.348358	2.0112		1.00166	0.997036	0.787159	0.92752	0.151525	0.171989		4	4	4	4	3	4
Q9NXU5	ARL15	>sp|Q9NXU5|ARL15_HUMAN ADP-ribosylation factor-like protein 15 OS=Homo sapiens OX=9606 GN=ARL15 PE=1 SV=1	-0.574856	1.20153	0.35892	2.32918	2.08685	1.60882		0.328532	2.00828		0.993943	0.855432	1.01069	0.290102	0.380322	0.653801		2	3	3	3	3	3
P26583	HMGB2	>sp|P26583|HMGB2_HUMAN High mobility group protein B2 OS=Homo sapiens OX=9606 GN=HMGB2 PE=1 SV=2	-0.532895	0.948863	-1.61054	2.64465	2.03713	1.3399		-0.398191	2.00723		0.988918	0.935268	0.767908	0.166868	0.404993	0.795833		9	9	9	9	9	8
P29373	CRABP2	>sp|P29373|RABP2_HUMAN Cellular retinoic acid-binding protein 2 OS=Homo sapiens OX=9606 GN=CRABP2 PE=1 SV=2	-1.19705	-1.05309	0.979666	2.17022	1.41769	2.43278		-0.42349	2.0069		0.873417	0.906647	0.960336	0.376051	0.776198	0.231801		10	11	11	11	11	11
O43516	WIPF1	>sp|O43516|WIPF1_HUMAN WAS/WASL-interacting protein family member 1 OS=Homo sapiens OX=9606 GN=WIPF1 PE=1 SV=3	-0.363991	1.28719	1.98249	1.61284	1.51819	2.88538		0.968562	2.00547		0.996126	0.829383	0.544314	0.680802	0.717618	0.0901568		5	6	6	6	6	6
Q9Y4C8	RBM19	>sp|Q9Y4C8|RBM19_HUMAN Probable RNA-binding protein 19 OS=Homo sapiens OX=9606 GN=RBM19 PE=1 SV=3	-1.34454	1.6174	-0.538305	2.51658	1.53243	1.96492		-0.0884837	2.00465		0.828588	0.681943	1.00236	0.207541	0.704665	0.472276		8	9	9	9	9	9
Q96M15	IGF2BP2-AS1	>sp|Q96M15|IFAS1_HUMAN Putative uncharacterized protein IGF2BP2-AS1 OS=Homo sapiens OX=9606 GN=IGF2BP2-AS1 PE=2 SV=1	-0.175188	2.11612	-1.21471	2.36287	1.77398	1.86729		0.242075	2.00138		0.994507	0.427673	0.920673	0.271449	0.559304	0.521922		1	1	1	1	1	1
A0A0B4J255	YAF2	>tr|A0A0B4J255|A0A0B4J255_HUMAN YY1-associated factor 2 OS=Homo sapiens OX=9606 GN=YAF2 PE=1 SV=1	0.745333	1.7816	1.77367	3.39139	1.33923	1.25489		1.43353	1.99517		0.982131	0.611013	0.668076	0.0283801	0.80951	0.841578		1	1	1	1	1	1
P12107	COL11A1	>sp|P12107|COBA1_HUMAN Collagen alpha-1(XI) chain OS=Homo sapiens OX=9606 GN=COL11A1 PE=1 SV=4	1.60923	0.480323	-0.321779	2.19867	2.09324	1.66935		0.589258	1.98709		0.72022	0.996452	1.00793	0.359233	0.378014	0.617559		1	1	1	1	1	1
Q9HA77	CARS2	>sp|Q9HA77|SYCM_HUMAN Probable cysteine--tRNA ligase, mitochondrial OS=Homo sapiens OX=9606 GN=CARS2 PE=1 SV=1	-1.21387	-1.64471	-0.506953	2.20843	1.95251	1.79444		-1.12184	1.98513		0.866709	0.674416	1.00434	0.352479	0.456845	0.554742		5	5	5	5	5	5
O94762	RECQL5	>sp|O94762|RECQ5_HUMAN ATP-dependent DNA helicase Q5 OS=Homo sapiens OX=9606 GN=RECQL5 PE=1 SV=2	0.643015	0.472331	-0.160666	1.75848	2.01557	2.17937		0.318227	1.98447		0.990251	0.995454	1.00725	0.601782	0.420323	0.347152		6	6	6	6	6	6
P05165	PCCA	>sp|P05165|PCCA_HUMAN Propionyl-CoA carboxylase alpha chain, mitochondrial OS=Homo sapiens OX=9606 GN=PCCA PE=1 SV=4	-1.13888	0.477461	0.457566	1.69497	2.49004	1.76126		-0.0679506	1.98209		0.895523	0.996214	1.00294	0.644655	0.192751	0.576984		11	11	11	11	11	11
F5H1M6	P2RX4	>tr|F5H1M6|F5H1M6_HUMAN P2X purinoceptor 4 (Fragment) OS=Homo sapiens OX=9606 GN=P2RX4 PE=1 SV=1	-0.178705	0.523784	0.237024	2.40201	1.21102	2.32399		0.194035	1.97901		0.994906	0.992536	1.00638	0.253726	0.841552	0.282552		1	1	1	1	1	1
Q9NRP7	STK36	>sp|Q9NRP7|STK36_HUMAN Serine/threonine-protein kinase 36 OS=Homo sapiens OX=9606 GN=STK36 PE=1 SV=2	1.86795	0.269044	0.316785	0.640172	1.40683	3.8893		0.817928	1.97877		0.588025	0.999534	1.00832	0.958386	0.783522	0.00428279		1	1	1	1	1	1
P55211	CASP9	>sp|P55211|CASP9_HUMAN Caspase-9 OS=Homo sapiens OX=9606 GN=CASP9 PE=1 SV=3	0.343198	0.381211	-0.397384	1.48337	2.20939	2.22252		0.109008	1.97176		0.997893	1.0012	1.006	0.745174	0.318514	0.325669		2	2	2	2	2	2
Q5JP53; P07437	TUBB	>tr|Q5JP53|Q5JP53_HUMAN Tubulin beta chain OS=Homo sapiens OX=9606 GN=TUBB PE=1 SV=1	-1.68789	1.06222	-1.06239	0.501307	-0.897363	6.29822		-0.562688	1.96739		0.684279	0.906726	0.954387	0.973872	0.935662	2.55278e-08		6	6	6	6	4	4
O75830	SERPINI2	>sp|O75830|SPI2_HUMAN Serpin I2 OS=Homo sapiens OX=9606 GN=SERPINI2 PE=1 SV=1	1.06098	-3.13794	2.8199	-0.168506	3.71609	2.34983		0.24765	1.96581		0.915107	0.068827	0.174672	0.985565	0.00708316	0.27026		1	1	1	1	1	1
O75843	AP1G2	>sp|O75843|AP1G2_HUMAN AP-1 complex subunit gamma-like 2 OS=Homo sapiens OX=9606 GN=AP1G2 PE=1 SV=1	0.194505	-0.281503	2.00274	1.12589	3.03476	1.72664		0.638582	1.96243		0.993333	0.999549	0.536629	0.876695	0.0537876	0.590313		2	2	2	2	2	2
Q5JVF3	PCID2	>sp|Q5JVF3|PCID2_HUMAN PCI domain-containing protein 2 OS=Homo sapiens OX=9606 GN=PCID2 PE=1 SV=2	-0.688903	0.381443	0.647526	1.68827	2.26868	1.92913		0.113356	1.96203		0.988631	1.00128	0.999027	0.646844	0.28644	0.488975		16	16	16	16	16	15
A0A6I8PS01	MSANTD2	>tr|A0A6I8PS01|A0A6I8PS01_HUMAN Myb/SANT-like DNA-binding domain-containing protein 2 OS=Homo sapiens OX=9606 GN=MSANTD2 PE=1 SV=1	2.41113	0.848266	0.976346	2.22605	1.51598	2.12848		1.41191	1.95684		0.286389	0.958291	0.960594	0.343578	0.717483	0.374944		1	1	1	1	1	1
A0A804HJY2	ATXN7L2	>tr|A0A804HJY2|A0A804HJY2_HUMAN Ataxin-7-like protein 2 OS=Homo sapiens OX=9606 GN=ATXN7L2 PE=1 SV=1	4.2041	1.54533	-0.285407	1.09207	2.85895	1.90842		1.82134	1.95315		0.00179822	0.707994	1.00959	0.878962	0.0842973	0.499186		1	1	1	1	1	1
Q14145	KEAP1	>sp|Q14145|KEAP1_HUMAN Kelch-like ECH-associated protein 1 OS=Homo sapiens OX=9606 GN=KEAP1 PE=1 SV=2	-0.675278	-3.87303	2.90978	1.85144	3.14459	0.844777		-0.546177	1.94694		0.988705	0.00775447	0.146263	0.547536	0.0400599	0.942513		9	8	9	8	9	8
P11142; E9PK54	HSPA8	>sp|P11142|HSP7C_HUMAN Heat shock cognate 71 kDa protein OS=Homo sapiens OX=9606 GN=HSPA8 PE=1 SV=1	-1.0128	0.685142	-1.88475	2.1271	1.57599	2.12707		-0.737468	1.94339		0.929386	0.982763	0.60399	0.394917	0.679401	0.375282		22	22	20	22	22	21
H0YFD6	HADHA	>tr|H0YFD6|H0YFD6_HUMAN Enoyl-CoA hydratase OS=Homo sapiens OX=9606 GN=HADHA PE=1 SV=2	-0.193086	1.00171	-0.203458	2.25212	1.82234	1.75476		0.201722	1.94307		0.993019	0.92592	1.00676	0.329222	0.531428	0.581669		37	38	39	37	36	37
Q14195	DPYSL3	>sp|Q14195|DPYL3_HUMAN Dihydropyrimidinase-related protein 3 OS=Homo sapiens OX=9606 GN=DPYSL3 PE=1 SV=1	1.29709	3.03811	-1.36932	2.29754	1.67112	1.85704		0.988625	1.9419		0.840639	0.0844664	0.858363	0.306195	0.625076	0.526914		20	20	19	19	20	20
Q9NWS9	ZNF446	>sp|Q9NWS9|ZN446_HUMAN Zinc finger protein 446 OS=Homo sapiens OX=9606 GN=ZNF446 PE=1 SV=1	-3.58938	1.67606	-1.54525	4.0704	0.188217	1.56356		-1.15286	1.94072		0.0159175	0.654869	0.790926	0.00347067	0.995138	0.678949		2	2	2	2	2	2
P30038	ALDH4A1	>sp|P30038|AL4A1_HUMAN Delta-1-pyrroline-5-carboxylate dehydrogenase, mitochondrial OS=Homo sapiens OX=9606 GN=ALDH4A1 PE=1 SV=3	0.721589	0.813454	1.10135	1.73999	2.14133	1.93149		0.878797	1.9376		0.982941	0.965142	0.94706	0.611097	0.354315	0.487857		6	7	7	7	6	6
P29144; Q5VZU9	TPP2	>sp|P29144|TPP2_HUMAN Tripeptidyl-peptidase 2 OS=Homo sapiens OX=9606 GN=TPP2 PE=1 SV=4	-0.112439	0.029474	-0.0114656	1.80919	2.08809	1.9054		-0.0314768	1.93423		0.998497	1.00183	0.998816	0.571562	0.379619	0.499577		42	43	42	42	40	43
E9PDF2	OGDH	>tr|E9PDF2|E9PDF2_HUMAN Oxoglutarate dehydrogenase (succinyl-transferring) OS=Homo sapiens OX=9606 GN=OGDH PE=1 SV=1	0.667709	0.192011	1.75796	1.35089	2.12188	2.31118		0.87256	1.92798		0.989859	1.00202	0.680178	0.795557	0.364938	0.286293		9	9	8	8	9	9
P11142	HSPA8	>sp|P11142|HSP7C_HUMAN Heat shock cognate 71 kDa protein OS=Homo sapiens OX=9606 GN=HSPA8 PE=1 SV=1	-0.0518612	0.77999	-0.440948	1.90094	1.60211	2.27121		0.0957272	1.92475		1.00054	0.971701	1.00266	0.516507	0.661749	0.30313		21	21	21	21	20	21
Q7L099	RUFY3	>sp|Q7L099|RUFY3_HUMAN Protein RUFY3 OS=Homo sapiens OX=9606 GN=RUFY3 PE=1 SV=1	0.835697	0.710968	-0.879456	2.32522	1.91883	1.5145		0.222403	1.91952		0.966014	0.977583	0.976839	0.292191	0.477542	0.699048		6	5	6	6	6	6
Q5T0Z8	C6orf132	>sp|Q5T0Z8|CF132_HUMAN Uncharacterized protein C6orf132 OS=Homo sapiens OX=9606 GN=C6orf132 PE=1 SV=4	-0.686455	1.21005	-0.124569	3.70426	1.74245	0.307921		0.133009	1.91821		0.988511	0.854594	1.00699	0.0112536	0.583361	1.00636		1	1	1	1	1	1
F8VV59	NAP1L1	>tr|F8VV59|F8VV59_HUMAN Nucleosome assembly protein 1-like 1 OS=Homo sapiens OX=9606 GN=NAP1L1 PE=1 SV=1	-1.03082	0.0727397	1.60881	1.79304	2.27866	1.6663		0.216912	1.91267		0.923368	1.00357	0.767434	0.58024	0.281864	0.619634		2	2	2	2	2	2
P35908; P04259	KRT2	>sp|P35908|K22E_HUMAN Keratin, type II cytoskeletal 2 epidermal OS=Homo sapiens OX=9606 GN=KRT2 PE=1 SV=2	-0.90032	0.0326021	1.27649	0.703601	1.93123	3.06361		0.136256	1.89948		0.951978	1.00176	0.896425	0.949319	0.47022	0.0589154		1	1	1	1	1	1
Q9Y2Z0	SUGT1	>sp|Q9Y2Z0|SGT1_HUMAN Protein SGT1 homolog OS=Homo sapiens OX=9606 GN=SUGT1 PE=1 SV=3	0.790191	-0.212122	-1.79341	2.10216	1.84951	1.74402		-0.405114	1.89856		0.974501	0.999684	0.655182	0.405658	0.516452	0.583891		15	15	15	15	15	15
Q96DG6	CMBL	>sp|Q96DG6|CMBL_HUMAN Carboxymethylenebutenolidase homolog OS=Homo sapiens OX=9606 GN=CMBL PE=1 SV=1	-2.63606	-0.0237614	1.41698	1.84569	2.28782	1.54873		-0.414281	1.89408		0.192823	1.00081	0.846411	0.549743	0.275959	0.685109		7	7	7	7	6	7
P33991	MCM4	>sp|P33991|MCM4_HUMAN DNA replication licensing factor MCM4 OS=Homo sapiens OX=9606 GN=MCM4 PE=1 SV=5	0.393137	1.18626	-1.14926	2.6042	1.11231	1.93841		0.143378	1.88498		0.991708	0.866506	0.932604	0.180258	0.882628	0.4847		25	27	28	27	27	27
Q96SL8	FIZ1	>sp|Q96SL8|FIZ1_HUMAN Flt3-interacting zinc finger protein 1 OS=Homo sapiens OX=9606 GN=FIZ1 PE=1 SV=2	-0.380672	0.50402	-2.25583	2.31242	1.19615	2.14487		-0.710829	1.88448		0.991132	0.994862	0.412667	0.29829	0.848713	0.364665		2	2	2	2	2	2
O00505	KPNA3	>sp|O00505|IMA4_HUMAN Importin subunit alpha-4 OS=Homo sapiens OX=9606 GN=KPNA3 PE=1 SV=2	-0.668231	-0.213203	-0.868241	1.52311	1.61464	2.5104		-0.583225	1.88271		0.989879	1.00006	0.978304	0.722312	0.655699	0.200175		2	2	2	2	2	2
Q9UBQ6	EXTL2	>sp|Q9UBQ6|EXTL2_HUMAN Exostosin-like 2 OS=Homo sapiens OX=9606 GN=EXTL2 PE=1 SV=1	-0.578312	0.383155	1.59832	1.51498	2.49666	1.63533		0.467722	1.88232		0.993476	1.00161	0.774364	0.725818	0.190185	0.641399		3	3	3	3	3	3
Q13867	BLMH	>sp|Q13867|BLMH_HUMAN Bleomycin hydrolase OS=Homo sapiens OX=9606 GN=BLMH PE=1 SV=1	-0.417888	0.368768	-0.125765	1.68189	1.76778	2.1752		-0.058295	1.87496		0.990104	1.0025	1.00697	0.649175	0.563063	0.348453		13	13	12	13	12	13
Q4G0A6	MINDY4	>sp|Q4G0A6|MINY4_HUMAN Probable ubiquitin carboxyl-terminal hydrolase MINDY-4 OS=Homo sapiens OX=9606 GN=MINDY4 PE=1 SV=2	2.00652	0.963296	-0.142241	0.833982	1.61528	3.17162		0.942527	1.87363		0.510216	0.929135	1.00777	0.927832	0.655774	0.0436986		1	1	1	1	1	1
Q9BTV5	FSD1	>sp|Q9BTV5|FSD1_HUMAN Fibronectin type III and SPRY domain-containing protein 1 OS=Homo sapiens OX=9606 GN=FSD1 PE=1 SV=1	-1.08824	0.00728313	-0.975061	2.12864	1.69313	1.79496		-0.685339	1.87224		0.907355	1.00055	0.959539	0.393943	0.616199	0.5546		14	14	14	13	13	14
P04259; P05787	KRT6B	>sp|P04259|K2C6B_HUMAN Keratin, type II cytoskeletal 6B OS=Homo sapiens OX=9606 GN=KRT6B PE=1 SV=5	-1.33671	-1.43941	3.06072	1.93281	-0.0984593	3.76579		0.0948663	1.86671		0.830579	0.757783	0.103288	0.49817	0.998721	0.00670914		1	1	1	1	1	1
J3KT25	IMPACT	>tr|J3KT25|J3KT25_HUMAN Protein IMPACT (Fragment) OS=Homo sapiens OX=9606 GN=IMPACT PE=1 SV=2	-0.00901764	-0.640411	-0.0399239	1.80933	2.05659	1.7129		-0.229784	1.85961		1.00126	0.983272	1.00065	0.571918	0.395743	0.597172		2	2	2	2	2	2
P28370	SMARCA1	>sp|P28370|SMCA1_HUMAN Probable global transcription activator SNF2L1 OS=Homo sapiens OX=9606 GN=SMARCA1 PE=1 SV=2	-0.469918	-0.275207	0.978276	1.67463	1.38919	2.51083		0.0777171	1.85822		0.992348	0.997909	0.960072	0.653285	0.795094	0.200314		18	19	19	19	19	19
P98172	EFNB1	>sp|P98172|EFNB1_HUMAN Ephrin-B1 OS=Homo sapiens OX=9606 GN=EFNB1 PE=1 SV=1	0.549869	-0.551526	0.250326	2.04226	2.21797	1.31419		0.0828899	1.85814		0.990428	0.992325	1.00542	0.434987	0.312855	0.812228		5	5	5	5	5	5
O00625	PIR	>sp|O00625|PIR_HUMAN Pirin OS=Homo sapiens OX=9606 GN=PIR PE=1 SV=1	1.54127	0.390502	-0.480769	2.34087	1.06745	2.14296		0.483667	1.85043		0.759364	1.00161	1.00422	0.284541	0.8966	0.364967		4	4	4	4	4	4
P45973	CBX5	>sp|P45973|CBX5_HUMAN Chromobox protein homolog 5 OS=Homo sapiens OX=9606 GN=CBX5 PE=1 SV=1	0.86539	0.400713	-1.0355	2.48892	1.58823	1.47251		0.0768671	1.84989		0.961113	0.998072	0.953414	0.217371	0.669763	0.724353		8	9	9	9	9	9
Q8N0W3	FCSK	>sp|Q8N0W3|FCSK_HUMAN L-fucose kinase OS=Homo sapiens OX=9606 GN=FCSK PE=1 SV=2	-1.05093	-0.450493	0.266489	1.41454	2.79987	1.32722		-0.411645	1.84721		0.919553	0.997076	1.00744	0.771043	0.0978011	0.805155		2	2	2	2	2	2
X6RK58	LRRC20	>tr|X6RK58|X6RK58_HUMAN Leucine-rich repeat-containing protein 20 (Fragment) OS=Homo sapiens OX=9606 GN=LRRC20 PE=1 SV=7	0.245225	0.276933	-0.304875	2.34696	1.55314	1.64139		0.0724279	1.84716		0.991113	0.998424	1.00812	0.281858	0.691695	0.637624		1	1	1	1	1	1
Q13449	LSAMP	>sp|Q13449|LSAMP_HUMAN Limbic system-associated membrane protein OS=Homo sapiens OX=9606 GN=LSAMP PE=1 SV=2	0.755903	0.507289	-0.0946585	2.44886	2.27109	0.821257		0.389511	1.84707		0.979409	0.995242	1.00318	0.234387	0.285457	0.951002		1	1	1	1	1	1
P04066	FUCA1	>sp|P04066|FUCO_HUMAN Tissue alpha-L-fucosidase OS=Homo sapiens OX=9606 GN=FUCA1 PE=1 SV=4	0.69401	-1.33403	0.134301	1.34595	2.17905	1.99806		-0.168574	1.84102		0.985614	0.796184	1.00775	0.796496	0.337229	0.450742		2	2	2	2	2	2
Q92896	GLG1	>sp|Q92896|GSLG1_HUMAN Golgi apparatus protein 1 OS=Homo sapiens OX=9606 GN=GLG1 PE=1 SV=2	1.0705	0.314456	-0.235609	2.13084	1.77812	1.60204		0.383116	1.837		0.912173	0.998046	1.00659	0.392867	0.558083	0.657769		18	18	18	18	18	18
Q5SYB0	FRMPD1	>sp|Q5SYB0|FRPD1_HUMAN FERM and PDZ domain-containing protein 1 OS=Homo sapiens OX=9606 GN=FRMPD1 PE=1 SV=1	1.24951	0.978839	1.41038	1.56165	1.38998	2.55907		1.21291	1.8369		0.85223	0.925767	0.846838	0.701948	0.794825	0.183732		1	1	1	1	1	1
X6RKU3	FBXO42	>tr|X6RKU3|X6RKU3_HUMAN F-box only protein 42 (Fragment) OS=Homo sapiens OX=9606 GN=FBXO42 PE=1 SV=7	2.50385	1.15717	0.681825	1.11072	2.88646	1.5116		1.44762	1.83626		0.243557	0.876341	0.99692	0.877674	0.0792688	0.700397		2	2	2	2	2	2
P55212	CASP6	>sp|P55212|CASP6_HUMAN Caspase-6 OS=Homo sapiens OX=9606 GN=CASP6 PE=1 SV=2	-0.445723	0.18	0.129903	1.69691	2.34398	1.45138		-0.0452733	1.83076		0.991554	1.00208	1.008	0.643082	0.252644	0.737892		4	4	4	4	4	4
A0A8V8TQ72	ARHGEF7	Rho guanine nucleotide exchange factor (GEF) 7	0.179984	-0.285505	1.56006	1.97703	1.38911	2.12062		0.484845	1.82892		0.995209	0.999911	0.786855	0.471763	0.794319	0.379864		8	9	9	9	8	8
Q13563	PKD2	>sp|Q13563|PKD2_HUMAN Polycystin-2 OS=Homo sapiens OX=9606 GN=PKD2 PE=1 SV=3	0.11325	0.255335	-0.5544	2.76416	2.6527	0.061077		-0.0619381	1.82598		0.998425	1.00033	1.00246	0.133451	0.133297	0.996828		4	4	4	4	4	3
P48637	GSS	>sp|P48637|GSHB_HUMAN Glutathione synthetase OS=Homo sapiens OX=9606 GN=GSS PE=1 SV=1	-0.32768	0.764906	-0.122639	2.05876	1.2679	2.15102		0.104862	1.82589		0.995016	0.969636	1.00687	0.431149	0.832336	0.362926		19	20	20	20	20	20
Q96PG8	BBC3	>sp|Q96PG8|BBC3B_HUMAN Bcl-2-binding component 3, isoforms 3/4 OS=Homo sapiens OX=9606 GN=BBC3 PE=1 SV=2	2.56321	-0.40552	1.30513	2.44316	1.97496	1.05737		1.15427	1.82516		0.21972	0.998295	0.895508	0.235893	0.444532	0.90547		1	1	1	1	1	1
A0A8Q3SIG2	DNMT3B	>tr|A0A8Q3SIG2|A0A8Q3SIG2_HUMAN DNA (cytosine-5)-methyltransferase 3B OS=Homo sapiens OX=9606 GN=DNMT3B PE=4 SV=1	1.40289	0.321065	-0.562382	2.48968	1.91914	1.06011		0.38719	1.82297		0.816381	0.997664	1.00387	0.217764	0.477688	0.904519		3	3	3	3	3	3
O00635	TRIM38	>sp|O00635|TRI38_HUMAN E3 ubiquitin-protein ligase TRIM38 OS=Homo sapiens OX=9606 GN=TRIM38 PE=1 SV=1	0.633446	3.00532	0.104724	1.49093	1.76996	2.186		1.24783	1.81563		0.990115	0.0907795	1.00382	0.740398	0.561357	0.342305		1	1	1	1	1	1
P17026	ZNF22	>sp|P17026|ZNF22_HUMAN Zinc finger protein 22 OS=Homo sapiens OX=9606 GN=ZNF22 PE=1 SV=3	1.98991	0.967606	-0.00776669	1.47685	1.61837	2.34978		0.983251	1.815		0.520431	0.927312	0.998882	0.747565	0.654462	0.269849		3	3	3	3	3	3
Q14141	SEPTIN6	>sp|Q14141|SEPT6_HUMAN Septin-6 OS=Homo sapiens OX=9606 GN=SEPTIN6 PE=1 SV=4	-0.298145	1.2838	2.36182	2.76414	1.54874	1.13187		1.11583	1.81492		0.992469	0.831124	0.359304	0.133098	0.693612	0.884675		4	3	4	4	3	4
C9JD37	GRB14	>tr|C9JD37|C9JD37_HUMAN Growth factor receptor-bound protein 14 (Fragment) OS=Homo sapiens OX=9606 GN=GRB14 PE=1 SV=9	-0.745019	-0.402744	1.48983	-1.06599	0.57477	5.92953		0.114022	1.81277		0.981806	0.998413	0.817806	0.886324	0.984182	2.41043e-07		3	3	3	3	3	3
P14373	TRIM27	>sp|P14373|TRI27_HUMAN Zinc finger protein RFP OS=Homo sapiens OX=9606 GN=TRIM27 PE=1 SV=1	0.121804	2.90273	-1.04657	2.53261	2.94496	-0.0403869		0.659322	1.81239		0.998465	0.114373	0.952128	0.201969	0.0686236	0.996595		2	2	2	2	2	2
Q8N0Z6	TTC5	>sp|Q8N0Z6|TTC5_HUMAN Tetratricopeptide repeat protein 5 OS=Homo sapiens OX=9606 GN=TTC5 PE=1 SV=2	-1.18191	0.242107	1.6703	1.46329	1.57809	2.3839		0.2435	1.80843		0.875625	1.0007	0.732303	0.755538	0.677936	0.256745		9	9	9	9	9	9
Q9Y250	LZTS1	>sp|Q9Y250|LZTS1_HUMAN Leucine zipper putative tumor suppressor 1 OS=Homo sapiens OX=9606 GN=LZTS1 PE=1 SV=3	0.0196668	0.168733	-0.28196	2.07003	1.67012	1.68038		-0.0311869	1.80685		1.00063	1.00161	1.00682	0.424314	0.625428	0.613635		3	3	3	3	3	3
Q86UU1	PHLDB1	>sp|Q86UU1|PHLB1_HUMAN Pleckstrin homology-like domain family B member 1 OS=Homo sapiens OX=9606 GN=PHLDB1 PE=1 SV=1	-0.132768	0.369733	0.150649	2.07437	1.83339	1.50986		0.129205	1.80587		0.997548	1.00198	1.0071	0.424183	0.523721	0.701464		2	2	2	2	2	2
O75140	DEPDC5	>sp|O75140|DEPD5_HUMAN GATOR complex protein DEPDC5 OS=Homo sapiens OX=9606 GN=DEPDC5 PE=1 SV=2	-0.997123	0.319739	-1.33804	1.9676	0.767456	2.68186		-0.671807	1.80564		0.929762	0.998081	0.872073	0.475856	0.95201	0.141644		4	4	4	4	4	4
F8VV59; H0YIV4	NAP1L1	>tr|F8VV59|F8VV59_HUMAN Nucleosome assembly protein 1-like 1 OS=Homo sapiens OX=9606 GN=NAP1L1 PE=1 SV=1	1.17946	1.87841	-0.136448	2.23027	1.30444	1.87866		0.973805	1.80446		0.875115	0.562149	1.00741	0.340908	0.816991	0.516229		6	6	6	6	6	6
H0Y5H2	CABLES2	>tr|H0Y5H2|H0Y5H2_HUMAN CDK5 and ABL1 enzyme substrate 2 (Fragment) OS=Homo sapiens OX=9606 GN=CABLES2 PE=1 SV=1	0.481093	1.29864	0.510446	1.99311	1.05905	2.35528		0.763393	1.80248		0.991379	0.818734	1.00527	0.463668	0.895229	0.268566		1	1	1	1	1	1
P07099	EPHX1	>sp|P07099|HYEP_HUMAN Epoxide hydrolase 1 OS=Homo sapiens OX=9606 GN=EPHX1 PE=1 SV=1	-0.122129	0.276267	0.261608	1.18273	2.68898	1.51713		0.138582	1.79628		0.998308	0.998341	1.00704	0.85622	0.121996	0.697638		6	6	6	6	6	6
P29353	SHC1	>sp|P29353|SHC1_HUMAN SHC-transforming protein 1 OS=Homo sapiens OX=9606 GN=SHC1 PE=1 SV=4	-1.10795	2.06424	1.41482	2.0566	1.95975	1.36921		0.790372	1.79519		0.906293	0.461803	0.845069	0.431777	0.453427	0.77925		4	4	4	4	4	4
Q8NDX6	ZNF740	>sp|Q8NDX6|ZN740_HUMAN Zinc finger protein 740 OS=Homo sapiens OX=9606 GN=ZNF740 PE=1 SV=1	0.878112	1.45838	-1.1214	1.31335	2.50331	1.56803		0.40503	1.7949		0.959587	0.751187	0.93618	0.8114	0.187968	0.675622		3	3	3	3	3	3
Q8TDZ2	MICAL1	>sp|Q8TDZ2|MICA1_HUMAN [F-actin]-monooxygenase MICAL1 OS=Homo sapiens OX=9606 GN=MICAL1 PE=1 SV=2	-0.207365	1.30144	0.186456	1.97789	1.6608	1.73485		0.426844	1.79118		0.991627	0.817474	1.00641	0.471354	0.62999	0.58766		2	2	2	2	2	2
O43639	NCK2	>sp|O43639|NCK2_HUMAN Cytoplasmic protein NCK2 OS=Homo sapiens OX=9606 GN=NCK2 PE=1 SV=2	-1.94203	-3.44907	0.836429	-1.8945	8.01448	-0.752975		-1.51822	1.789		0.544918	0.0308212	0.986648	0.520363	2.46156e-13	0.964732		1	1	1	1	1	1
J3KNK0	BRSK1	>tr|J3KNK0|J3KNK0_HUMAN Serine/threonine-protein kinase BRSK1 OS=Homo sapiens OX=9606 GN=BRSK1 PE=1 SV=1	-0.860255	-0.0727026	1.60671	1.91697	1.6054	1.83672		0.224586	1.78636		0.962046	1.00348	0.76755	0.506841	0.660136	0.537973		3	3	3	3	3	3
A0A0A6YYL4	CORO7-PAM16	>tr|A0A0A6YYL4|A0A0A6YYL4_HUMAN Coronin OS=Homo sapiens OX=9606 GN=CORO7-PAM16 PE=1 SV=1	0.550834	-0.348819	-0.117468	1.66398	1.58224	2.11147		0.0281823	1.7859		0.990277	0.999617	1.00625	0.659998	0.674621	0.386065		19	20	19	19	19	19
Q9NPH2	ISYNA1	>sp|Q9NPH2|INO1_HUMAN Inositol-3-phosphate synthase 1 OS=Homo sapiens OX=9606 GN=ISYNA1 PE=1 SV=1	-0.772531	-1.52324	-0.0599387	1.0913	1.78463	2.47602		-0.785236	1.78399		0.976029	0.726339	1.0009	0.87809	0.555445	0.214355		12	12	13	12	12	12
Q96CX6	LRRC58	>sp|Q96CX6|LRC58_HUMAN Leucine-rich repeat-containing protein 58 OS=Homo sapiens OX=9606 GN=LRRC58 PE=1 SV=2	0.390702	-0.676193	1.69353	1.21758	1.8044	2.31989		0.469346	1.78062		0.991492	0.98341	0.716055	0.847687	0.54315	0.283346		8	8	8	8	7	8
A0A8V8TLR1	PEPD	Xaa-Pro dipeptidase	0.380601	-1.4078	0.216912	1.69458	2.02574	1.60993		-0.270096	1.77675		0.991044	0.771615	1.00475	0.644642	0.412504	0.653697		9	9	10	10	10	10
A0A3B3IS71	RB1	>tr|A0A3B3IS71|A0A3B3IS71_HUMAN Retinoblastoma-associated protein OS=Homo sapiens OX=9606 GN=RB1 PE=1 SV=1	-0.563529	0.301951	-0.517661	1.54164	2.29046	1.49211		-0.259747	1.77474		0.99093	0.998428	1.00442	0.714204	0.275631	0.712809		2	2	2	2	2	2
P08236	GUSB	>sp|P08236|BGLR_HUMAN Beta-glucuronidase OS=Homo sapiens OX=9606 GN=GUSB PE=1 SV=2	0.584778	1.29903	-0.117116	2.00353	1.51769	1.79754		0.588896	1.77292		0.993903	0.818574	1.00592	0.45873	0.71785	0.555389		2	2	2	2	2	2
Q6VGV8	E1B	E1B protein, small T-antigen	1.08812	-1.96194	-0.787231	0.61194	2.00682	2.69936		-0.553683	1.77271		0.906156	0.514766	0.986814	0.965939	0.426342	0.136545		9	9	9	9	9	9
Q08380	LGALS3BP	>sp|Q08380|LG3BP_HUMAN Galectin-3-binding protein OS=Homo sapiens OX=9606 GN=LGALS3BP PE=1 SV=1	-0.227063	1.7443	1.15568	2.47567	1.65629	1.18294		0.890972	1.77163		0.992765	0.624679	0.930403	0.223849	0.633055	0.861287		7	7	7	7	7	7
Q01831	XPC	>sp|Q01831|XPC_HUMAN DNA repair protein complementing XP-C cells OS=Homo sapiens OX=9606 GN=XPC PE=1 SV=4	-1.54647	1.64664	-0.00692076	1.54638	1.74052	2.02374		0.0310825	1.77021		0.756991	0.674367	0.999212	0.710878	0.584818	0.441093		11	10	10	11	9	11
A0A0G2JHL3	CCHCR1	>tr|A0A0G2JHL3|A0A0G2JHL3_HUMAN Coiled-coil alpha-helical rod protein 1 (Fragment) OS=Homo sapiens OX=9606 GN=CCHCR1 PE=1 SV=1	0.414707	0.785947	2.15448	1.73371	1.47493	2.10129		1.11838	1.76998		0.989656	0.970399	0.44706	0.615121	0.740729	0.389389		1	1	1	1	1	1
Q15714	TSC22D1	>sp|Q15714|T22D1_HUMAN TSC22 domain family protein 1 OS=Homo sapiens OX=9606 GN=TSC22D1 PE=1 SV=3	1.26923	1.65651	1.11488	3.09418	2.02043	0.184066		1.34687	1.76623		0.852549	0.669106	0.937614	0.0601243	0.417318	1.00286		1	1	1	1	1	1
P50416	CPT1A	>sp|P50416|CPT1A_HUMAN Carnitine O-palmitoyltransferase 1, liver isoform OS=Homo sapiens OX=9606 GN=CPT1A PE=1 SV=2	-0.46997	-0.0410995	2.30011	0.623889	3.17553	1.49592		0.596346	1.76511		0.992647	1.00422	0.393135	0.961394	0.0369504	0.710596		3	3	3	3	3	3
J3KR97	TBCD	>tr|J3KR97|J3KR97_HUMAN Tubulin-specific chaperone D OS=Homo sapiens OX=9606 GN=TBCD PE=1 SV=1	0.0549905	-2.70966	0.264342	0.565445	2.79396	1.93178		-0.796775	1.76373		1.00132	0.173534	1.00673	0.970944	0.0989485	0.488046		15	14	15	15	14	15
Q9Y639	NPTN	>sp|Q9Y639|NPTN_HUMAN Neuroplastin OS=Homo sapiens OX=9606 GN=NPTN PE=1 SV=2	-0.625964	1.88965	2.45097	1.48098	0.324124	3.46684		1.23822	1.75731		0.991342	0.555151	0.319421	0.746274	0.995418	0.0178597		3	4	4	4	4	4
A0A2R8Y4K2	CRYL1	>tr|A0A2R8Y4K2|A0A2R8Y4K2_HUMAN Crystallin, lambda 1, isoform CRA_c OS=Homo sapiens OX=9606 GN=CRYL1 PE=1 SV=1	-0.269233	0.310119	1.50176	1.88131	2.29084	1.0985		0.514214	1.75688		0.990734	0.999049	0.810386	0.531257	0.27576	0.897074		1	1	1	1	1	1
Q96QE3	ATAD5	>sp|Q96QE3|ATAD5_HUMAN ATPase family AAA domain-containing protein 5 OS=Homo sapiens OX=9606 GN=ATAD5 PE=1 SV=4	-0.228854	0.518267	-1.16316	1.86603	1.86962	1.52971		-0.29125	1.75512		0.992191	0.992635	0.929434	0.541068	0.508703	0.690576		5	5	4	5	5	5
A5D8V6	VPS37C	>sp|A5D8V6|VP37C_HUMAN Vacuolar protein sorting-associated protein 37C OS=Homo sapiens OX=9606 GN=VPS37C PE=1 SV=2	0.645554	1.26089	-1.05096	2.0422	2.2334	0.985839		0.285161	1.75381		0.990171	0.837223	0.951275	0.43452	0.305247	0.917469		2	2	2	2	2	2
Q9Y2V7	COG6	>sp|Q9Y2V7|COG6_HUMAN Conserved oligomeric Golgi complex subunit 6 OS=Homo sapiens OX=9606 GN=COG6 PE=1 SV=2	-0.454375	-1.32929	-0.212396	1.53532	2.03476	1.69031		-0.665355	1.75346		0.992363	0.799364	1.00578	0.718819	0.405935	0.608428		6	6	6	6	6	6
P31751; A0A804HJM6; Q9Y243	AKT2	>sp|P31751|AKT2_HUMAN RAC-beta serine/threonine-protein kinase OS=Homo sapiens OX=9606 GN=AKT2 PE=1 SV=2	0.360679	0.48279	1.24176	2.1005	1.9327	1.22681		0.695077	1.75334		0.995404	0.996227	0.915482	0.405182	0.470052	0.851603		6	6	6	6	6	6
E7EWE1	UBA5	>tr|E7EWE1|E7EWE1_HUMAN Ubiquitin-like modifier-activating enzyme 5 OS=Homo sapiens OX=9606 GN=UBA5 PE=1 SV=1	0.424267	-0.149483	-0.408178	1.90438	2.48217	0.868698		-0.0444646	1.75175		0.990161	1.00333	1.00611	0.514605	0.196377	0.940827		6	6	6	6	6	6
Q96II8	LRCH3	>sp|Q96II8|LRCH3_HUMAN DISP complex protein LRCH3 OS=Homo sapiens OX=9606 GN=LRCH3 PE=1 SV=2	0.0555798	0.870608	-1.23797	1.83853	1.67817	1.73558		-0.103928	1.75076		1.0012	0.949718	0.916493	0.553191	0.619247	0.587704		9	9	9	9	9	9
P80303	NUCB2	>sp|P80303|NUCB2_HUMAN Nucleobindin-2 OS=Homo sapiens OX=9606 GN=NUCB2 PE=1 SV=3	-0.608015	0.461543	-0.448236	1.2203	1.61216	2.41592		-0.198236	1.74946		0.990763	0.996722	1.00223	0.846363	0.655743	0.24024		8	8	8	8	8	8
P35555; P35556	FBN1	>sp|P35555|FBN1_HUMAN Fibrillin-1 OS=Homo sapiens OX=9606 GN=FBN1 PE=1 SV=4	0.318988	2.38806	-1.53226	1.22997	1.49845	2.51243		0.391596	1.74695		0.996267	0.301085	0.795398	0.844007	0.727	0.199794		2	2	2	2	2	2
Q86WA6	BPHL	>sp|Q86WA6|BPHL_HUMAN Valacyclovir hydrolase OS=Homo sapiens OX=9606 GN=BPHL PE=1 SV=1	0.27904	-0.913547	-1.87161	2.10742	1.84773	1.2749		-0.835372	1.74335		0.991352	0.946332	0.607274	0.403618	0.516594	0.831693		7	7	7	7	7	7
Q9Y314	NOSIP	>sp|Q9Y314|NOSIP_HUMAN Nitric oxide synthase-interacting protein OS=Homo sapiens OX=9606 GN=NOSIP PE=1 SV=1	2.33036	1.4829	-1.10543	2.04548	1.65695	1.52301		0.902611	1.74181		0.328288	0.742572	0.943915	0.434808	0.63314	0.695305		9	10	10	10	10	10
P22570	FDXR	>sp|P22570|ADRO_HUMAN NADPH:adrenodoxin oxidoreductase, mitochondrial OS=Homo sapiens OX=9606 GN=FDXR PE=1 SV=3	-0.995172	1.10537	-0.707608	2.16093	1.47917	1.58006		-0.199137	1.74005		0.930329	0.891212	0.991133	0.378922	0.739248	0.667582		2	2	2	2	2	2
Q96SB3	PPP1R9B	>sp|Q96SB3|NEB2_HUMAN Neurabin-2 OS=Homo sapiens OX=9606 GN=PPP1R9B PE=1 SV=3	-0.665401	1.50952	-0.061578	2.32025	1.19859	1.69867		0.260846	1.73917		0.989159	0.732586	1.00086	0.294098	0.84919	0.606246		10	10	10	9	8	8
Q9HC38	GLOD4	>sp|Q9HC38|GLOD4_HUMAN Glyoxalase domain-containing protein 4 OS=Homo sapiens OX=9606 GN=GLOD4 PE=1 SV=1	1.34359	-0.0646277	-1.65457	2.23201	1.94353	1.04114		-0.125202	1.73889		0.827353	1.00194	0.737565	0.339899	0.463125	0.90782		3	3	3	3	3	3
Q9Y315	DERA	>sp|Q9Y315|DEOC_HUMAN Deoxyribose-phosphate aldolase OS=Homo sapiens OX=9606 GN=DERA PE=1 SV=2	-0.447038	-0.779743	-0.472651	1.6078	2.61192	0.985		-0.566477	1.73491		0.991331	0.971275	1.00418	0.68278	0.146343	0.917134		6	6	6	6	6	6
Q9H6U6	BCAS3	>sp|Q9H6U6|BCAS3_HUMAN BCAS3 microtubule associated cell migration factor OS=Homo sapiens OX=9606 GN=BCAS3 PE=1 SV=3	1.60149	0.943443	1.13582	1.44449	1.28764	2.47113		1.22692	1.73442		0.72544	0.936318	0.934105	0.758073	0.825769	0.215302		10	10	9	9	10	9
A0A0B4J2D5	GATD3B	>sp|A0A0B4J2D5|GAL3B_HUMAN Putative glutamine amidotransferase-like class 1 domain-containing protein 3B, mitochondrial OS=Homo sapiens OX=9606 GN=GATD3B PE=5 SV=1	0.640935	1.77725	-0.814093	1.53927	1.98652	1.67447		0.534699	1.73342		0.989988	0.613351	0.986432	0.714669	0.439138	0.616093		8	9	9	8	9	9
P68371	TUBB4B	>sp|P68371|TBB4B_HUMAN Tubulin beta-4B chain OS=Homo sapiens OX=9606 GN=TUBB4B PE=1 SV=1	-1.42259	0.958442	-0.748519	0.584863	5.19353	-0.586795		-0.404221	1.73053		0.808808	0.929947	0.987485	0.970748	1.57902e-05	0.984052		5	5	5	5	3	3
A0A0G2JLB3	GBA1	>tr|A0A0G2JLB3|A0A0G2JLB3_HUMAN Glucosylceramidase OS=Homo sapiens OX=9606 GN=GBA1 PE=1 SV=1	0.549706	-0.731015	2.5496	1.54701	2.29409	1.34642		0.78943	1.72917		0.990228	0.977293	0.270524	0.710472	0.274604	0.791364		3	4	4	4	4	4
Q8WXE0	CASKIN2	>sp|Q8WXE0|CSKI2_HUMAN Caskin-2 OS=Homo sapiens OX=9606 GN=CASKIN2 PE=1 SV=2	-0.186967	0.451981	0.398804	1.40441	1.71293	2.0631		0.221272	1.72682		0.994996	0.996845	1.00667	0.776911	0.603796	0.413906		3	3	3	3	3	3
I3L0X5	SPAG7	>tr|I3L0X5|I3L0X5_HUMAN Sperm-associated antigen 7 OS=Homo sapiens OX=9606 GN=SPAG7 PE=1 SV=1	2.15238	-1.24806	-1.8126	1.72164	1.62147	1.83381		-0.302761	1.72564		0.420377	0.841134	0.649694	0.623693	0.653141	0.538441		6	6	6	6	6	6
J3QQM5	LIMD2	>tr|J3QQM5|J3QQM5_HUMAN LIM domain-containing protein 2 (Fragment) OS=Homo sapiens OX=9606 GN=LIMD2 PE=1 SV=1	1.74369	1.30714	0.143514	1.02181	1.6151	2.53607		1.06478	1.72433		0.653637	0.814428	1.00795	0.90002	0.655546	0.191597		2	2	2	2	2	2
Q15628	TRADD	>sp|Q15628|TRADD_HUMAN Tumor necrosis factor receptor type 1-associated DEATH domain protein OS=Homo sapiens OX=9606 GN=TRADD PE=1 SV=2	1.04805	-0.47274	0.374071	0.912424	2.14652	2.10721		0.316461	1.72205		0.920696	0.995717	1.0089	0.916523	0.353785	0.388154		3	3	3	3	3	3
Q15910	EZH2	>sp|Q15910|EZH2_HUMAN Histone-lysine N-methyltransferase EZH2 OS=Homo sapiens OX=9606 GN=EZH2 PE=1 SV=2	-0.633999	0.234907	-1.39386	2.06481	0.96059	2.13799		-0.597652	1.72113		0.989866	0.999891	0.852659	0.42702	0.923256	0.368074		10	10	10	10	10	10
A0A8V8TN61	TAP1	Antigen peptide transporter 1	0.945985	0.260465	0.965067	1.78347	1.99687	1.37494		0.723839	1.71843		0.938154	1.00073	0.962707	0.587115	0.432249	0.774797		1	1	1	1	1	1
Q8NCE2	MTMR14	>sp|Q8NCE2|MTMRE_HUMAN Myotubularin-related protein 14 OS=Homo sapiens OX=9606 GN=MTMR14 PE=1 SV=2	-0.00836013	0.358102	-0.016949	1.54059	1.85866	1.743		0.110931	1.71409		1.00121	1.00166	0.999061	0.714719	0.513087	0.582263		4	4	4	4	4	4
Q6P587	FAHD1	>sp|Q6P587|FAHD1_HUMAN Acylpyruvase FAHD1, mitochondrial OS=Homo sapiens OX=9606 GN=FAHD1 PE=1 SV=2	-1.01886	2.72392	-0.803368	2.67539	1.09184	1.36435		0.300561	1.71053		0.92813	0.169753	0.986467	0.159851	0.890623	0.780032		4	4	4	4	4	4
E9PCW1	GOSR1	>tr|E9PCW1|E9PCW1_HUMAN Golgi SNAP receptor complex member 1 OS=Homo sapiens OX=9606 GN=GOSR1 PE=1 SV=1	0.0514521	-0.111844	-0.683406	1.24537	1.65487	2.22386		-0.247933	1.70804		1.00076	1.00166	0.997227	0.83765	0.63349	0.325015		4	4	4	4	4	4
P04818	TYMS	>sp|P04818|TYSY_HUMAN Thymidylate synthase OS=Homo sapiens OX=9606 GN=TYMS PE=1 SV=3	-0.797657	-0.182546	0.866916	1.49731	1.23548	2.3888		-0.0377623	1.7072		0.973582	1.00204	0.977565	0.735954	0.834098	0.254228		10	10	10	9	9	10
Q03188	CENPC	>sp|Q03188|CENPC_HUMAN Centromere protein C OS=Homo sapiens OX=9606 GN=CENPC PE=1 SV=2	-1.85717	0.432701	1.01546	1.2776	2.22231	1.62064		-0.136338	1.70685		0.592043	0.997387	0.953685	0.823063	0.310232	0.645962		3	3	3	2	1	1
B5MCG9	R3HDM2	>tr|B5MCG9|B5MCG9_HUMAN R3H domain-containing protein 2 OS=Homo sapiens OX=9606 GN=R3HDM2 PE=1 SV=2	-0.885362	1.29987	-0.857443	1.93079	0.565086	2.62304		-0.147646	1.70631		0.957517	0.818153	0.981004	0.497274	0.983148	0.161038		2	2	2	2	2	2
P11279	LAMP1	>sp|P11279|LAMP1_HUMAN Lysosome-associated membrane glycoprotein 1 OS=Homo sapiens OX=9606 GN=LAMP1 PE=1 SV=3	-1.07725	0.216647	0.417502	2.27232	1.31005	1.53331		-0.147699	1.70523		0.909561	0.999328	1.00426	0.320345	0.818548	0.690078		2	2	2	2	2	2
A0A8V8TQQ7	LIG1	DNA ligase	-1.00182	-0.329087	-0.0562334	1.51466	1.44999	2.14834		-0.462379	1.70433		0.931623	0.998954	1.00072	0.725792	0.759189	0.362467		10	10	10	10	10	10
Q96QV6; P16104	H2AC1	>sp|Q96QV6|H2A1A_HUMAN Histone H2A type 1-A OS=Homo sapiens OX=9606 GN=H2AC1 PE=1 SV=3	0.444706	-0.420946	-2.02217	2.20817	1.58614	1.31477		-0.666136	1.70303		0.991625	0.999664	0.528285	0.352193	0.671203	0.812602		5	7	5	5	5	5
O96017	CHEK2	>sp|O96017|CHK2_HUMAN Serine/threonine-protein kinase Chk2 OS=Homo sapiens OX=9606 GN=CHEK2 PE=1 SV=1	0.676269	0.654295	-0.123795	1.47015	1.62804	2.00952		0.402256	1.70257		0.989044	0.983688	1.00689	0.751195	0.651934	0.446263		5	5	5	5	5	5
Q9NSY2	STARD5	>sp|Q9NSY2|STAR5_HUMAN StAR-related lipid transfer protein 5 OS=Homo sapiens OX=9606 GN=STARD5 PE=1 SV=2	2.75253	2.02602	0.0924165	0.739732	1.86821	2.49416		1.62366	1.7007		0.157773	0.478904	1.0021	0.946493	0.508873	0.206009		1	1	1	1	1	1
Q9BZE9	ASPSCR1	>sp|Q9BZE9|ASPC1_HUMAN Tether containing UBX domain for GLUT4 OS=Homo sapiens OX=9606 GN=ASPSCR1 PE=1 SV=1	1.15954	-1.44244	-0.025378	1.44925	1.84728	1.79582		-0.102762	1.69745		0.886497	0.75699	0.998797	0.759781	0.516156	0.554531		8	8	8	8	8	8
Q8NB15	ZNF511	>sp|Q8NB15|ZN511_HUMAN Zinc finger protein 511 OS=Homo sapiens OX=9606 GN=ZNF511 PE=1 SV=2	2.63555	0.310631	0.281003	0.939235	2.20893	1.93852		1.07573	1.69556		0.192603	0.998839	1.00671	0.912753	0.318027	0.485102		1	1	1	1	1	1
Q96JA3	PLEKHA8	>sp|Q96JA3|PKHA8_HUMAN Pleckstrin homology domain-containing family A member 8 OS=Homo sapiens OX=9606 GN=PLEKHA8 PE=1 SV=3	0.0494647	0.847656	0.364633	1.24541	1.27381	2.55976		0.420585	1.69299		1.0012	0.958042	1.01011	0.83798	0.831212	0.18374		2	2	2	2	2	2
Q6PK81	ZNF773	>sp|Q6PK81|ZN773_HUMAN Zinc finger protein 773 OS=Homo sapiens OX=9606 GN=ZNF773 PE=1 SV=1	1.13751	-0.549605	1.1455	1.83725	1.66482	1.55228		0.577803	1.68478		0.894614	0.99203	0.931578	0.552101	0.628062	0.682976		2	2	2	2	2	2
Q15022	SUZ12	>sp|Q15022|SUZ12_HUMAN Polycomb protein SUZ12 OS=Homo sapiens OX=9606 GN=SUZ12 PE=1 SV=3	-0.977244	-0.0499181	0.504755	1.08249	1.75954	2.20241		-0.174136	1.68148		0.932996	1.00415	1.00269	0.879807	0.569356	0.334268		12	12	12	12	11	12
Q9H7Z3	NRDE2	>sp|Q9H7Z3|NRDE2_HUMAN Nuclear exosome regulator NRDE2 OS=Homo sapiens OX=9606 GN=NRDE2 PE=1 SV=3	1.18771	1.90282	0.830298	2.01237	1.41002	1.62022		1.30694	1.68087		0.876137	0.549509	0.987291	0.452909	0.781991	0.646055		3	3	3	3	3	3
Q7KZ85	SUPT6H	>sp|Q7KZ85|SPT6H_HUMAN Transcription elongation factor SPT6 OS=Homo sapiens OX=9606 GN=SUPT6H PE=1 SV=2	0.1048	2.00204	-1.33075	1.94167	1.06319	2.03344		0.258699	1.67944		0.999057	0.49245	0.878693	0.493912	0.895497	0.435068		35	35	35	35	34	35
Q5T073	LIPA	>tr|Q5T073|Q5T073_HUMAN Lysosomal acid lipase/cholesteryl ester hydrolase (Fragment) OS=Homo sapiens OX=9606 GN=LIPA PE=1 SV=1	-1.89666	-1.93178	2.00568	2.94014	2.16708	-0.075997		-0.607588	1.67708		0.567825	0.530618	0.535843	0.0878756	0.343025	0.998049		3	3	3	2	2	2
O14867	BACH1	>sp|O14867|BACH1_HUMAN Transcription regulator protein BACH1 OS=Homo sapiens OX=9606 GN=BACH1 PE=1 SV=2	-1.41697	2.37732	0.172264	2.74185	0.986554	1.29904		0.377539	1.67582		0.811953	0.30747	1.00869	0.139467	0.919983	0.819703		3	3	3	3	3	3
Q15084	PDIA6	>sp|Q15084|PDIA6_HUMAN Protein disulfide-isomerase A6 OS=Homo sapiens OX=9606 GN=PDIA6 PE=1 SV=1	0.0211247	1.25868	-0.810886	2.21295	1.41475	1.39828		0.156305	1.67533		1.00051	0.83694	0.987547	0.35158	0.777349	0.760297		10	10	10	10	10	10
K7EIU3	ZNF532	>tr|K7EIU3|K7EIU3_HUMAN Zinc finger protein 532 (Fragment) OS=Homo sapiens OX=9606 GN=ZNF532 PE=1 SV=1	0.113006	1.04128	-1.3418	1.99899	1.18558	1.83722		-0.0625059	1.67393		0.998257	0.915663	0.87005	0.46262	0.854517	0.537879		1	1	1	1	1	1
Q4TT34	NME4	>tr|Q4TT34|Q4TT34_HUMAN Nucleoside diphosphate kinase OS=Homo sapiens OX=9606 GN=NME4 PE=1 SV=1	0.806968	0.763607	2.48428	1.41959	1.67592	1.92399		1.35162	1.67317		0.968177	0.970346	0.301992	0.771671	0.621212	0.488635		4	4	4	4	4	4
A0A8V8TKY4	KIAA0319L	KIAA0319 like	0.0135239	0.468693	-0.357301	2.12325	1.56959	1.32086		0.0416386	1.67123		1.00102	0.995382	1.01059	0.397089	0.683495	0.806631		3	3	3	3	3	3
Q14012; H7C071	CAMK1	>sp|Q14012|KCC1A_HUMAN Calcium/calmodulin-dependent protein kinase type 1 OS=Homo sapiens OX=9606 GN=CAMK1 PE=1 SV=1	-0.831763	1.24299	0.882731	1.5979	1.7762	1.63269		0.431321	1.66893		0.965971	0.844649	0.978388	0.686085	0.558989	0.640226		5	5	5	5	5	5
Q12979	ABR	>sp|Q12979|ABR_HUMAN Active breakpoint cluster region-related protein OS=Homo sapiens OX=9606 GN=ABR PE=1 SV=2	0.395153	-0.698069	-0.588633	1.38676	1.98669	1.62583		-0.297183	1.66643		0.990728	0.97989	0.999907	0.782101	0.439434	0.642333		5	5	5	5	5	4
Q9P2N7	KLHL13	>sp|Q9P2N7|KLH13_HUMAN Kelch-like protein 13 OS=Homo sapiens OX=9606 GN=KLHL13 PE=1 SV=3	3.72496	2.02798	1.48333	0.349865	2.81241	1.83665		2.41209	1.66631		0.0101112	0.479149	0.822404	0.979913	0.0946972	0.537549		1	1	1	1	1	1
G3V3R7	ATXN3	>tr|G3V3R7|G3V3R7_HUMAN Ubiquitinyl hydrolase 1 (Fragment) OS=Homo sapiens OX=9606 GN=ATXN3 PE=1 SV=1	2.09071	1.11593	1.62151	1.64634	1.60629	1.73583		1.60938	1.66282		0.455953	0.889069	0.761646	0.670208	0.660333	0.587875		6	6	5	6	6	6
V9GYM8	ARHGEF2	>tr|V9GYM8|V9GYM8_HUMAN Rho guanine nucleotide exchange factor 2 OS=Homo sapiens OX=9606 GN=ARHGEF2 PE=1 SV=1	-0.871749	-0.591923	1.29246	1.82148	1.68969	1.46843		-0.0570697	1.65987		0.960753	0.990525	0.893625	0.564722	0.616786	0.724854		12	14	14	12	11	13
Q9BRP4	PAAF1	>sp|Q9BRP4|PAAF1_HUMAN Proteasomal ATPase-associated factor 1 OS=Homo sapiens OX=9606 GN=PAAF1 PE=1 SV=2	0.110312	-0.158454	-0.206264	1.80811	1.32935	1.82552		-0.0848018	1.65433		0.998319	1.00306	1.00665	0.570782	0.812651	0.542378		9	7	8	9	9	9
Q86UW6	N4BP2	>sp|Q86UW6|N4BP2_HUMAN NEDD4-binding protein 2 OS=Homo sapiens OX=9606 GN=N4BP2 PE=1 SV=2	0.809015	0.332335	-1.23586	1.40152	2.10905	1.44863		-0.031504	1.65307		0.967006	1.00016	0.916222	0.776307	0.371166	0.739165		3	3	3	3	3	3
Q9NS86	LANCL2	>sp|Q9NS86|LANC2_HUMAN LanC-like protein 2 OS=Homo sapiens OX=9606 GN=LANCL2 PE=1 SV=1	-0.0177737	0.480055	-0.195555	1.01127	1.06739	2.87904		0.0889086	1.65257		1.00028	0.996207	1.00664	0.899778	0.896366	0.0917446		3	3	3	3	3	3
I3L3Q4	GLOD4	>tr|I3L3Q4|I3L3Q4_HUMAN Glyoxalase domain-containing protein 4 (Fragment) OS=Homo sapiens OX=9606 GN=GLOD4 PE=1 SV=1	-1.11266	1.51978	-0.448631	2.83306	0.963836	1.16034		-0.0138345	1.65241		0.90546	0.727443	1.00197	0.114626	0.922589	0.870149		1	1	1	1	1	1
Q9UKA4	AKAP11	>sp|Q9UKA4|AKA11_HUMAN A-kinase anchor protein 11 OS=Homo sapiens OX=9606 GN=AKAP11 PE=1 SV=1	0.211715	0.172531	0.368923	1.33471	1.2491	2.37253		0.251056	1.65211		0.991136	1.00109	1.00888	0.803274	0.834825	0.260722		1	1	1	1	1	1
A0A994J4F7	GRIPAP1	GRIP1 associated protein 1	1.47453	0.901633	1.96293	1.08891	1.33204	2.52886		1.44636	1.64994		0.783652	0.946501	0.555898	0.879514	0.812898	0.193663		7	7	6	6	6	7
Q9NSI6; A0A8V8TPV5; Q6RI45	BRWD1	>sp|Q9NSI6|BRWD1_HUMAN Bromodomain and WD repeat-containing protein 1 OS=Homo sapiens OX=9606 GN=BRWD1 PE=1 SV=4	0.828611	0.629312	1.29347	1.58659	2.11372	1.249		0.917132	1.64977		0.966753	0.986393	0.894389	0.689013	0.369632	0.843534		1	1	1	1	1	1
Q9Y530	OARD1	>sp|Q9Y530|OARD1_HUMAN ADP-ribose glycohydrolase OARD1 OS=Homo sapiens OX=9606 GN=OARD1 PE=1 SV=2	0.81533	0.0534354	0.579127	1.99425	1.95564	0.993829		0.482631	1.64791		0.965085	1.00376	1.00348	0.462957	0.455883	0.914496		4	4	4	4	4	4
O95865	DDAH2	>sp|O95865|DDAH2_HUMAN N(G),N(G)-dimethylarginine dimethylaminohydrolase 2 OS=Homo sapiens OX=9606 GN=DDAH2 PE=1 SV=1	-0.302658	1.00552	1.43435	1.47933	1.8863	1.5726		0.712402	1.64608		0.991874	0.925553	0.838677	0.745864	0.499388	0.671726		5	6	6	6	4	6
Q68CQ7	GLT8D1	>sp|Q68CQ7|GL8D1_HUMAN Glycosyltransferase 8 domain-containing protein 1 OS=Homo sapiens OX=9606 GN=GLT8D1 PE=1 SV=2	0.832974	1.139	0.532822	2.31015	1.43621	1.17824		0.834933	1.64153		0.967009	0.88269	1.00231	0.2986	0.766414	0.862631		1	1	1	1	1	1
Q96BD5	PHF21A	>sp|Q96BD5|PF21A_HUMAN PHD finger protein 21A OS=Homo sapiens OX=9606 GN=PHF21A PE=1 SV=1	0.676511	1.67937	1.12794	1.60148	1.5881	1.72852		1.16127	1.63936		0.988966	0.65512	0.932439	0.685583	0.669483	0.589863		4	4	4	4	4	4
O95985	TOP3B	>sp|O95985|TOP3B_HUMAN DNA topoisomerase 3-beta-1 OS=Homo sapiens OX=9606 GN=TOP3B PE=1 SV=1	0.347832	-0.0136639	-1.0184	1.87111	1.59893	1.44637		-0.228076	1.6388		0.998024	1.00124	0.953795	0.537618	0.661845	0.738919		9	9	9	9	9	9
Q9H5J0	ZBTB3	>sp|Q9H5J0|ZBTB3_HUMAN Zinc finger and BTB domain-containing protein 3 OS=Homo sapiens OX=9606 GN=ZBTB3 PE=1 SV=1	1.90597	-0.30736	0.514251	1.81986	1.9341	1.15966		0.704286	1.63787		0.559042	0.998925	1.00452	0.565132	0.469973	0.870062		1	1	1	1	1	1
Q96T60	PNKP	>sp|Q96T60|PNKP_HUMAN Bifunctional polynucleotide phosphatase/kinase OS=Homo sapiens OX=9606 GN=PNKP PE=1 SV=1	-0.0214133	0.107358	-0.273554	2.07024	0.97665	1.86576		-0.0625364	1.63755		1.00051	1.00087	1.00644	0.424644	0.919946	0.522207		5	5	5	5	5	5
Q9UKB3	DNAJC12	>sp|Q9UKB3|DJC12_HUMAN DnaJ homolog subfamily C member 12 OS=Homo sapiens OX=9606 GN=DNAJC12 PE=1 SV=1	-1.0736	-0.108445	1.28872	1.13922	1.61859	2.14909		0.0355601	1.63563		0.911433	1.00119	0.894361	0.876595	0.654644	0.363227		5	5	5	5	5	5
Q92598	HSPH1	>sp|Q92598|HS105_HUMAN Heat shock protein 105 kDa OS=Homo sapiens OX=9606 GN=HSPH1 PE=1 SV=1	-0.148961	0.588981	-1.04387	1.44581	1.16485	2.29482		-0.201282	1.63516		0.995352	0.991185	0.95084	0.758874	0.863219	0.292895		37	38	37	38	38	38
Q6ZW49	PAXIP1	>sp|Q6ZW49|PAXI1_HUMAN PAX-interacting protein 1 OS=Homo sapiens OX=9606 GN=PAXIP1 PE=1 SV=2	-0.587951	1.23341	2.11478	0.486406	2.21975	2.19842		0.920079	1.63486		0.994204	0.847853	0.46948	0.977647	0.311852	0.335341		2	2	2	2	2	2
Q9H0E2	TOLLIP	>sp|Q9H0E2|TOLIP_HUMAN Toll-interacting protein OS=Homo sapiens OX=9606 GN=TOLLIP PE=1 SV=1	-0.0610278	2.83579	-0.0650565	2.30936	1.32185	1.26969		0.903237	1.63363		1.00004	0.131036	1.00014	0.298732	0.816137	0.834147		5	6	6	6	6	6
Q9BRS8	LARP6	>sp|Q9BRS8|LARP6_HUMAN La-related protein 6 OS=Homo sapiens OX=9606 GN=LARP6 PE=1 SV=1	1.65476	1.08589	1.19119	1.55033	1.36485	1.98025		1.31061	1.63181		0.701642	0.901182	0.924282	0.708688	0.801448	0.464299		1	1	1	1	1	1
Q96EY7	PTCD3	>sp|Q96EY7|PTCD3_HUMAN Pentatricopeptide repeat domain-containing protein 3, mitochondrial OS=Homo sapiens OX=9606 GN=PTCD3 PE=1 SV=3	-0.776619	-0.170559	-0.946364	1.85557	1.62549	1.41422		-0.631181	1.63176		0.974669	1.00168	0.965193	0.545163	0.650606	0.751967		17	17	16	16	16	17
Q8NI35	PATJ	>sp|Q8NI35|INADL_HUMAN InaD-like protein OS=Homo sapiens OX=9606 GN=PATJ PE=1 SV=3	0.262085	1.44536	1.17774	2.1557	0.108971	2.6303		0.961731	1.63166		0.990739	0.755925	0.925023	0.380679	0.999703	0.158657		2	2	2	2	2	2
A0A1W2PRJ1	KCNMA1	>tr|A0A1W2PRJ1|A0A1W2PRJ1_HUMAN Calcium-activated potassium channel subunit alpha-1 (Fragment) OS=Homo sapiens OX=9606 GN=KCNMA1 PE=1 SV=1	-1.91823	-3.39883	3.99605	0.215532	-0.825037	5.49625		-0.440339	1.62892		0.554925	0.0350814	0.00796282	0.986738	0.943907	2.81928e-06		1	1	1	1	1	1
H3BST1	BLOC1S6	>tr|H3BST1|H3BST1_HUMAN Biogenesis of lysosome-related organelles complex 1 subunit 6 OS=Homo sapiens OX=9606 GN=BLOC1S6 PE=1 SV=1	0.556426	1.21556	-0.153766	1.71239	1.97474	1.19717		0.539408	1.6281		0.988824	0.854084	1.00682	0.62863	0.444285	0.859739		1	1	1	1	1	1
P40763	STAT3	>sp|P40763|STAT3_HUMAN Signal transducer and activator of transcription 3 OS=Homo sapiens OX=9606 GN=STAT3 PE=1 SV=2	0.359179	-0.360641	-1.93156	1.71206	1.9871	1.18362		-0.644341	1.6276		0.996	1.00176	0.57493	0.628538	0.439955	0.86139		9	9	9	9	9	9
A0A087WUT0	MYEF2	>tr|A0A087WUT0|A0A087WUT0_HUMAN Myelin expression factor 2 OS=Homo sapiens OX=9606 GN=MYEF2 PE=1 SV=1	0.543803	0.853402	1.50581	1.59689	2.05976	1.22575		0.967671	1.62747		0.989341	0.956736	0.809156	0.685023	0.394991	0.850865		2	2	2	2	2	2
A0A075B6P0	NDUFAF6	>tr|A0A075B6P0|A0A075B6P0_HUMAN NADH dehydrogenase (ubiquinone) complex I, assembly factor 6 OS=Homo sapiens OX=9606 GN=NDUFAF6 PE=1 SV=1	0.994434	0.672292	0.815952		1.23597	2.01678		0.827559	1.62637		0.929808	0.982926	0.988515		0.834142	0.445325		1	1	1		1	1
P15622	ZNF250	>sp|P15622|ZN250_HUMAN Zinc finger protein 250 OS=Homo sapiens OX=9606 GN=ZNF250 PE=1 SV=3	2.13529	2.62713	0.263254	1.18742	1.41982	2.2712		1.67522	1.62614		0.429414	0.203117	1.00706	0.855242	0.774454	0.302682		2	2	2	2	2	2
Q96AY3	FKBP10	>sp|Q96AY3|FKB10_HUMAN Peptidyl-prolyl cis-trans isomerase FKBP10 OS=Homo sapiens OX=9606 GN=FKBP10 PE=1 SV=1	0.100477	-0.678612	-0.0295907	1.78123	1.78021	1.31172		-0.202575	1.62439		0.999143	0.983745	0.999256	0.587862	0.556978	0.812989		24	23	24	23	23	24
Q9ULJ6	ZMIZ1	>sp|Q9ULJ6|ZMIZ1_HUMAN Zinc finger MIZ domain-containing protein 1 OS=Homo sapiens OX=9606 GN=ZMIZ1 PE=1 SV=3	0.923729	1.64729	-0.640572	1.58074	1.61079	1.68084		0.643482	1.62412		0.947902	0.674518	0.998157	0.69422	0.657101	0.613523		4	4	4	4	4	4
P48681	NES	>sp|P48681|NEST_HUMAN Nestin OS=Homo sapiens OX=9606 GN=NES PE=1 SV=2	-0.733723	-0.373913	-1.75852	1.80431	1.20984	1.85459		-0.955386	1.62291		0.982377	1.00167	0.680034	0.571843	0.842151	0.527793		26	27	26	27	26	27
Q9NQR4	NIT2	>sp|Q9NQR4|NIT2_HUMAN Omega-amidase NIT2 OS=Homo sapiens OX=9606 GN=NIT2 PE=1 SV=1	0.735131	2.47035	0.176788	2.4345	1.34891	1.08078		1.12742	1.6214		0.981762	0.258525	1.00767	0.239373	0.80593	0.902855		10	10	11	10	10	10
A0A286YFL8	PPT1	>tr|A0A286YFL8|A0A286YFL8_HUMAN Palmitoyl-protein thioesterase 1 (Fragment) OS=Homo sapiens OX=9606 GN=PPT1 PE=1 SV=1	-0.23216	2.19	-0.443142	2.02525	1.02151	1.81114		0.504901	1.6193		0.992417	0.388868	1.00219	0.445517	0.908852	0.55126		8	8	8	8	8	8
Q9P2P1	NYNRIN	>sp|Q9P2P1|NYNRI_HUMAN Protein NYNRIN OS=Homo sapiens OX=9606 GN=NYNRIN PE=2 SV=3	0.176576	-0.778138	0.507041	1.97903	1.92446	0.944174		-0.0315068	1.61589		0.994177	0.971382	1.00443	0.47116	0.473292	0.924777		1	1	1	1	1	1
Q9BXI6	TBC1D10A	>sp|Q9BXI6|TB10A_HUMAN TBC1 domain family member 10A OS=Homo sapiens OX=9606 GN=TBC1D10A PE=1 SV=1	0.969107	2.15705	1.04427	1.62685	2.2078	1.01032		1.39014	1.61499		0.932834	0.407877	0.952013	0.676572	0.317654	0.911005		5	5	4	5	4	5
Q9H974	QTRT2	>sp|Q9H974|QTRT2_HUMAN Queuine tRNA-ribosyltransferase accessory subunit 2 OS=Homo sapiens OX=9606 GN=QTRT2 PE=1 SV=1	1.20388	0.669676	0.321737	1.85864	1.47661	1.49975		0.731765	1.61167		0.86986	0.98219	1.00782	0.545205	0.740159	0.707069		6	6	6	6	6	6
A4D1P6	WDR91	>sp|A4D1P6|WDR91_HUMAN WD repeat-containing protein 91 OS=Homo sapiens OX=9606 GN=WDR91 PE=1 SV=2	0.584037	0.493658	0.458094	1.90486	1.22541	1.68441		0.511929	1.60489		0.993563	0.996618	1.00271	0.514579	0.83853	0.610342		1	1	1	1	1	1
Q9Y2W6	TDRKH	>sp|Q9Y2W6|TDRKH_HUMAN Tudor and KH domain-containing protein OS=Homo sapiens OX=9606 GN=TDRKH PE=1 SV=2	0.433145	0.213427	0.430531	1.40469	1.97446	1.43216		0.359034	1.60377		0.990261	0.999988	1.0048	0.776955	0.443637	0.743137		4	4	4	4	4	4
F8W7U0; Q9NZM3	ITSN1	>tr|F8W7U0|F8W7U0_HUMAN Intersectin-1 OS=Homo sapiens OX=9606 GN=ITSN1 PE=1 SV=1	0.363564	0.703569	0.667633	1.40469	1.19495	2.21131		0.578255	1.60365		0.995768	0.978434	0.99881	0.77739	0.848282	0.331846		1	1	1	1	1	1
Q96F46	IL17RA	>sp|Q96F46|I17RA_HUMAN Interleukin-17 receptor A OS=Homo sapiens OX=9606 GN=IL17RA PE=1 SV=2	1.83886	0.980687	1.87157	0.273053	2.58872	1.94529		1.56371	1.60235		0.603754	0.927731	0.60663	0.984372	0.153408	0.481646		1	1	1	1	1	1
P51784; Q9Y4E8	USP11	>sp|P51784|UBP11_HUMAN Ubiquitin carboxyl-terminal hydrolase 11 OS=Homo sapiens OX=9606 GN=USP11 PE=1 SV=3	-0.914367	0.252824	0.58756	2.41269	0.907671	1.48339		-0.0246609	1.60125		0.950403	0.998861	1.00037	0.249106	0.934389	0.718351		1	1	1	1	1	1
O94832	MYO1D	>sp|O94832|MYO1D_HUMAN Unconventional myosin-Id OS=Homo sapiens OX=9606 GN=MYO1D PE=1 SV=2	-0.812887	-0.0235396	0.377568	2.05734	2.59787	0.146528		-0.152953	1.60058		0.966	1.00076	1.00752	0.432096	0.151045	1.00073		18	16	19	17	18	19
F8WD88	CENPA	>tr|F8WD88|F8WD88_HUMAN Histone H3-like centromeric protein A OS=Homo sapiens OX=9606 GN=CENPA PE=1 SV=1	1.01355	0.712566	-0.144602	0.805952	1.98155	2.01414		0.527173	1.60055		0.929913	0.977406	1.00829	0.931877	0.442397	0.446031		1	1	1	1	1	1
A0A7I2YQJ3	SPECC1	>tr|A0A7I2YQJ3|A0A7I2YQJ3_HUMAN Cytospin-B OS=Homo sapiens OX=9606 GN=SPECC1 PE=1 SV=1	1.83107	0.41766	1.19376	1.43196	1.78087	1.57918		1.1475	1.59733		0.60917	0.998776	0.925789	0.764491	0.55858	0.667856		4	4	4	4	4	4
A0A7P0T8Y4	ALG11	>tr|A0A7P0T8Y4|A0A7P0T8Y4_HUMAN GDP-Man:Man(3)GlcNAc(2)-PP-Dol alpha-1,2-mannosyltransferase OS=Homo sapiens OX=9606 GN=ALG11 PE=1 SV=1	-0.0196686	0.268544	-0.0292475	0.973276	2.57616	1.23708		0.0732091	1.59551		1.00075	0.998851	0.999182	0.912467	0.158798	0.844701		1	1	1	1	1	1
Q9NUD5	ZCCHC3	>sp|Q9NUD5|ZCHC3_HUMAN Zinc finger CCHC domain-containing protein 3 OS=Homo sapiens OX=9606 GN=ZCCHC3 PE=1 SV=2	-1.38584	1.40621	-0.178029	1.61447	0.685237	2.48432		-0.0525545	1.59467		0.823163	0.772174	1.00694	0.679552	0.966384	0.210603		7	8	7	8	7	7
P18887	XRCC1	>sp|P18887|XRCC1_HUMAN DNA repair protein XRCC1 OS=Homo sapiens OX=9606 GN=XRCC1 PE=1 SV=3	-1.35217	0.245698	0.197272	1.67312	1.42413	1.67676		-0.303065	1.59134		0.828332	0.999973	1.0074	0.653773	0.772225	0.615017		13	13	13	13	12	13
Q96S94	CCNL2	>sp|Q96S94|CCNL2_HUMAN Cyclin-L2 OS=Homo sapiens OX=9606 GN=CCNL2 PE=1 SV=1	1.35546	-0.59232	1.12129	0.504104	2.37367	1.89005		0.628143	1.58928		0.82971	0.990254	0.935956	0.974859	0.239835	0.507568		1	1	1	1	1	1
H0Y7V5	CCDC186	>tr|H0Y7V5|H0Y7V5_HUMAN Coiled-coil domain-containing protein 186 (Fragment) OS=Homo sapiens OX=9606 GN=CCDC186 PE=1 SV=1	0.624537	2.31753	-1.17894	2.52078	0.661989	1.5822		0.58771	1.58832		0.991378	0.334433	0.925249	0.206338	0.973081	0.666513		2	2	2	2	2	2
Q9H0R4	HDHD2	>sp|Q9H0R4|HDHD2_HUMAN Haloacid dehalogenase-like hydrolase domain-containing protein 2 OS=Homo sapiens OX=9606 GN=HDHD2 PE=1 SV=1	-1.38532	1.44515	-1.60903	2.11381	0.895835	1.75416		-0.516398	1.58794		0.823485	0.75534	0.767735	0.403195	0.936083	0.580943		6	6	6	6	6	6
Q13011	ECH1	>sp|Q13011|ECH1_HUMAN Delta(3,5)-Delta(2,4)-dienoyl-CoA isomerase, mitochondrial OS=Homo sapiens OX=9606 GN=ECH1 PE=1 SV=2	-1.27151	0.782162	0.111041	2.0509	0.844271	1.86557		-0.126103	1.58691		0.850802	0.970853	1.00456	0.431815	0.944883	0.521918		14	15	15	15	14	15
P33992	MCM5	>sp|P33992|MCM5_HUMAN DNA replication licensing factor MCM5 OS=Homo sapiens OX=9606 GN=MCM5 PE=1 SV=5	0.0908649	0.239368	-0.0908438	1.73571	1.35815	1.66396		0.0797963	1.58594		0.999897	1.00104	1.0017	0.614075	0.804785	0.62126		42	43	43	42	42	42
Q96D09	GPRASP2	>sp|Q96D09|GASP2_HUMAN G-protein coupled receptor-associated sorting protein 2 OS=Homo sapiens OX=9606 GN=GPRASP2 PE=1 SV=1	0.587295	-1.58623	-0.233319	1.20211	2.35432	1.20133		-0.410753	1.58592		0.993758	0.694325	1.00663	0.848983	0.248771	0.856677		4	4	4	4	4	4
P54652	HSPA2	>sp|P54652|HSP72_HUMAN Heat shock-related 70 kDa protein 2 OS=Homo sapiens OX=9606 GN=HSPA2 PE=1 SV=1	-0.316921	-0.279541	0.318892	1.46057	1.02714	2.26257		-0.0925234	1.58342		0.996512	0.999702	1.0079	0.757161	0.905009	0.306337		4	4	4	4	4	4
Q9UC06	ZNF70	>sp|Q9UC06|ZNF70_HUMAN Zinc finger protein 70 OS=Homo sapiens OX=9606 GN=ZNF70 PE=2 SV=2	0.211638	0.619945	0.396475	1.83844	1.50411	1.40428		0.409352	1.58228		0.991071	0.98849	1.00596	0.552769	0.723596	0.758466		2	2	2	2	2	2
Q9BSW2	CRACR2A	>sp|Q9BSW2|EFC4B_HUMAN EF-hand calcium-binding domain-containing protein 4B OS=Homo sapiens OX=9606 GN=CRACR2A PE=1 SV=2	1.00657	1.95528	0.998293	1.30175	1.55113	1.89295		1.32005	1.58194		0.930576	0.517888	0.954964	0.814957	0.693088	0.50625		1	1	1	1	1	1
A8MUM1	EIPR1	>tr|A8MUM1|A8MUM1_HUMAN EARP and GARP complex-interacting protein 1 OS=Homo sapiens OX=9606 GN=EIPR1 PE=1 SV=2	2.22274	1.05744	0.781695	1.03147	2.01227	1.69804		1.35396	1.58059		0.37235	0.907297	0.987456	0.898556	0.422238	0.606101		5	6	6	5	5	6
O75164	KDM4A	>sp|O75164|KDM4A_HUMAN Lysine-specific demethylase 4A OS=Homo sapiens OX=9606 GN=KDM4A PE=1 SV=2	0.633035	0.67759	0.956033	1.51849	1.84778	1.37314		0.755553	1.5798		0.989758	0.983903	0.96551	0.723663	0.517017	0.77571		6	6	6	6	5	6
A0A7P0T9U5	ALS2	>tr|A0A7P0T9U5|A0A7P0T9U5_HUMAN Alsin OS=Homo sapiens OX=9606 GN=ALS2 PE=1 SV=1	-1.38308	0.768367	2.69522	1.79641	0.820925	2.12051		0.693501	1.57928		0.823578	0.971757	0.215105	0.57863	0.946021	0.379469		2	2	2	2	2	2
P61081	UBE2M	>sp|P61081|UBC12_HUMAN NEDD8-conjugating enzyme Ubc12 OS=Homo sapiens OX=9606 GN=UBE2M PE=1 SV=1	1.43941	0.0346295	-0.999231	1.2249	1.25878	2.24989		0.15827	1.57786		0.798581	1.00272	0.955588	0.846445	0.833879	0.313793		12	12	12	12	12	12
Q8NAF0	ZNF579	>sp|Q8NAF0|ZN579_HUMAN Zinc finger protein 579 OS=Homo sapiens OX=9606 GN=ZNF579 PE=1 SV=2	2.25633	-0.384017	-0.283734	1.15598	1.22498	2.34168		0.529525	1.57421		0.359051	1.00153	1.00837	0.872202	0.838414	0.273502		4	4	4	4	4	4
A0A669KB35	MAPK8IP3	>tr|A0A669KB35|A0A669KB35_HUMAN C-Jun-amino-terminal kinase-interacting protein 3 OS=Homo sapiens OX=9606 GN=MAPK8IP3 PE=1 SV=1	0.220105	-0.169888	0.0875811	-1.80047	-0.990219	7.51025		0.0459326	1.57319		0.991406	1.00163	1.00162	0.576156	0.921547	6.15403e-12		2	2	2	2	2	1
Q86T29	ZNF605	>sp|Q86T29|ZN605_HUMAN Zinc finger protein 605 OS=Homo sapiens OX=9606 GN=ZNF605 PE=2 SV=1	0.53857	1.4818	1.72269	0.239985	2.45399	2.01973		1.24768	1.57124		0.989631	0.742764	0.702116	0.983735	0.20671	0.443759		1	1	1	1	1	1
Q14315	FLNC	>sp|Q14315|FLNC_HUMAN Filamin-C OS=Homo sapiens OX=9606 GN=FLNC PE=1 SV=3	-0.786966	1.42687	-0.632983	1.76319	1.26928	1.67974		0.00230629	1.57074		0.975451	0.76254	0.996818	0.60046	0.831497	0.613524		38	38	38	38	37	38
A0A590UJS9	DLG1	>tr|A0A590UJS9|A0A590UJS9_HUMAN Disks large homolog 1 OS=Homo sapiens OX=9606 GN=DLG1 PE=1 SV=1	-0.501581	0.513559	0.113089	1.55254	1.56025	1.59882		0.0416892	1.57054		0.991135	0.99445	1.00482	0.707975	0.686098	0.658398		14	13	14	13	13	13
Q6AHZ1	ZNF518A	>sp|Q6AHZ1|Z518A_HUMAN Zinc finger protein 518A OS=Homo sapiens OX=9606 GN=ZNF518A PE=1 SV=2	0.356378	0.744984	0.999524	1.63424	1.81571	1.26163		0.700295	1.57053		0.996031	0.976762	0.956159	0.677624	0.535447	0.836849		2	2	2	2	2	2
Q8IZ83	ALDH16A1	>sp|Q8IZ83|A16A1_HUMAN Aldehyde dehydrogenase family 16 member A1 OS=Homo sapiens OX=9606 GN=ALDH16A1 PE=1 SV=2	-1.05068	-0.544595	1.27997	1.16991	1.60939	1.93211		-0.105105	1.57047		0.919572	0.992619	0.894651	0.862839	0.658047	0.48819		11	10	11	11	10	11
O95168	NDUFB4	>sp|O95168|NDUB4_HUMAN NADH dehydrogenase [ubiquinone] 1 beta subcomplex subunit 4 OS=Homo sapiens OX=9606 GN=NDUFB4 PE=1 SV=3	-0.197776	-0.25636	2.24343	0.322313	1.70785	2.68036		0.596433	1.57017		0.993024	1.0005	0.413875	0.983555	0.606916	0.141648		3	3	3	3	3	3
Q96AY4	TTC28	>sp|Q96AY4|TTC28_HUMAN Tetratricopeptide repeat protein 28 OS=Homo sapiens OX=9606 GN=TTC28 PE=1 SV=4	1.06069	0.739771	-0.854956	1.15413	1.68854	1.85249		0.315169	1.56505		0.914859	0.976041	0.980193	0.871678	0.615863	0.528765		16	16	15	15	16	16
O43488	AKR7A2	>sp|O43488|ARK72_HUMAN Aflatoxin B1 aldehyde reductase member 2 OS=Homo sapiens OX=9606 GN=AKR7A2 PE=1 SV=3	0.134805	0.743261	1.00606	1.65214	1.79694	1.23864		0.628043	1.56257		0.997296	0.977543	0.953622	0.668457	0.548264	0.844729		8	7	7	7	8	7
P62942	FKBP1A	>sp|P62942|FKB1A_HUMAN Peptidyl-prolyl cis-trans isomerase FKBP1A OS=Homo sapiens OX=9606 GN=FKBP1A PE=1 SV=2	-1.26216	2.55908	-1.98831	2.59726	0.451108	1.63876		-0.230462	1.56238		0.85161	0.226007	0.540469	0.182704	0.992618	0.638749		6	6	6	6	4	5
A0A7I2YQL8	TGFB1	>tr|A0A7I2YQL8|A0A7I2YQL8_HUMAN Transforming growth factor beta OS=Homo sapiens OX=9606 GN=TGFB1 PE=1 SV=1	0.868131	2.6751	1.84162	1.29789	0.635854	2.75248		1.79495	1.56207		0.960972	0.185845	0.630819	0.815774	0.978349	0.121783		1	1	1	1	1	1
P49916	LIG3	>sp|P49916|DNLI3_HUMAN DNA ligase 3 OS=Homo sapiens OX=9606 GN=LIG3 PE=1 SV=2	1.0727	0.369068	-0.75261	1.68809	1.4349	1.56007		0.229721	1.56102		0.911362	1.00235	0.989088	0.646557	0.767408	0.680058		25	25	25	25	25	25
A0A6Q8PG34	B3GALNT2	>tr|A0A6Q8PG34|A0A6Q8PG34_HUMAN Hexosyltransferase OS=Homo sapiens OX=9606 GN=B3GALNT2 PE=3 SV=1	2.53641	3.07356	2.2636	1.55711	0.90521	2.21664		2.62452	1.55965		0.229407	0.0769386	0.408449	0.703967	0.933023	0.328276		1	1	1	1	1	1
Q9NSV4	DIAPH3	>sp|Q9NSV4|DIAP3_HUMAN Protein diaphanous homolog 3 OS=Homo sapiens OX=9606 GN=DIAPH3 PE=1 SV=4	1.51907	1.25809	-0.459914	1.21767	1.73441	1.72154		0.772417	1.55787		0.763807	0.83701	1.00356	0.847924	0.590576	0.591965		8	8	8	8	8	8
R4GMU8	LAMTOR5	>tr|R4GMU8|R4GMU8_HUMAN Ragulator complex protein LAMTOR5 OS=Homo sapiens OX=9606 GN=LAMTOR5 PE=1 SV=1	0.422775	1.61473	-1.35319	1.93742	1.27205	1.45817		0.228107	1.55588		0.989065	0.683616	0.865377	0.495552	0.831395	0.732272		3	3	3	3	3	3
A0A0A0MRM8; A0A590UJ40	MYO6	>tr|A0A0A0MRM8|A0A0A0MRM8_HUMAN Unconventional myosin-VI OS=Homo sapiens OX=9606 GN=MYO6 PE=1 SV=1	0.922919	-0.068569	0.455276	1.64325	1.68667	1.32165		0.436542	1.55052		0.947565	1.0023	1.00208	0.67084	0.615881	0.806705		37	37	37	36	37	38
O00148	DDX39A	>sp|O00148|DX39A_HUMAN ATP-dependent RNA helicase DDX39A OS=Homo sapiens OX=9606 GN=DDX39A PE=1 SV=2	0.27646	1.3644	-0.279206	1.80784	1.45988	1.37764		0.453886	1.54845		0.990811	0.786107	1.00654	0.570063	0.75133	0.774247		11	11	11	11	11	11
P51784	USP11	>sp|P51784|UBP11_HUMAN Ubiquitin carboxyl-terminal hydrolase 11 OS=Homo sapiens OX=9606 GN=USP11 PE=1 SV=3	-1.2113	-0.182273	-0.815142	1.80529	0.868055	1.97181		-0.73624	1.54838		0.865854	1.00188	0.987987	0.571137	0.939189	0.468859		17	18	18	18	18	19
Q8NCN5	PDPR	>sp|Q8NCN5|PDPR_HUMAN Pyruvate dehydrogenase phosphatase regulatory subunit, mitochondrial OS=Homo sapiens OX=9606 GN=PDPR PE=1 SV=2	1.49955	-1.40278	1.05868	1.32939	2.69553	0.619333		0.38515	1.54808		0.772708	0.77194	0.954137	0.803209	0.120573	0.981298		5	5	5	5	5	5
Q99856	ARID3A	>sp|Q99856|ARI3A_HUMAN AT-rich interactive domain-containing protein 3A OS=Homo sapiens OX=9606 GN=ARID3A PE=1 SV=2	0.142672	1.97059	0.0756892	1.78321	1.03736	1.81724		0.72965	1.54594		0.995626	0.509302	1.00072	0.586914	0.899429	0.549878		8	8	8	8	8	8
Q53EL6	PDCD4	>sp|Q53EL6|PDCD4_HUMAN Programmed cell death protein 4 OS=Homo sapiens OX=9606 GN=PDCD4 PE=1 SV=2	-1.70023	-1.40787	1.19129	1.50098	1.59923	1.53542		-0.638936	1.54521		0.679082	0.77238	0.924966	0.733067	0.661915	0.688532		12	14	14	14	14	13
E7EUI8; P11413	G6PD	>tr|E7EUI8|E7EUI8_HUMAN Glucose-6-phosphate 1-dehydrogenase OS=Homo sapiens OX=9606 GN=G6PD PE=1 SV=9	0.14914	-1.04765	2.12911	0.937016	2.14835	1.54813		0.410199	1.5445		0.995453	0.911781	0.462546	0.913806	0.352625	0.684138		18	18	18	17	17	18
Q6P9B6	MEAK7	>sp|Q6P9B6|MEAK7_HUMAN MTOR-associated protein MEAK7 OS=Homo sapiens OX=9606 GN=MEAK7 PE=1 SV=2	0.816646	-0.296612	0.336119	1.63829	2.59446	0.394745		0.285384	1.5425		0.964631	0.998325	1.01016	0.674592	0.151706	0.997725		2	2	2	2	2	2
D6RAJ6	FBXO4	>tr|D6RAJ6|D6RAJ6_HUMAN F-box only protein 4 OS=Homo sapiens OX=9606 GN=FBXO4 PE=1 SV=1	0.432346	-0.329045	-0.181079	1.57092	1.14859	1.90169		-0.0259258	1.5404		0.990102	0.998842	1.00727	0.698172	0.873491	0.501281		2	3	2	3	3	2
Q9BRA2	TXNDC17	>sp|Q9BRA2|TXD17_HUMAN Thioredoxin domain-containing protein 17 OS=Homo sapiens OX=9606 GN=TXNDC17 PE=1 SV=1	0.383238	-0.333003	-2.18592	2.43198	0.728279	1.45846		-0.711895	1.53957		0.99152	0.999947	0.437582	0.240599	0.958719	0.732284		3	3	4	4	3	3
Q6ZMI0	PPP1R21	>sp|Q6ZMI0|PPR21_HUMAN Protein phosphatase 1 regulatory subunit 21 OS=Homo sapiens OX=9606 GN=PPP1R21 PE=1 SV=1	0.0993502	0.328322	-0.00233338	1.72346	1.66224	1.22676		0.14178	1.53749		0.998735	0.99849	0.99964	0.622333	0.629059	0.851296		2	2	2	2	2	2
Q9NRY4	ARHGAP35	>sp|Q9NRY4|RHG35_HUMAN Rho GTPase-activating protein 35 OS=Homo sapiens OX=9606 GN=ARHGAP35 PE=1 SV=3	1.56224	-0.0574769	-0.991641	1.78529	1.14119	1.68504		0.171042	1.53717		0.749258	1.00318	0.956711	0.585857	0.875715	0.610471		14	14	14	14	14	14
Q8N9I9	DTX3	>sp|Q8N9I9|DTX3_HUMAN Probable E3 ubiquitin-protein ligase DTX3 OS=Homo sapiens OX=9606 GN=DTX3 PE=1 SV=2	-0.328288	0.675026	1.70266	1.10791	0.58727	2.90874		0.683133	1.53464		0.995634	0.982856	0.712843	0.878989	0.982974	0.085744		2	2	2	2	2	2
O95251	KAT7	>sp|O95251|KAT7_HUMAN Histone acetyltransferase KAT7 OS=Homo sapiens OX=9606 GN=KAT7 PE=1 SV=1	-0.38824	0.920555	0.378056	1.41437	1.44836	1.74008		0.303457	1.53427		0.991635	0.945004	1.00733	0.770851	0.759729	0.583514		9	9	9	9	9	9
H0YFN7	RIC1	>tr|H0YFN7|H0YFN7_HUMAN Protein RIC1 homolog (Fragment) OS=Homo sapiens OX=9606 GN=RIC1 PE=1 SV=1	0.523295	1.75189	0.488121	1.7391	1.10765	1.7514		0.921102	1.53272		0.989528	0.621192	1.00292	0.611205	0.885225	0.582441		1	1	1	1	1	1
Q969G3	SMARCE1	>sp|Q969G3|SMCE1_HUMAN SWI/SNF-related matrix-associated actin-dependent regulator of chromatin subfamily E member 1 OS=Homo sapiens OX=9606 GN=SMARCE1 PE=1 SV=2	0.666482	2.06006	-1.29301	1.97211	0.990771	1.63258		0.477844	1.53182		0.989374	0.463972	0.893697	0.474565	0.92169	0.639905		14	14	13	14	14	14
O94822	LTN1	>sp|O94822|LTN1_HUMAN E3 ubiquitin-protein ligase listerin OS=Homo sapiens OX=9606 GN=LTN1 PE=1 SV=6	1.48538	0.12019	-1.11151	1.93206	1.50432	1.13772		0.164686	1.5247		0.780594	1.00228	0.940808	0.497414	0.723764	0.883276		11	11	11	11	11	10
Q32P41	TRMT5	>sp|Q32P41|TRM5_HUMAN tRNA (guanine(37)-N1)-methyltransferase OS=Homo sapiens OX=9606 GN=TRMT5 PE=1 SV=2	2.32414	1.03864	0.477543	1.75624	1.53608	1.2749		1.28011	1.52241		0.330608	0.918124	1.00491	0.603102	0.703281	0.83208		10	10	10	10	10	10
Q6ZVF9	GPRIN3	>sp|Q6ZVF9|GRIN3_HUMAN G protein-regulated inducer of neurite outgrowth 3 OS=Homo sapiens OX=9606 GN=GPRIN3 PE=2 SV=2	-0.621366	0.907094	1.38574	2.64697	1.21849	0.701333		0.557155	1.52226		0.990776	0.9441	0.853192	0.166909	0.840358	0.971584		1	1	1	1	1	1
O15511	ARPC5	>sp|O15511|ARPC5_HUMAN Actin-related protein 2/3 complex subunit 5 OS=Homo sapiens OX=9606 GN=ARPC5 PE=1 SV=3	0.585844	0.489708	-0.450476	1.80803	1.03632	1.71994		0.208358	1.52143		0.993856	0.996298	1.00241	0.570347	0.89901	0.592074		4	5	5	5	4	4
Q9NW82	WDR70	>sp|Q9NW82|WDR70_HUMAN WD repeat-containing protein 70 OS=Homo sapiens OX=9606 GN=WDR70 PE=1 SV=1	1.45249	1.24404	-1.47226	1.95854	1.24157	1.35664		0.408093	1.51892		0.792714	0.843896	0.823072	0.482273	0.833574	0.7853		15	15	16	15	16	16
P62879	GNB2	>sp|P62879|GBB2_HUMAN Guanine nucleotide-binding protein G(I)/G(S)/G(T) subunit beta-2 OS=Homo sapiens OX=9606 GN=GNB2 PE=1 SV=3	0.337975	-0.216628	-0.082369	1.7029	1.32772	1.52105		0.0129926	1.51722		0.996339	0.999208	1.00135	0.638715	0.813779	0.697102		2	2	2	2	2	2
A0A6Q8PFC2; P51513	NOVA2	>tr|A0A6Q8PFC2|A0A6Q8PFC2_HUMAN Neuro-oncological ventral antigen 2 OS=Homo sapiens OX=9606 GN=NOVA2 PE=1 SV=1	0.329052	-0.304988	-0.23017	1.84359	1.19573	1.51212		-0.0687019	1.51714		0.995478	0.998721	1.00663	0.551258	0.848601	0.700559		2	2	2	2	2	2
A1X283	SH3PXD2B	>sp|A1X283|SPD2B_HUMAN SH3 and PX domain-containing protein 2B OS=Homo sapiens OX=9606 GN=SH3PXD2B PE=1 SV=3	-2.33249	1.66332	0.19602	2.11243	1.33132	1.10331		-0.157715	1.51569		0.327692	0.665511	1.00677	0.402938	0.813106	0.893918		7	8	8	8	7	8
Q8NAT2	TDRD5	>sp|Q8NAT2|TDRD5_HUMAN Tudor domain-containing protein 5 OS=Homo sapiens OX=9606 GN=TDRD5 PE=1 SV=3	-0.683411	1.8123	-1.54764	2.2576	1.65914	0.624481		-0.139585	1.51374		0.988694	0.592437	0.789551	0.327639	0.631217	0.98343		1	1	1	1	1	1
Q6UVK1	CSPG4	>sp|Q6UVK1|CSPG4_HUMAN Chondroitin sulfate proteoglycan 4 OS=Homo sapiens OX=9606 GN=CSPG4 PE=1 SV=2	0.753255	0.65768	1.28833	1.62939	1.39185	1.5057		0.899755	1.50898		0.980399	0.98365	0.893575	0.675609	0.79342	0.704549		5	5	5	5	5	5
E5RGJ1	TRIQK	>tr|E5RGJ1|E5RGJ1_HUMAN Triple QxxK/R motif-containing protein (Fragment) OS=Homo sapiens OX=9606 GN=TRIQK PE=1 SV=1	-1.12035	-0.0651316	1.79585	0.502564	2.23949	1.78359		0.203456	1.50854		0.905305	1.00237	0.657833	0.974076	0.302156	0.564097		1	1	1	1	1	1
O43865	AHCYL1	>sp|O43865|SAHH2_HUMAN S-adenosylhomocysteine hydrolase-like protein 1 OS=Homo sapiens OX=9606 GN=AHCYL1 PE=1 SV=2	0.772558	1.18344	2.70175	0.930204	1.72065	1.86924		1.55258	1.5067		0.976243	0.866925	0.213187	0.914706	0.598302	0.521671		7	7	7	7	7	7
J3KR23	IST1	>tr|J3KR23|J3KR23_HUMAN IST1 homolog (Fragment) OS=Homo sapiens OX=9606 GN=IST1 PE=1 SV=1	0.00835758	-0.989949	0.306011	1.36146	1.60519	1.55204		-0.225193	1.50623		1.00109	0.925748	1.00821	0.793643	0.659948	0.682851		6	6	6	6	6	6
Q02252	ALDH6A1	>sp|Q02252|MMSA_HUMAN Methylmalonate-semialdehyde dehydrogenase [acylating], mitochondrial OS=Homo sapiens OX=9606 GN=ALDH6A1 PE=1 SV=2	0.641751	-0.344779	-1.52961	1.59336	1.65665	1.2677		-0.41088	1.5059		0.989852	1.00014	0.793153	0.685977	0.633059	0.835852		7	7	7	7	7	7
C9JHU5	TNS3	>tr|C9JHU5|C9JHU5_HUMAN Tensin-3 (Fragment) OS=Homo sapiens OX=9606 GN=TNS3 PE=1 SV=1	-0.291283	1.36881	0.920302	2.28921	1.24209	0.98319		0.665943	1.50483		0.991237	0.782277	0.972052	0.311464	0.83358	0.916953		2	2	2	2	2	2
Q9P035	HACD3	>sp|Q9P035|HACD3_HUMAN Very-long-chain (3R)-3-hydroxyacyl-CoA dehydratase 3 OS=Homo sapiens OX=9606 GN=HACD3 PE=1 SV=2	0.743958	-0.270363	2.31421	1.82666	1.7609	0.924209		0.929267	1.50392		0.980502	0.999564	0.38526	0.561473	0.568156	0.929333		6	6	7	6	6	6
Q9H446	RWDD1	>sp|Q9H446|RWDD1_HUMAN RWD domain-containing protein 1 OS=Homo sapiens OX=9606 GN=RWDD1 PE=1 SV=1	0.276447	0.741268	0.837285	1.13857	1.62102	1.74089		0.618334	1.50016		0.990678	0.976027	0.986307	0.876486	0.652809	0.583452		2	2	2	2	2	2
A0A0G2JS82	AP2A2	>tr|A0A0G2JS82|A0A0G2JS82_HUMAN AP-2 complex subunit alpha-2 (Fragment) OS=Homo sapiens OX=9606 GN=AP2A2 PE=1 SV=1	0.748351	0.893511	-0.0670446	0.968844	1.80984	1.72115		0.524939	1.49994		0.982613	0.948909	1.00005	0.912446	0.540016	0.591981		13	13	13	12	13	13
Q9Y6E0	STK24	>sp|Q9Y6E0|STK24_HUMAN Serine/threonine-protein kinase 24 OS=Homo sapiens OX=9606 GN=STK24 PE=1 SV=1	0.561298	-1.44986	0.138754	1.30346	1.31823	1.87597		-0.249936	1.49922		0.990387	0.753061	1.00719	0.813681	0.81647	0.518364		6	7	6	6	6	7
Q9BYP7	WNK3	>sp|Q9BYP7|WNK3_HUMAN Serine/threonine-protein kinase WNK3 OS=Homo sapiens OX=9606 GN=WNK3 PE=1 SV=3	-0.189925	1.01666	0.424479	1.50355	1.31446	1.67507		0.41707	1.4977		0.994303	0.924319	1.00479	0.732671	0.818257	0.615786		2	2	2	2	2	2
Q8IVM0	CCDC50	>sp|Q8IVM0|CCD50_HUMAN Coiled-coil domain-containing protein 50 OS=Homo sapiens OX=9606 GN=CCDC50 PE=1 SV=1	1.77917	0.622524	0.356574	1.35743	1.40971	1.72348		0.919422	1.49687		0.63927	0.989578	1.0107	0.792358	0.781108	0.590952		5	5	5	5	5	5
Q9ULD4	BRPF3	>sp|Q9ULD4|BRPF3_HUMAN Bromodomain and PHD finger-containing protein 3 OS=Homo sapiens OX=9606 GN=BRPF3 PE=1 SV=2	1.58019	0.0342349	1.34387	1.33382	1.2257	1.92724		0.9861	1.49559		0.744117	1.00269	0.86875	0.803333	0.838856	0.48803		2	2	2	2	2	2
O00602	FCN1	>sp|O00602|FCN1_HUMAN Ficolin-1 OS=Homo sapiens OX=9606 GN=FCN1 PE=1 SV=2	-0.475942	1.07795	-0.899991	1.28573	1.81127	1.38441		-0.099327	1.4938		0.99209	0.901815	0.976626	0.819929	0.538801	0.769999		1	1	1	1	1	1
Q9HB40	SCPEP1	>sp|Q9HB40|RISC_HUMAN Retinoid-inducible serine carboxypeptidase OS=Homo sapiens OX=9606 GN=SCPEP1 PE=1 SV=1	0.683848	0.439771	0.350546	0.949469	1.81139	1.72045		0.491389	1.49377		0.989057	0.996427	1.01162	0.909795	0.539132	0.591907		7	7	7	7	7	7
P41214	EIF2D	>sp|P41214|EIF2D_HUMAN Eukaryotic translation initiation factor 2D OS=Homo sapiens OX=9606 GN=EIF2D PE=1 SV=3	-0.0226397	-0.0603123	-0.32508	1.79745	1.65254	1.03029		-0.136011	1.49343		1.00057	1.00288	1.00928	0.577842	0.636084	0.908203		7	7	7	7	7	7
Q9UH65	SWAP70	>sp|Q9UH65|SWP70_HUMAN Switch-associated protein 70 OS=Homo sapiens OX=9606 GN=SWAP70 PE=1 SV=1	1.63838	0.601457	-1.43004	1.95115	1.37822	1.14884		0.26993	1.49274		0.707601	0.990392	0.837988	0.486868	0.797078	0.876765		7	8	7	8	7	8
Q96EB6	SIRT1	>sp|Q96EB6|SIR1_HUMAN NAD-dependent protein deacetylase sirtuin-1 OS=Homo sapiens OX=9606 GN=SIRT1 PE=1 SV=2	2.40123	1.48629	0.785112	1.62102	1.44701	1.40272		1.55754	1.49025		0.293038	0.739584	0.986004	0.678543	0.760316	0.757761		5	5	5	5	5	4
G3V3E8	NPC2	>tr|G3V3E8|G3V3E8_HUMAN NPC intracellular cholesterol transporter 2 OS=Homo sapiens OX=9606 GN=NPC2 PE=1 SV=1	2.54213	-0.485302	-1.50459	1.62727	1.85498	0.980391		0.18408	1.48755		0.226756	0.996503	0.809924	0.676497	0.515408	0.918146		4	4	4	4	4	4
Q9GZT8	NIF3L1	>sp|Q9GZT8|NIF3L_HUMAN NIF3-like protein 1 OS=Homo sapiens OX=9606 GN=NIF3L1 PE=1 SV=2	0.784036	1.93232	-0.946127	1.89823	0.932073	1.62227		0.590076	1.48419		0.975251	0.532403	0.964282	0.517562	0.930092	0.64427		6	6	6	6	5	6
H7C019	SUN1	>tr|H7C019|H7C019_HUMAN SUN domain-containing protein 1 (Fragment) OS=Homo sapiens OX=9606 GN=SUN1 PE=1 SV=1	-0.946777	0.878016	-1.06587	2.12916	0.688871	1.63233		-0.378212	1.48345		0.938533	0.951707	0.952076	0.393974	0.964082	0.639774		1	1	1	1	1	1
Q5T447	HECTD3	>sp|Q5T447|HECD3_HUMAN E3 ubiquitin-protein ligase HECTD3 OS=Homo sapiens OX=9606 GN=HECTD3 PE=1 SV=1	1.37032	0.467918	0.238065	1.31637	1.6819	1.44199		0.692099	1.48009		0.825626	0.995529	1.0061	0.811076	0.61775	0.739086		9	9	8	9	9	9
O95749	GGPS1	>sp|O95749|GGPPS_HUMAN Geranylgeranyl pyrophosphate synthase OS=Homo sapiens OX=9606 GN=GGPS1 PE=1 SV=1	0.914244	-0.0767127	0.233068	1.29425	1.89389	1.25146		0.356866	1.47987		0.950283	1.00378	1.00658	0.813919	0.495184	0.842283		4	4	4	4	4	4
A0A994J3Q8	FUBP1	Far upstream element-binding protein 1	0.508217	0.198093	0.571016	1.18049	1.58555	1.67285		0.425776	1.47963		0.989714	1.00063	1.00416	0.85693	0.671532	0.615848		4	4	4	4	4	4
H0YKQ8	SLC12A6	>tr|H0YKQ8|H0YKQ8_HUMAN Solute carrier family 12 member 6 OS=Homo sapiens OX=9606 GN=SLC12A6 PE=1 SV=1	0.265503	0.160333	0.425022	-0.283026	0.0825648	4.6384		0.283619	1.47931		0.990885	1.00296	1.0049	0.983899	0.998888	0.00019977		1	1	1	1	1	1
P60709	ACTB	>sp|P60709|ACTB_HUMAN Actin, cytoplasmic 1 OS=Homo sapiens OX=9606 GN=ACTB PE=1 SV=1	-0.706587	0.203426	0.752208	0.875313	1.49421	2.0666		0.0830155	1.4787		0.98354	1.00048	0.988866	0.922534	0.728429	0.412426		21	20	20	19	20	20
O60507	TPST1	>sp|O60507|TPST1_HUMAN Protein-tyrosine sulfotransferase 1 OS=Homo sapiens OX=9606 GN=TPST1 PE=1 SV=1	-1.31692	0.0174435	0.930735	0.916799	1.31377	2.19648		-0.122915	1.47568		0.840094	1.00112	0.970105	0.917961	0.817224	0.336069		1	1	1	1	1	1
Q16352	INA	>sp|Q16352|AINX_HUMAN Alpha-internexin OS=Homo sapiens OX=9606 GN=INA PE=1 SV=2	0.319346	1.29632	-0.995574	2.11469	0.889436	1.42145		0.206698	1.47519		0.996519	0.820896	0.953962	0.402862	0.937348	0.746833		7	8	8	8	8	8
H0YM70	PSME2	>tr|H0YM70|H0YM70_HUMAN Proteasome activator complex subunit 2 OS=Homo sapiens OX=9606 GN=PSME2 PE=1 SV=1	1.54597	-1.19905	0.978889	1.32716	1.66813	1.42432		0.441937	1.4732		0.756112	0.856811	0.960485	0.80399	0.627071	0.745726		7	7	7	7	7	7
Q8IVW6	ARID3B	>sp|Q8IVW6|ARI3B_HUMAN AT-rich interactive domain-containing protein 3B OS=Homo sapiens OX=9606 GN=ARID3B PE=1 SV=2	-0.385642	-0.367628	-0.437636	1.62575	1.40549	1.38666		-0.396969	1.47263		0.99176	1.00142	1.00296	0.677076	0.784137	0.768051		4	5		5	5	5
H0YA61	RBM24	>tr|H0YA61|H0YA61_HUMAN RNA-binding protein 24 (Fragment) OS=Homo sapiens OX=9606 GN=RBM24 PE=1 SV=1	1.25653	1.26849	-1.59429	1.47945	2.03181	0.903083		0.310241	1.47145		0.853069	0.834398	0.774392	0.746152	0.407456	0.936011		1	1	1	1	1	1
J3QQY0	MSL1	>tr|J3QQY0|J3QQY0_HUMAN Male-specific lethal 1 homolog OS=Homo sapiens OX=9606 GN=MSL1 PE=1 SV=1	-0.756633	0.893735	-0.0731193	1.58573	1.90991	0.91788		0.0213275	1.47117		0.979442	0.949443	1.00056	0.689233	0.484514	0.931495		3	3	3	3	3	3
Q9P2Y4	ZNF219	>sp|Q9P2Y4|ZN219_HUMAN Zinc finger protein 219 OS=Homo sapiens OX=9606 GN=ZNF219 PE=1 SV=2	1.93991	1.06521	1.16131	1.29152	0.798017	2.32304		1.38881	1.47086		0.546936	0.908066	0.929435	0.81628	0.947092	0.282805		1	1	1	1	1	1
Q68DK2	ZFYVE26	>sp|Q68DK2|ZFY26_HUMAN Zinc finger FYVE domain-containing protein 26 OS=Homo sapiens OX=9606 GN=ZFYVE26 PE=1 SV=3	2.24749	-0.354501	0.376749	1.99479	1.37629	1.04102		0.75658	1.4707		0.362381	1.00059	1.00789	0.463439	0.795535	0.907658		5	5	5	5	5	5
P09012	SNRPA	>sp|P09012|SNRPA_HUMAN U1 small nuclear ribonucleoprotein A OS=Homo sapiens OX=9606 GN=SNRPA PE=1 SV=3	-7.05929	-2.09048	2.63563	0.283469	1.80386	2.32444		-2.17138	1.47059		3.44433e-10	0.442212	0.2352	0.984044	0.543321	0.282668		10	11	10	10	9	11
Q14781	CBX2	>sp|Q14781|CBX2_HUMAN Chromobox protein homolog 2 OS=Homo sapiens OX=9606 GN=CBX2 PE=1 SV=2	-1.23585	1.21564	0.0479022	1.82805	1.002	1.57692		0.00923208	1.46899		0.856942	0.854347	1.00113	0.560283	0.917927	0.668623		3	3	3	3	3	3
A0A669KBI7	KMT2B	>tr|A0A669KBI7|A0A669KBI7_HUMAN [Histone H3]-lysine(4) N-methyltransferase OS=Homo sapiens OX=9606 GN=KMT2B PE=1 SV=1	1.45949	1.68852	-0.119256	1.66124	0.999768	1.74407		1.00958	1.46836		0.789661	0.650606	1.00675	0.662712	0.917978	0.584798		6	6	6	6	6	6
H7C4A0	ANKRD44	>tr|H7C4A0|H7C4A0_HUMAN Serine/threonine-protein phosphatase 6 regulatory ankyrin repeat subunit B (Fragment) OS=Homo sapiens OX=9606 GN=ANKRD44 PE=1 SV=1	1.04428	1.63214	0.122286	1.18315	1.63942	1.58047		0.9329	1.46768		0.921147	0.678359	1.0068	0.856332	0.645341	0.667478		2	2	2	2	2	2
Q9H7E2	TDRD3	>sp|Q9H7E2|TDRD3_HUMAN Tudor domain-containing protein 3 OS=Homo sapiens OX=9606 GN=TDRD3 PE=1 SV=1	0.24183	0.16726	-1.2814	1.63055	1.3304	1.43667		-0.290772	1.46587		0.990682	1.00241	0.893777	0.67656	0.812783	0.741031		5	5	5	5	5	5
K7ENV7	ISOC2	>tr|K7ENV7|K7ENV7_HUMAN Isochorismatase domain-containing protein 2 (Fragment) OS=Homo sapiens OX=9606 GN=ISOC2 PE=1 SV=8	-1.6233	-0.0690819	0.352925	0.524369	1.33722	2.53337		-0.446485	1.46498		0.711433	1.00223	1.01174	0.970172	0.809517	0.19232		4	4	4	4	4	4
F6PQP6	EPN2	>tr|F6PQP6|F6PQP6_HUMAN Epsin-2 (Fragment) OS=Homo sapiens OX=9606 GN=EPN2 PE=1 SV=8	-2.68876	0.656204	1.50596	1.34907	0.746466	2.29937		-0.175532	1.46497		0.179171	0.983728	0.809488	0.796123	0.956686	0.290302		6	6	6	6	6	6
B4DJL6	INTS14	>tr|B4DJL6|B4DJL6_HUMAN Integrator complex subunit 14 OS=Homo sapiens OX=9606 GN=INTS14 PE=1 SV=1	0.904513	0.48324	-0.0761924	2.99835	0.715667	0.677687		0.437187	1.4639		0.950485	0.996633	1.00091	0.0782851	0.95893	0.975192		1	1	2	2	2	2
P06865	HEXA	>sp|P06865|HEXA_HUMAN Beta-hexosaminidase subunit alpha OS=Homo sapiens OX=9606 GN=HEXA PE=1 SV=2	-0.870216	-0.279897	0.0128456	1.43604	1.88315	1.07118		-0.379089	1.46346		0.960901	0.999796	0.998637	0.764411	0.501024	0.90356		6	6	6	6	6	6
Q16775	HAGH	>sp|Q16775|GLO2_HUMAN Hydroxyacylglutathione hydrolase, mitochondrial OS=Homo sapiens OX=9606 GN=HAGH PE=1 SV=2	0.821769	1.88073	-0.0295432	1.982	1.31264	1.08269		0.890986	1.45911		0.965369	0.56222	0.999177	0.469475	0.816826	0.902477		5	7	7	7	6	7
Q96JM3	CHAMP1	>sp|Q96JM3|CHAP1_HUMAN Chromosome alignment-maintaining phosphoprotein 1 OS=Homo sapiens OX=9606 GN=CHAMP1 PE=1 SV=2	-0.284469	1.20526	-0.0890922	1.89623	0.929589	1.54775		0.277233	1.45786		0.991602	0.854841	1.0017	0.51939	0.931782	0.683762		18	18	17	17	18	18
P15923	TCF3	>sp|P15923|TFE2_HUMAN Transcription factor E2-alpha OS=Homo sapiens OX=9606 GN=TCF3 PE=1 SV=1	1.52843	0.849953	1.61282	0.575509	0.576667	3.22129		1.3304	1.45782		0.762493	0.958162	0.766896	0.971561	0.983733	0.0377948		3	3	3	3	3	3
Q9UH62	ARMCX3	>sp|Q9UH62|ARMX3_HUMAN Armadillo repeat-containing X-linked protein 3 OS=Homo sapiens OX=9606 GN=ARMCX3 PE=1 SV=1	0.855917	1.77025	1.80881	0.719718	1.87599	1.77376		1.47833	1.45649		0.965753	0.614118	0.652347	0.949764	0.504808	0.568343		6	6	6	6	6	6
P48739; Q00169	PITPNB	>sp|P48739|PIPNB_HUMAN Phosphatidylinositol transfer protein beta isoform OS=Homo sapiens OX=9606 GN=PITPNB PE=1 SV=2	-0.798654	2.41784	-1.14087	2.40155	1.16542	0.789686		0.159439	1.45222		0.973289	0.286355	0.933496	0.253593	0.863099	0.95457		2	2	2	2	2	1
Q9H9V4	RNF122	>sp|Q9H9V4|RN122_HUMAN RING finger protein 122 OS=Homo sapiens OX=9606 GN=RNF122 PE=1 SV=2	-0.0282413	0.817663	0.214363	1.98832	0.97181	1.39531		0.334595	1.45181		1.00086	0.963947	1.00519	0.465185	0.9216	0.762003		1	1	1	1	1	1
Q16222	UAP1	>sp|Q16222|UAP1_HUMAN UDP-N-acetylhexosamine pyrophosphorylase OS=Homo sapiens OX=9606 GN=UAP1 PE=1 SV=3	0.74248	0.11409	1.1202	1.44909	1.38116	1.52518		0.658923	1.45181		0.981691	1.00174	0.937231	0.759112	0.797149	0.693229		20	20	20	20	20	20
A0A0C4DGQ8	DHRS7B	>tr|A0A0C4DGQ8|A0A0C4DGQ8_HUMAN Dehydrogenase/reductase SDR family member 7B OS=Homo sapiens OX=9606 GN=DHRS7B PE=1 SV=1	0.382262	-1.16215	1.96875	0.0636968	2.73709	1.55413		0.396285	1.45164		0.990924	0.87416	0.550506	0.993778	0.10961	0.682715		6	6	6	6	5	5
A0A087WYZ9	SETDB2	>tr|A0A087WYZ9|A0A087WYZ9_HUMAN Histone-lysine N-methyltransferase SETDB2 OS=Homo sapiens OX=9606 GN=SETDB2 PE=1 SV=1	-0.797391	-0.178207	-2.19857	2.46027	0.586294	1.30201		-1.05806	1.44953		0.973678	1.0021	0.43283	0.229671	0.983328	0.817796		1	1	1	1	1	1
P62318	SNRPD3	>sp|P62318|SMD3_HUMAN Small nuclear ribonucleoprotein Sm D3 OS=Homo sapiens OX=9606 GN=SNRPD3 PE=1 SV=1	0.522215	-0.00644552	-0.776435	1.5868	1.67345	1.08424		-0.0868886	1.44817		0.988883	0.99994	0.988785	0.689204	0.623473	0.901601		9	9	9	9	9	9
Q8TEB1	DCAF11	>sp|Q8TEB1|DCA11_HUMAN DDB1- and CUL4-associated factor 11 OS=Homo sapiens OX=9606 GN=DCAF11 PE=1 SV=1	0.686432	-0.196441	0.809385	2.01944	0.915525	1.40617		0.433125	1.44705		0.988312	1.00079	0.986352	0.450125	0.933472	0.757882		2	2	2	2	2	2
P09972	ALDOC	>sp|P09972|ALDOC_HUMAN Fructose-bisphosphate aldolase C OS=Homo sapiens OX=9606 GN=ALDOC PE=1 SV=2	-0.549176	2.11456	1.66034	1.88097	0.89117	1.55911		1.07524	1.44375		0.989679	0.427485	0.737762	0.531126	0.936101	0.679563		5	5	5	5	5	5
Q6IN85	PPP4R3A	>sp|Q6IN85|P4R3A_HUMAN Serine/threonine-protein phosphatase 4 regulatory subunit 3A OS=Homo sapiens OX=9606 GN=PPP4R3A PE=1 SV=1	0.899667	-0.546096	1.69233	1.14506	1.84487	1.33965		0.681968	1.44319		0.952023	0.99223	0.716547	0.875916	0.517522	0.795792		7	8	8	8	8	8
P20700	LMNB1	>sp|P20700|LMNB1_HUMAN Lamin-B1 OS=Homo sapiens OX=9606 GN=LMNB1 PE=1 SV=2	0.438727	1.01796	0.198356	1.96385	1.19857	1.16617		0.55168	1.44287		0.99106	0.923427	1.00736	0.477374	0.848854	0.867102		37	38	39	38	37	38
Q58FF7	HSP90AB3P	>sp|Q58FF7|H90B3_HUMAN Putative heat shock protein HSP 90-beta-3 OS=Homo sapiens OX=9606 GN=HSP90AB3P PE=5 SV=1	1.38418	-3.99082	2.9816	-0.00849934	2.88854			0.124986	1.44002		0.822856	0.00542884	0.123459	0.999108	0.0789318			1	1	1	1	1
Q8WXH0	SYNE2	>sp|Q8WXH0|SYNE2_HUMAN Nesprin-2 OS=Homo sapiens OX=9606 GN=SYNE2 PE=1 SV=3	-0.678648	1.28043	0.634659	1.86319	1.39671	1.05966		0.412149	1.43985		0.989913	0.831239	0.99824	0.542912	0.789855	0.903844		33	33	33	33	33	33
Q8WVM7	STAG1	>sp|Q8WVM7|STAG1_HUMAN Cohesin subunit SA-1 OS=Homo sapiens OX=9606 GN=STAG1 PE=1 SV=3	0.262115	-0.151051	1.05236	1.33257	1.97455	1.01216		0.387808	1.43976		0.990853	1.0035	0.952051	0.80268	0.44401	0.910587		7	7	7	7	7	6
O60518; H0Y8C6	RANBP6	>sp|O60518|RNBP6_HUMAN Ran-binding protein 6 OS=Homo sapiens OX=9606 GN=RANBP6 PE=1 SV=2	0.0297041	-0.0862231	-0.584762	0.955355	1.23665	2.12534		-0.21376	1.43911		1.00061	1.00189	1.00167	0.910817	0.833916	0.376411		2	2	2	2	2	2
Q9NQ88	TIGAR	>sp|Q9NQ88|TIGAR_HUMAN Fructose-2,6-bisphosphatase TIGAR OS=Homo sapiens OX=9606 GN=TIGAR PE=1 SV=1	-0.108339	0.728896	0.530469	1.29894	0.986593	2.0299		0.383675	1.43848		0.998515	0.978115	1.00213	0.815436	0.920231	0.437218		6	6	6	6	6	6
P78356	PIP4K2B	>sp|P78356|PI42B_HUMAN Phosphatidylinositol 5-phosphate 4-kinase type-2 beta OS=Homo sapiens OX=9606 GN=PIP4K2B PE=1 SV=1	-0.550059	-0.0210577	0.13971	1.79575	1.5115	0.993816		-0.143802	1.43369		0.990401	1.00054	1.00739	0.578932	0.720093	0.914211		2	2	2	2	2	2
Q9UBF2	COPG2	>sp|Q9UBF2|COPG2_HUMAN Coatomer subunit gamma-2 OS=Homo sapiens OX=9606 GN=COPG2 PE=1 SV=1	-1.52259	-0.132708	1.13222	0.427877	2.3444	1.52754		-0.174358	1.43327		0.76276	1.00311	0.93098	0.978513	0.25314	0.692205		16	16	16	15	16	16
Q9ULM3	YEATS2	>sp|Q9ULM3|YETS2_HUMAN YEATS domain-containing protein 2 OS=Homo sapiens OX=9606 GN=YEATS2 PE=1 SV=2	0.470905	-0.0852124	0.887863	1.47243	1.77522	1.04811		0.424518	1.43192		0.992323	1.00163	0.978248	0.750224	0.559225	0.906937		7	7	7	6	7	7
Q9UIC8	LCMT1	>sp|Q9UIC8|LCMT1_HUMAN Leucine carboxyl methyltransferase 1 OS=Homo sapiens OX=9606 GN=LCMT1 PE=1 SV=2	0.276424	2.3203	-1.19436	1.27287	1.06508	1.95654		0.467454	1.4315		0.990555	0.335787	0.925715	0.822914	0.895745	0.47688		5	6	5	6	6	6
Q9P016	THYN1	>sp|Q9P016|THYN1_HUMAN Thymocyte nuclear protein 1 OS=Homo sapiens OX=9606 GN=THYN1 PE=1 SV=1	1.18847	1.38107	-2.4176	2.17891	0.977725	1.12943		0.0506453	1.42869		0.876914	0.777629	0.33301	0.369486	0.919947	0.884694		7	7	6	7	7	7
P36405	ARL3	>sp|P36405|ARL3_HUMAN ADP-ribosylation factor-like protein 3 OS=Homo sapiens OX=9606 GN=ARL3 PE=1 SV=2	0.423023	1.07543	0.659507	1.65272	1.23166	1.40136		0.719319	1.42858		0.989305	0.904094	0.997922	0.668173	0.837351	0.758853		3	3	3	3	3	3
Q01581	HMGCS1	>sp|Q01581|HMCS1_HUMAN Hydroxymethylglutaryl-CoA synthase, cytoplasmic OS=Homo sapiens OX=9606 GN=HMGCS1 PE=1 SV=2	1.5602	-0.584667	-0.988178	1.35337	0.751589	2.17791		-0.00421348	1.42762		0.749557	0.992264	0.958782	0.794063	0.955072	0.347015		26	25	26	25	26	26
Q86SZ2	TRAPPC6B	>sp|Q86SZ2|TPC6B_HUMAN Trafficking protein particle complex subunit 6B OS=Homo sapiens OX=9606 GN=TRAPPC6B PE=1 SV=1	-0.152903	0.466241	0.0424667	1.62432	1.4464	1.20384		0.118601	1.42485		0.995612	0.996322	1.00082	0.677529	0.760285	0.85786		5	5	5	5	5	5
A0A8V8TQ77	CAMK2G	Calcium/calmodulin dependent protein kinase II gamma	0.199377	1.6455	-0.494224	1.60679	0.837134	1.83031		0.450217	1.42475		0.992902	0.674374	1.0025	0.683191	0.943499	0.541632		1	1	1	1	1	1
H0Y8C6	IPO5	>tr|H0Y8C6|H0Y8C6_HUMAN Importin-5 (Fragment) OS=Homo sapiens OX=9606 GN=IPO5 PE=1 SV=1	1.83338	-2.27506	0.454093	0.992046	2.30491	0.974738		0.00413748	1.4239		0.608594	0.352781	1.00215	0.908403	0.269619	0.92062		38	39	39	39	39	39
Q15650	TRIP4	>sp|Q15650|TRIP4_HUMAN Activating signal cointegrator 1 OS=Homo sapiens OX=9606 GN=TRIP4 PE=1 SV=4	1.19155	1.34919	-1.32977	2.14073	0.424996	1.70528		0.403658	1.42367		0.875798	0.789442	0.878781	0.388092	0.991243	0.602097		5	5	5	5	5	5
Q96AD5	PNPLA2	>sp|Q96AD5|PLPL2_HUMAN Patatin-like phospholipase domain-containing protein 2 OS=Homo sapiens OX=9606 GN=PNPLA2 PE=1 SV=1	0.91406	0.482252	0.426531	1.63217	2.05813	0.577802		0.607614	1.4227		0.950247	0.996468	1.00621	0.677915	0.395178	0.983501		1	1	1	1	1	1
O15439	ABCC4	>sp|O15439|MRP4_HUMAN ATP-binding cassette sub-family C member 4 OS=Homo sapiens OX=9606 GN=ABCC4 PE=1 SV=3	-0.381765	-0.839401	0.332921	1.67149	2.028	0.567046		-0.296082	1.42218		0.990958	0.960346	1.00978	0.65495	0.410735	0.984101		4	4	4	4	4	4
Q9NWV4	CZIB	>sp|Q9NWV4|CZIB_HUMAN CXXC motif containing zinc binding protein OS=Homo sapiens OX=9606 GN=CZIB PE=1 SV=1	-0.131182	-0.621486	-0.130157	1.61586	1.3761	1.27328		-0.294275	1.42175		0.99766	0.988726	1.00816	0.678136	0.795385	0.832074		5	5	5	5	5	5
P31949	S100A11	>sp|P31949|S10AB_HUMAN Protein S100-A11 OS=Homo sapiens OX=9606 GN=S100A11 PE=1 SV=2	-0.337723	0.637159	0.427876	1.6302	1.21159	1.42336		0.242437	1.42172		0.996127	0.984259	1.00596	0.676534	0.841829	0.746242		5	5	4	5	4	5
M0R071	ZNF100	>tr|M0R071|M0R071_HUMAN Zinc finger protein 100 (Fragment) OS=Homo sapiens OX=9606 GN=ZNF100 PE=1 SV=1	0.148734	-0.0975118	0.0446749	1.47361	1.34835	1.43808		0.0319656	1.42001		0.995295	1.00145	1.00091	0.74945	0.805899	0.740329		1	1	1	1	1	1
Q9Y4K3	TRAF6	>sp|Q9Y4K3|TRAF6_HUMAN TNF receptor-associated factor 6 OS=Homo sapiens OX=9606 GN=TRAF6 PE=1 SV=1	-1.55057	1.63612	1.84967	1.46277	1.17043	1.62301		0.645071	1.41874		0.755203	0.676446	0.62442	0.75583	0.859115	0.644213		7	7	7	7	7	7
Q9HD40	SEPSECS	>sp|Q9HD40|SPCS_HUMAN O-phosphoseryl-tRNA(Sec) selenium transferase OS=Homo sapiens OX=9606 GN=SEPSECS PE=1 SV=2	2.24521	2.0746	-1.2996	1.14021	2.09035	1.02229		1.00674	1.41762		0.361455	0.453401	0.891345	0.87727	0.378878	0.909732		3	3	3	3	3	3
Q8NHP8	PLBD2	>sp|Q8NHP8|PLBL2_HUMAN Putative phospholipase B-like 2 OS=Homo sapiens OX=9606 GN=PLBD2 PE=1 SV=2	0.818203	1.80956	2.23497	1.65889	1.31783	1.27388		1.62091	1.41687		0.964639	0.593124	0.416629	0.664382	0.815396	0.831994		3	4	4	4	4	4
Q86X27	RALGPS2	>sp|Q86X27|RGPS2_HUMAN Ras-specific guanine nucleotide-releasing factor RalGPS2 OS=Homo sapiens OX=9606 GN=RALGPS2 PE=1 SV=1	-0.0253568	0.12381	1.68132	1.44993	1.80789	0.991338		0.593259	1.41638		1.00084	1.00308	0.724029	0.759715	0.540909	0.914642		3	3	3	3	3	2
Q9NXL9	MCM9	>sp|Q9NXL9|MCM9_HUMAN DNA helicase MCM9 OS=Homo sapiens OX=9606 GN=MCM9 PE=1 SV=4	0.654171	1.37466	-0.962784	1.17148	1.12304	1.9538		0.355348	1.4161		0.988274	0.781382	0.963758	0.862369	0.879579	0.476816		1	2	2	2	2	1
Q2Q1W2	TRIM71	>sp|Q2Q1W2|LIN41_HUMAN E3 ubiquitin-protein ligase TRIM71 OS=Homo sapiens OX=9606 GN=TRIM71 PE=1 SV=1	0.510836	-0.692151	-0.309008	1.56812	1.2299	1.44949		-0.163441	1.41584		0.989523	0.981654	1.00797	0.698208	0.838011	0.738828		1	1	1	1	1	1
P50748	KNTC1	>sp|P50748|KNTC1_HUMAN Kinetochore-associated protein 1 OS=Homo sapiens OX=9606 GN=KNTC1 PE=1 SV=1	-0.492705	-0.772131	1.29323	1.13177	2.42825	0.668977		0.00946422	1.40967		0.990147	0.970794	0.894301	0.876871	0.215421	0.976532		16	16	16	16	15	15
Q7Z449	CYP2U1	>sp|Q7Z449|CP2U1_HUMAN Cytochrome P450 2U1 OS=Homo sapiens OX=9606 GN=CYP2U1 PE=1 SV=1	-1.07132	-1.23451	-1.69233	0.932883	0.893168	0.971401		-1.33272	0.932484		0.891419	3.34003e-07	0.860888	0.931448	0.199829	0.928339		2	1	2	2	2	2
A0A994J3X0	TTC17	Tetratricopeptide repeat protein 17	0.473794	0.472732	0.543411	1.45695	1.20521	1.56322		0.496646	1.40846		0.991792	0.995546	1.00031	0.759632	0.846234	0.678505		3	4	4	4	4	3
P09543	CNP	>sp|P09543|CN37_HUMAN 2',3'-cyclic-nucleotide 3'-phosphodiesterase OS=Homo sapiens OX=9606 GN=CNP PE=1 SV=2	0.574898	-0.310727	0.0753738	1.54286	1.4031	1.27151		0.113181	1.40582		0.994096	0.998895	1.00025	0.713444	0.784075	0.833063		12	12	12	12	12	12
Q9NPC8	SIX2	>sp|Q9NPC8|SIX2_HUMAN Homeobox protein SIX2 OS=Homo sapiens OX=9606 GN=SIX2 PE=1 SV=1	0.792709	3.42971	1.19153	2.302	1.00673	0.907864		1.80465	1.40553		0.975007	0.032692	0.92502	0.303603	0.91624	0.934236		1	1	1	1	1	1
Q7KZF4	SND1	>sp|Q7KZF4|SND1_HUMAN Staphylococcal nuclease domain-containing protein 1 OS=Homo sapiens OX=9606 GN=SND1 PE=1 SV=1	-0.541018	1.03708	-0.334137	1.57247	1.18466	1.45733		0.0539735	1.40482		0.989679	0.918735	1.00997	0.697949	0.85368	0.733008		43	44	43	43	41	43
Q99504	EYA3	>sp|Q99504|EYA3_HUMAN Eyes absent homolog 3 OS=Homo sapiens OX=9606 GN=EYA3 PE=1 SV=3	-0.184838	0.0784588	2.19342	0.263191	2.16981	1.78027		0.695681	1.40443		0.995735	1.00428	0.43388	0.984474	0.342017	0.565216		4	4	4	4	4	4
Q9H9A7	RMI1	>sp|Q9H9A7|RMI1_HUMAN RecQ-mediated genome instability protein 1 OS=Homo sapiens OX=9606 GN=RMI1 PE=1 SV=3	-0.0728282	1.12775	1.65087	1.3159	1.49552	1.40112		0.90193	1.40418		1.00088	0.886289	0.737456	0.81094	0.72794	0.758777		1	1	1	1	1	1
A0A8I5KUC3	MAOA	>tr|A0A8I5KUC3|A0A8I5KUC3_HUMAN Amine oxidase OS=Homo sapiens OX=9606 GN=MAOA PE=1 SV=1	-0.214477	1.24815	1.42368	0.53572	2.3954	1.27913		0.819118	1.40342		0.991576	0.841399	0.8443	0.970138	0.231173	0.829888		3	3	3	3	3	3
Q9ULW3	ABT1	>sp|Q9ULW3|ABT1_HUMAN Activator of basal transcription 1 OS=Homo sapiens OX=9606 GN=ABT1 PE=1 SV=1	1.01585	0.357127	0.785591	1.21869	1.31788	1.67008		0.719521	1.40222		0.927926	1.00171	0.986143	0.846818	0.815746	0.618013		4	4	4	4	4	4
O15347	HMGB3	>sp|O15347|HMGB3_HUMAN High mobility group protein B3 OS=Homo sapiens OX=9606 GN=HMGB3 PE=1 SV=4	0.118142	2.4916	-2.40952	2.26681	0.709145	1.22377		0.0667418	1.39991		0.997971	0.253661	0.334708	0.322407	0.961249	0.849949		5	5	5	5	5	5
J3KNQ1	ZFP1	>tr|J3KNQ1|J3KNQ1_HUMAN Zinc finger protein 1 homolog OS=Homo sapiens OX=9606 GN=ZFP1 PE=1 SV=1	0.582099	1.5004	0.715231	1.21144	2.13702	0.849026		0.932578	1.39916		0.993023	0.731051	0.990121	0.849129	0.355884	0.941544		1	1	1	1	1	1
Q5T2R2	PDSS1	>sp|Q5T2R2|DPS1_HUMAN All trans-polyprenyl-diphosphate synthase PDSS1 OS=Homo sapiens OX=9606 GN=PDSS1 PE=1 SV=1	0.215211	1.53918	-0.136619	1.29753	1.00411	1.8923		0.539256	1.39798		0.99144	0.712841	1.00752	0.815493	0.917442	0.506493		2	2	2	2	2	2
O94953	KDM4B	>sp|O94953|KDM4B_HUMAN Lysine-specific demethylase 4B OS=Homo sapiens OX=9606 GN=KDM4B PE=1 SV=4	-0.785784	0.813392	0.130232	1.46487	1.00827	1.71469		0.0526133	1.39594		0.975231	0.964708	1.00823	0.754639	0.915615	0.595386		7	7	7	7	7	7
Q92888	ARHGEF1	>sp|Q92888|ARHG1_HUMAN Rho guanine nucleotide exchange factor 1 OS=Homo sapiens OX=9606 GN=ARHGEF1 PE=1 SV=2	0.289357	0.328201	-0.547133	1.53993	1.57014	1.07365		0.023475	1.39457		0.99151	0.998458	1.00068	0.714224	0.683207	0.903031		11	11	11	11	11	11
D6RJ90	COMMD10	>tr|D6RJ90|D6RJ90_HUMAN COMM domain containing 10, isoform CRA_b OS=Homo sapiens OX=9606 GN=COMMD10 PE=1 SV=1	1.1584	0.655852	1.11035	1.74458	1.29094	1.14179		0.974867	1.39244		0.886315	0.983726	0.942193	0.609314	0.825762	0.88057		4	4	4	4	4	4
A0A1W2PQ20	STRADA	>tr|A0A1W2PQ20|A0A1W2PQ20_HUMAN STE20-related kinase adapter protein alpha (Fragment) OS=Homo sapiens OX=9606 GN=STRADA PE=1 SV=1	-0.232306	0.244357	1.1935	1.21047	2.013	0.95326		0.40185	1.39224		0.992558	1.00012	0.925351	0.849417	0.422437	0.925294		1	1	1	1	1	1
P33993	MCM7	>sp|P33993|MCM7_HUMAN DNA replication licensing factor MCM7 OS=Homo sapiens OX=9606 GN=MCM7 PE=1 SV=4	-1.14109	-0.720445	0.315164	1.48577	1.16869	1.51281		-0.515457	1.38909		0.894469	0.977623	1.00825	0.744057	0.860891	0.700479		30	30	30	30	29	30
P29350	PTPN6	>sp|P29350|PTN6_HUMAN Tyrosine-protein phosphatase non-receptor type 6 OS=Homo sapiens OX=9606 GN=PTPN6 PE=1 SV=1	-0.362754	0.44466	0.668731	1.23685	1.15387	1.7726		0.250212	1.38777		0.995808	0.996998	0.99948	0.841992	0.870497	0.569282		2	2	2	2	2	2
Q86W34	AMZ2	>sp|Q86W34|AMZ2_HUMAN Archaemetzincin-2 OS=Homo sapiens OX=9606 GN=AMZ2 PE=2 SV=2	-0.555204	-0.207892	1.78446	0.688307	2.71769	0.756235		0.340455	1.38741		0.989274	0.999766	0.661948	0.951293	0.115069	0.963885		2	2	2	2	2	2
Q5T013	HYI	>sp|Q5T013|HYI_HUMAN Putative hydroxypyruvate isomerase OS=Homo sapiens OX=9606 GN=HYI PE=1 SV=2	-0.333381	1.22916	1.44495	1.60461	1.48896	1.06685		0.780242	1.38681		0.995727	0.85136	0.833801	0.683713	0.732654	0.903459		2	2	2	2	2	2
Q92783	STAM	>sp|Q92783|STAM1_HUMAN Signal transducing adapter molecule 1 OS=Homo sapiens OX=9606 GN=STAM PE=1 SV=3	1.20128	0.535396	0.0878956	1.74084	0.789256	1.63003		0.608191	1.38671		0.872154	0.992683	1.00185	0.611565	0.94675	0.64049		5	5	5	5	5	5
H0YH69	ETNK1	>tr|H0YH69|H0YH69_HUMAN Ethanolamine kinase 1 OS=Homo sapiens OX=9606 GN=ETNK1 PE=1 SV=2	1.10643	0.0233283	0.160742	0.889029	1.93191	1.33517		0.430165	1.38537		0.905336	1.00081	1.00732	0.918984	0.469952	0.799783		4	4	4	4	4	4
I3L3Q4; Q9HC38	GLOD4	>tr|I3L3Q4|I3L3Q4_HUMAN Glyoxalase domain-containing protein 4 (Fragment) OS=Homo sapiens OX=9606 GN=GLOD4 PE=1 SV=1	-0.0599229	-0.595502	-1.46765	1.40584	1.40667	1.34316		-0.70769	1.38522		1.00012	0.990335	0.822596	0.7766	0.783311	0.793188		9	9	8	9	8	9
Q8N9R8	SCAI	>sp|Q8N9R8|SCAI_HUMAN Protein SCAI OS=Homo sapiens OX=9606 GN=SCAI PE=1 SV=2	2.31292	0.803218	1.16525	0.480948	2.36335	1.30385		1.42713	1.38272		0.331787	0.966123	0.930305	0.977872	0.243549	0.817947		3	3	3	3	3	3
Q9NQX6	ZNF331	>sp|Q9NQX6|ZN331_HUMAN Zinc finger protein 331 OS=Homo sapiens OX=9606 GN=ZNF331 PE=1 SV=1	-0.0693141	-0.701134	-0.649441	0.39564	2.36409			-0.473296	1.37987		1.00151	0.97922	0.99976	0.978662	0.243441			1	1	1	1	1
Q9H2H8	PPIL3	>sp|Q9H2H8|PPIL3_HUMAN Peptidyl-prolyl cis-trans isomerase-like 3 OS=Homo sapiens OX=9606 GN=PPIL3 PE=1 SV=1	0.481821	1.70565	1.28922	1.53152	1.59039	1.01593		1.1589	1.37928		0.991468	0.642332	0.894985	0.721808	0.667784	0.912116		6	6	6	6	6	6
C9J9T0	RPE	>tr|C9J9T0|C9J9T0_HUMAN Ribulose-phosphate 3-epimerase OS=Homo sapiens OX=9606 GN=RPE PE=1 SV=1	1.87603	1.39242	0.764234	1.07258	0.612982	2.44691		1.34423	1.37749		0.584472	0.77358	0.987599	0.884418	0.981584	0.225733		2	2	2	2	2	2
Q9BRG1	VPS25	>sp|Q9BRG1|VPS25_HUMAN Vacuolar protein-sorting-associated protein 25 OS=Homo sapiens OX=9606 GN=VPS25 PE=1 SV=1	0.111193	0.979569	-0.388991	2.11037	1.36868	0.65089		0.233924	1.37665		0.998313	0.927775	1.00689	0.402829	0.798435	0.977988		5	5	5	5	5	5
P55084	HADHB	>sp|P55084|ECHB_HUMAN Trifunctional enzyme subunit beta, mitochondrial OS=Homo sapiens OX=9606 GN=HADHB PE=1 SV=3	0.131776	-0.156526	0.218303	1.33774	1.05791	1.7333		0.0645179	1.37632		0.96622	1.00294	1.00827	0.800949	0.895234	0.965612		18	18	18	18	17	18
Q8N122	RPTOR	>sp|Q8N122|RPTOR_HUMAN Regulatory-associated protein of mTOR OS=Homo sapiens OX=9606 GN=RPTOR PE=1 SV=1	0.700919	0.0265059	-0.883364	1.23711	1.62322	1.26522		-0.0519796	1.37518		0.984474	1.00188	0.978675	0.842383	0.652222	0.835543		7	7	7	7	7	7
O43707	ACTN4	>sp|O43707|ACTN4_HUMAN Alpha-actinin-4 OS=Homo sapiens OX=9606 GN=ACTN4 PE=1 SV=2	-0.18734	0.99158	-0.474753	1.61087	0.759656	1.75416		0.109829	1.37489		0.994924	0.925301	1.00383	0.682037	0.954177	0.580455		2	2	2	2	2	2
Q16850	CYP51A1	>sp|Q16850|CP51A_HUMAN Lanosterol 14-alpha demethylase OS=Homo sapiens OX=9606 GN=CYP51A1 PE=1 SV=4	-0.954399	-1.30627	1.35424	0.949306	2.17053	0.998297		-0.302143	1.37271		0.935946	0.814484	0.865695	0.909177	0.341848	0.91464		8	8	8	8	8	7
P35813	PPM1A	>sp|P35813|PPM1A_HUMAN Protein phosphatase 1A OS=Homo sapiens OX=9606 GN=PPM1A PE=1 SV=1	0.511809	0.824425	0.513086	1.49923	1.27803	1.33595		0.61644	1.37107		0.990092	0.962223	1.00568	0.733694	0.829807	0.799069		7	7	7	7	7	7
Q8IUR7	ARMC8	>sp|Q8IUR7|ARMC8_HUMAN Armadillo repeat-containing protein 8 OS=Homo sapiens OX=9606 GN=ARMC8 PE=1 SV=2	-0.809298	0.38101	-1.00455	1.6995	1.29149	1.12163		-0.477612	1.37087		0.967147	1.00108	0.954832	0.640646	0.825771	0.884444		1	1	1	1	1	1
Q9BWU1	CDK19	>sp|Q9BWU1|CDK19_HUMAN Cyclin-dependent kinase 19 OS=Homo sapiens OX=9606 GN=CDK19 PE=1 SV=1	0.796685	1.47239	0.311825	1.85773	1.3104	0.941312		0.860302	1.36982		0.973843	0.748402	1.00667	0.545231	0.819267	0.925548		2	2	2	2	2	2
A0A8Q3SIC5	MYL6B	>tr|A0A8Q3SIC5|A0A8Q3SIC5_HUMAN Myosin light chain 6B OS=Homo sapiens OX=9606 GN=MYL6B PE=4 SV=1	1.5263	0.685991	0.903199	1.70263	1.85773	0.546396		1.0385	1.36892		0.762493	0.9826	0.975993	0.638544	0.513673	0.986405		4	4	4	4	4	4
P35914	HMGCL	>sp|P35914|HMGCL_HUMAN Hydroxymethylglutaryl-CoA lyase, mitochondrial OS=Homo sapiens OX=9606 GN=HMGCL PE=1 SV=2	-0.621821	0.136521	0.41105	1.83989	1.31606	0.949178		-0.0247502	1.36838		0.991071	1.00311	1.00558	0.553131	0.817567	0.92482		6	6	6	6	6	6
Q9HA65	TBC1D17	>sp|Q9HA65|TBC17_HUMAN TBC1 domain family member 17 OS=Homo sapiens OX=9606 GN=TBC1D17 PE=1 SV=3	0.828093	-0.646767	-0.15952	0.953194	1.96745	1.17318		0.00726857	1.36461		0.966388	0.985803	1.00695	0.910363	0.448143	0.864524		1	1	1	1	1	1
P16278	GLB1	>sp|P16278|BGAL_HUMAN Beta-galactosidase OS=Homo sapiens OX=9606 GN=GLB1 PE=1 SV=2	-0.50966	1.23582	-0.226115	0.983772	1.73336	1.37582		0.166681	1.36432		0.990304	0.847408	1.00679	0.910933	0.591411	0.775182		5	5	5	5	5	5
Q4G148	GXYLT1	>sp|Q4G148|GXLT1_HUMAN Glucoside xylosyltransferase 1 OS=Homo sapiens OX=9606 GN=GXYLT1 PE=1 SV=2	-1.33136	1.29794	-0.732862	1.93082	0.629671	1.52748		-0.255425	1.36266		0.832006	0.818947	0.990463	0.497768	0.981434	0.691847		3	3	3	3	3	3
Q7L3T8	PARS2	>sp|Q7L3T8|SYPM_HUMAN Probable proline--tRNA ligase, mitochondrial OS=Homo sapiens OX=9606 GN=PARS2 PE=1 SV=1	1.38799	0.501271	0.836312	1.48605	1.37826	1.21445		0.908523	1.35959		0.821808	0.995015	0.98653	0.744129	0.797448	0.853677		4	4	4	4	4	4
P11413	G6PD	>sp|P11413|G6PD_HUMAN Glucose-6-phosphate 1-dehydrogenase OS=Homo sapiens OX=9606 GN=G6PD PE=1 SV=4	0.232039	-0.238507	-0.223249	1.30125	0.766436	2.00334		-0.0765724	1.35701		0.992252	1.00015	1.00567	0.814093	0.951421	0.448715		1	1	1	1	1	1
Q05655	PRKCD	>sp|Q05655|KPCD_HUMAN Protein kinase C delta type OS=Homo sapiens OX=9606 GN=PRKCD PE=1 SV=2	0.998557	0.296517	-0.0644188	1.59713	1.51658	0.95595		0.410219	1.35655		0.929929	0.998269	0.999939	0.685675	0.718022	0.925083		10	10	10	10	10	10
P02787	TF	>sp|P02787|TRFE_HUMAN Serotransferrin OS=Homo sapiens OX=9606 GN=TF PE=1 SV=3	9.96334	-5.97324	-1.03638	0.934786	1.33795	1.7952		0.984575	1.35598		0	4.68254e-07	0.954218	0.914599	0.810124	0.554805		35	36	34	34	34	35
Q92696	RABGGTA	>sp|Q92696|PGTA_HUMAN Geranylgeranyl transferase type-2 subunit alpha OS=Homo sapiens OX=9606 GN=RABGGTA PE=1 SV=2	0.319973	-3.28712	0.287991	0.826162	1.42415	1.8161		-0.893054	1.35547		0.996653	0.0484103	1.00959	0.928618	0.772638	0.550765		8	8	7	7	7	8
H3BRQ0	PPCDC	>tr|H3BRQ0|H3BRQ0_HUMAN Phosphopantothenoylcysteine decarboxylase OS=Homo sapiens OX=9606 GN=PPCDC PE=1 SV=1	0.373344	1.21539	0.114048	0.884564	1.26508	1.91535		0.567594	1.355		0.994751	0.853587	1.00501	0.920448	0.831746	0.494853		4	4	4	4	4	4
M0R398	ZNF414	>tr|M0R398|M0R398_HUMAN Zinc finger protein 414 (Fragment) OS=Homo sapiens OX=9606 GN=ZNF414 PE=1 SV=1	0.654808	0.176373	-0.745511	1.42577	0.582702	2.05073		0.0285564	1.35307		0.988586	1.00121	0.988205	0.770301	0.982181	0.421345		1	1	1	1	1	1
Q9Y6X9	MORC2	>sp|Q9Y6X9|MORC2_HUMAN ATPase MORC2 OS=Homo sapiens OX=9606 GN=MORC2 PE=1 SV=2	-0.652512	0.129925	0.986138	0.744386	0.765642	2.54879		0.154517	1.35294		0.988132	1.00324	0.959118	0.946091	0.951254	0.186594		8	8	8	8	8	8
O75367; Q9P0M6	MACROH2A1	>sp|O75367|H2AY_HUMAN Core histone macro-H2A.1 OS=Homo sapiens OX=9606 GN=MACROH2A1 PE=1 SV=5	0.695392	-0.0193174	0.418159	1.4283	1.94647	0.678519		0.364745	1.3511		0.985477	1.00101	1.0044	0.767982	0.460921	0.976369		2	2	2	2	2	2
O75925	PIAS1	>sp|O75925|PIAS1_HUMAN E3 SUMO-protein ligase PIAS1 OS=Homo sapiens OX=9606 GN=PIAS1 PE=1 SV=2	1.52978	0.780806	0.642197	1.21623	1.27168	1.56333		0.984259	1.35041		0.762077	0.97113	1.00034	0.847405	0.830766	0.678813		5	5	5	5	5	5
F6X3N5; P62879	GNB1	>tr|F6X3N5|F6X3N5_HUMAN Guanine nucleotide-binding protein G(I)/G(S)/G(T) subunit beta-1 (Fragment) OS=Homo sapiens OX=9606 GN=GNB1 PE=1 SV=1	-0.889682	0.966623	0.220629	1.76916	0.943466	1.33775		0.0991898	1.35013		0.956669	0.926893	1.00462	0.598074	0.92564	0.797296		2	2	2	2	2	2
G3XAI9	FAM133B	>tr|G3XAI9|G3XAI9_HUMAN Protein FAM133B OS=Homo sapiens OX=9606 GN=FAM133B PE=1 SV=1	0.906564	0.730873	1.79549	1.44786	1.6158	0.982709		1.14431	1.34879		0.949661	0.977238	0.65561	0.759068	0.65555	0.917023		2	2	2	2	2	2
Q9Y3D2	MSRB2	>sp|Q9Y3D2|MSRB2_HUMAN Methionine-R-sulfoxide reductase B2, mitochondrial OS=Homo sapiens OX=9606 GN=MSRB2 PE=1 SV=2	0.0741866	0.265008	-0.298998	1.64805	1.66339	0.731577		0.0133988	1.34767		1.00096	1.00025	1.00819	0.669398	0.628507	0.965936		3	3	3	3	3	3
P98082	DAB2	>sp|P98082|DAB2_HUMAN Disabled homolog 2 OS=Homo sapiens OX=9606 GN=DAB2 PE=1 SV=3	1.61745	0.301489	1.15426	1.33777	1.21825	1.47825		1.0244	1.34476		0.715472	0.998587	0.930153	0.801306	0.839965	0.72114		5	4	5	5	5	5
Q9Y294	ASF1A	>sp|Q9Y294|ASF1A_HUMAN Histone chaperone ASF1A OS=Homo sapiens OX=9606 GN=ASF1A PE=1 SV=1	2.94218	-0.326355	0.668296	0.73464	2.15518	1.13884		1.09471	1.34289		0.102816	0.997856	0.999344	0.947233	0.348429	0.882002		5	5	5	5	5	5
P36507	MAP2K2	>sp|P36507|MP2K2_HUMAN Dual specificity mitogen-activated protein kinase kinase 2 OS=Homo sapiens OX=9606 GN=MAP2K2 PE=1 SV=1	-0.887627	-0.45379	1.22475	1.04692	1.51691	1.45875		-0.038889	1.34086		0.956946	0.996966	0.916789	0.893465	0.71802	0.733175				11	11	10
O15164	TRIM24	>sp|O15164|TIF1A_HUMAN Transcription intermediary factor 1-alpha OS=Homo sapiens OX=9606 GN=TRIM24 PE=1 SV=3	0.33614	0.706875	-1.08148	1.49294	1.28343	1.23928		-0.0128203	1.33855		0.995871	0.979311	0.953357	0.73939	0.826723	0.845321		12	12	12	12	12	12
C9JNU9	USP4	>tr|C9JNU9|C9JNU9_HUMAN Ubiquitin carboxyl-terminal hydrolase 4 OS=Homo sapiens OX=9606 GN=USP4 PE=1 SV=1	0.487712	-0.0696056	0.627165	1.48445	1.26318	1.26721		0.348424	1.33828		0.99157	1.00302	0.997044	0.744559	0.832158	0.835785		2	2	2	2	2	2
Q16799	RTN1	>sp|Q16799|RTN1_HUMAN Reticulon-1 OS=Homo sapiens OX=9606 GN=RTN1 PE=1 SV=1	0.794533	-0.0693804	-0.775528	1.58321	1.56186	0.86882		-0.0167919	1.33796		0.974643	1.00272	0.988446	0.691271	0.685275	0.940929		4	4	4	4	4	4
J3KRW7	TMEM199	>tr|J3KRW7|J3KRW7_HUMAN Transmembrane protein 199 OS=Homo sapiens OX=9606 GN=TMEM199 PE=1 SV=1	0.235597	0.440412	0.166852	1.64433	1.21763	1.15172		0.280953	1.33789		0.992244	0.996596	1.00877	0.671418	0.839389	0.876522		1	1	1	1	1	1
A0A087X2F1	ZSCAN26	>tr|A0A087X2F1|A0A087X2F1_HUMAN Zinc finger and SCAN domain-containing protein 26 OS=Homo sapiens OX=9606 GN=ZSCAN26 PE=1 SV=1	1.65147	-0.723081	-0.787215	1.95409	0.459946	1.59934		0.0470592	1.33779		0.701777	0.97848	0.986574	0.485145	0.992729	0.658617		1	1	1	1	1	1
P42126	ECI1	>sp|P42126|ECI1_HUMAN Enoyl-CoA delta isomerase 1, mitochondrial OS=Homo sapiens OX=9606 GN=ECI1 PE=1 SV=1	-1.44736	-0.960676	1.58636	0.368995	1.56345	2.0709		-0.273893	1.33445		0.794498	0.929806	0.775616	0.98064	0.68495	0.410141		7	7	7	7	7	7
Q9NQX3	GPHN	>sp|Q9NQX3|GEPH_HUMAN Gephyrin OS=Homo sapiens OX=9606 GN=GPHN PE=1 SV=1	0.520347	0.515523	-0.273998	1.6676	0.901601	1.43293		0.253957	1.33404		0.990081	0.993331	1.0066	0.658179	0.933777	0.743323		21	21	21	21	21	21
A0A7P0TB20	NOTCH1	>tr|A0A7P0TB20|A0A7P0TB20_HUMAN Neurogenic locus notch homolog protein 1 OS=Homo sapiens OX=9606 GN=NOTCH1 PE=1 SV=1	1.117	2.22507	-1.6441	2.65786	-0.220861	1.56507		0.565991	1.33402		0.904103	0.371902	0.742715	0.163948	0.995051	0.678257		4	4	4	4	4	4
J3KT13	PCGF2	>tr|J3KT13|J3KT13_HUMAN Polycomb group RING finger protein 2 OS=Homo sapiens OX=9606 GN=PCGF2 PE=1 SV=1	0.623732	0.207932	-0.879228	1.64642	1.16386	1.19081		-0.0158547	1.3337		0.991081	0.999867	0.976575	0.670616	0.863565	0.861589		2	2	2	2	2	2
Q6IQ32	ADNP2	>sp|Q6IQ32|ADNP2_HUMAN Activity-dependent neuroprotector homeobox protein 2 OS=Homo sapiens OX=9606 GN=ADNP2 PE=1 SV=1	1.32391	1.38955	0.332036	1.56135	0.780388	1.6582		1.01517	1.33331		0.838339	0.775148	1.0099	0.701887	0.949975	0.624078		3	3	3	3	3	3
P23468; Q13332	PTPRD	>sp|P23468|PTPRD_HUMAN Receptor-type tyrosine-protein phosphatase delta OS=Homo sapiens OX=9606 GN=PTPRD PE=1 SV=2	0.646345	0.210091	1.17218	1.44808	1.37931	1.17152		0.676206	1.33297		0.98963	0.999785	0.928241	0.759215	0.796356	0.865476		2	2	2	2	2	2
P0CG12	DERPC	>sp|P0CG12|DERPC_HUMAN Decreased expression in renal and prostate cancer protein OS=Homo sapiens OX=9606 GN=DERPC PE=1 SV=1	0.576242	0.241437	0.315102	1.35401	1.2148	1.4299		0.377594	1.3329		0.99371	1.00077	1.00816	0.794383	0.840888	0.7421		3	3	3	3	3	3
A2RRP1	NBAS	>sp|A2RRP1|NBAS_HUMAN NBAS subunit of NRZ tethering complex OS=Homo sapiens OX=9606 GN=NBAS PE=1 SV=2	0.374824	0.0252844	0.765594	0.832893	1.5637	1.5976		0.388568	1.3314		0.993852	1.00205	0.98656	0.927519	0.685063	0.659121		4	4	4	4	4	4
Q96B26	EXOSC8	>sp|Q96B26|EXOS8_HUMAN Exosome complex component RRP43 OS=Homo sapiens OX=9606 GN=EXOSC8 PE=1 SV=1	1.47796	-0.757639	-0.833878	1.62974	0.996482	1.36688		-0.0378512	1.33103		0.783058	0.972487	0.987093	0.67665	0.920124	0.778884		6	6	6	6	6	6
H7BXR3	SORBS2	>tr|H7BXR3|H7BXR3_HUMAN Sorbin and SH3 domain-containing protein 2 (Fragment) OS=Homo sapiens OX=9606 GN=SORBS2 PE=1 SV=1	-0.82437	1.55888	1.77032	1.0692	1.46752	1.44946		0.834943	1.32873		0.966886	0.702868	0.670913	0.8847	0.745389	0.738438		1	1	1	1	1	1
Q96QT6	PHF12	>sp|Q96QT6|PHF12_HUMAN PHD finger protein 12 OS=Homo sapiens OX=9606 GN=PHF12 PE=1 SV=2	0.750321	0.553475	-0.541079	0.733287	1.37757	1.87133		0.254239	1.3274		0.981274	0.991806	1.00147	0.947128	0.796717	0.521763		2	2	2	2	2	2
H0YEP5	SMPD1	>tr|H0YEP5|H0YEP5_HUMAN Sphingomyelin phosphodiesterase (Fragment) OS=Homo sapiens OX=9606 GN=SMPD1 PE=1 SV=1	0.284123	0.460276	1.10618	0.818893	2.14414	1.01757		0.61686	1.32687		0.991354	0.996703	0.943156	0.931896	0.354085	0.911058		1	1	1	1	1	1
J3QRY7	TMEM94	>tr|J3QRY7|J3QRY7_HUMAN Transmembrane protein 94 (Fragment) OS=Homo sapiens OX=9606 GN=TMEM94 PE=1 SV=1	0.194209	0.300904	-0.340755	1.90914	1.9051	0.161009		0.0514526	1.32508		0.99347	0.998416	1.01113	0.511163	0.487937	1.00223		4	4	4	4	4	4
Q9Y3B2	EXOSC1	>sp|Q9Y3B2|EXOS1_HUMAN Exosome complex component CSL4 OS=Homo sapiens OX=9606 GN=EXOSC1 PE=1 SV=1	0.54842	1.08338	-0.412709	1.26965	1.47287	1.22452		0.406364	1.32235		0.989588	0.901751	1.00481	0.824456	0.741401	0.850371		7	7	7	7	7	7
O43296	ZNF264	>sp|O43296|ZN264_HUMAN Zinc finger protein 264 OS=Homo sapiens OX=9606 GN=ZNF264 PE=1 SV=1	0.684353	0.701723	-0.343533	1.80542	1.12633	1.03508		0.347514	1.32228		0.988877	0.979164	1.01067	0.571504	0.878646	0.907777		1	1	1	1	1	1
Q8TBX8	PIP4K2C	>sp|Q8TBX8|PI42C_HUMAN Phosphatidylinositol 5-phosphate 4-kinase type-2 gamma OS=Homo sapiens OX=9606 GN=PIP4K2C PE=1 SV=3	-0.700915	1.0907	-0.397733	1.10747	0.642765	2.21618		-0.00264775	1.32214		0.984247	0.898667	1.00613	0.878276	0.976709	0.328195		8	8	8	8	8	8
Q9H9L4	KANSL2	>sp|Q9H9L4|KANL2_HUMAN KAT8 regulatory NSL complex subunit 2 OS=Homo sapiens OX=9606 GN=KANSL2 PE=1 SV=3	1.20682	1.39035	-0.160803	1.61013	1.28602	1.07003		0.812121	1.32206		0.868992	0.774434	1.0074	0.682058	0.827725	0.903888		3	3	3	3	3	3
Q96MH2	HEXIM2	>sp|Q96MH2|HEXI2_HUMAN Protein HEXIM2 OS=Homo sapiens OX=9606 GN=HEXIM2 PE=1 SV=1	-0.626223	3.03949	1.04187	3.38346	-0.0917545	0.671272		1.15171	1.32099		0.991453	0.084426	0.952048	0.0288049	0.998113	0.977201		1	1	1	1	1	1
Q9ULC3	RAB23	>sp|Q9ULC3|RAB23_HUMAN Ras-related protein Rab-23 OS=Homo sapiens OX=9606 GN=RAB23 PE=1 SV=1	0.804887	-0.0298969	0.623741	1.63099	1.82687	0.50192		0.466244	1.31993		0.969392	1.00172	0.997583	0.676975	0.527539	0.993429		5	5	5	5	5	5
Q6PCT2	FBXL19	>sp|Q6PCT2|FXL19_HUMAN F-box/LRR-repeat protein 19 OS=Homo sapiens OX=9606 GN=FBXL19 PE=1 SV=3	0.388143	0.741809	1.09103	0.867951	1.52435	1.5647		0.740329	1.319		0.991574	0.977251	0.949416	0.924241	0.711764	0.677857		1	1	1	1	1	1
F2Z2M7	GALNT10	>tr|F2Z2M7|F2Z2M7_HUMAN Polypeptide N-acetylgalactosaminyltransferase 10 OS=Homo sapiens OX=9606 GN=GALNT10 PE=1 SV=1	1.2978	0.452113	1.46506	1.35034	2.0622	0.544145		1.07166	1.3189		0.841273	0.996876	0.825012	0.795946	0.394027	0.986898		1	1	1	1	1	1
P41567	EIF1	>sp|P41567|EIF1_HUMAN Eukaryotic translation initiation factor 1 OS=Homo sapiens OX=9606 GN=EIF1 PE=1 SV=1	2.59188	1.44326	0.300048	1.10993	1.22795	1.61582		1.44506	1.3179		0.213205	0.756717	1.00775	0.878115	0.838222	0.649573		7	7	7	7	8	7
Q9Y4G6	TLN2	>sp|Q9Y4G6|TLN2_HUMAN Talin-2 OS=Homo sapiens OX=9606 GN=TLN2 PE=1 SV=4	-1.33803	0.644765	1.32071	0.558157	2.22723	1.16708		0.209148	1.31749		0.829928	0.985022	0.883867	0.970237	0.308439	0.866506		5	5		5	4	5
Q14012	CAMK1	>sp|Q14012|KCC1A_HUMAN Calcium/calmodulin-dependent protein kinase type 1 OS=Homo sapiens OX=9606 GN=CAMK1 PE=1 SV=1	0.924603	0.505852	1.135	0.815163	2.10042	1.03601		0.855152	1.3172		0.947565	0.994825	0.933784	0.930878	0.374546	0.907731		4	4	4	4	4	4
P56199	ITGA1	>sp|P56199|ITA1_HUMAN Integrin alpha-1 OS=Homo sapiens OX=9606 GN=ITGA1 PE=1 SV=2	-0.303817	1.17408	0.147808	1.37379	0.489057	2.08789		0.339358	1.31691		0.992967	0.872092	1.00793	0.788483	0.995331	0.398392		2	3	3	3	2	3
Q9NXF7	DCAF16	>sp|Q9NXF7|DCA16_HUMAN DDB1- and CUL4-associated factor 16 OS=Homo sapiens OX=9606 GN=DCAF16 PE=1 SV=1	0.374857	1.46468	-1.34447	1.99915	0.923533	1.02717		0.165023	1.31662		0.993979	0.749409	0.8683	0.462985	0.932684	0.909766		3	3	3	3	3	3
Q99704	DOK1	>sp|Q99704|DOK1_HUMAN Docking protein 1 OS=Homo sapiens OX=9606 GN=DOK1 PE=1 SV=1	0.9796	1.63774	-0.283185	1.32417	1.60852	1.01563		0.778052	1.3161		0.932138	0.676794	1.00801	0.805467	0.658286	0.911916		3	3			3	3
P48426; P78356	PIP4K2A	>sp|P48426|PI42A_HUMAN Phosphatidylinositol 5-phosphate 4-kinase type-2 alpha OS=Homo sapiens OX=9606 GN=PIP4K2A PE=1 SV=2	-0.753606	-0.309977	-0.0960459	1.41622	1.28541	1.24666		-0.386543	1.3161		0.980187	0.999039	1.00375	0.771247	0.827018	0.843842		3	3	3	3	3	3
K7ESB7	DOCK6	>tr|K7ESB7|K7ESB7_HUMAN Dedicator of cytokinesis protein 6 (Fragment) OS=Homo sapiens OX=9606 GN=DOCK6 PE=1 SV=1	-0.541637	-0.899261	0.438343	1.22298	1.83605	0.888743		-0.334185	1.31592		0.98954	0.947778	1.00324	0.846607	0.522042	0.937575		12	12	12	12	12	12
D6RCP9	DCK	>tr|D6RCP9|D6RCP9_HUMAN Deoxycytidine kinase OS=Homo sapiens OX=9606 GN=DCK PE=1 SV=1	-0.706039	0.302627	0.504539	1.17541	1.27854	1.48922		0.0337089	1.31439		0.983307	0.999113	1.00274	0.859223	0.829862	0.714184		4	4	4	4	4	4
F5GXS2; O43707	ACTN4	>tr|F5GXS2|F5GXS2_HUMAN Actinin, alpha 4, isoform CRA_a OS=Homo sapiens OX=9606 GN=ACTN4 PE=1 SV=3	-1.71948	1.52726	-0.603376	1.40224	0.93708	1.60022		-0.265198	1.31318		0.667843	0.722063	1.0007	0.778309	0.928089	0.657902		41	41	41	41	39	41
A0A804HIL7	TRIM9	>tr|A0A804HIL7|A0A804HIL7_HUMAN E3 ubiquitin-protein ligase TRIM9 OS=Homo sapiens OX=9606 GN=TRIM9 PE=1 SV=1	0.970339	0.174831	0.90361	0.895098	1.51048	1.53292		0.682927	1.31283		0.93232	1.00101	0.976012	0.919083	0.720608	0.689723		4	4	4	4	4	4
A0A0C4DFW4	TEX30	>tr|A0A0C4DFW4|A0A0C4DFW4_HUMAN Testis-expressed protein 30 OS=Homo sapiens OX=9606 GN=TEX30 PE=1 SV=1	-0.968281	-0.448835	-0.467883	1.36881	1.37366	1.19127		-0.628333	1.31125		0.933384	0.996615	1.00388	0.792296	0.797207	0.862397		1	1	1	1	1	1
Q15418	RPS6KA1	>sp|Q15418|KS6A1_HUMAN Ribosomal protein S6 kinase alpha-1 OS=Homo sapiens OX=9606 GN=RPS6KA1 PE=1 SV=2	-0.7917	0.61821	-0.178443	1.32948	0.905807	1.6968		-0.117311	1.3107		0.974549	0.988492	1.00683	0.80388	0.933043	0.606265		13	13	13	13	13	13
H0YIS7	RNASEK-C17orf49	>tr|H0YIS7|H0YIS7_HUMAN RNASEK-C17orf49 readthrough (Fragment) OS=Homo sapiens OX=9606 GN=RNASEK-C17orf49 PE=4 SV=1	0.367905	0.748398	0.115212	1.93592	1.04946	0.943222		0.410505	1.30953		0.995105	0.975486	1.00553	0.495125	0.896938	0.924936		3	3	3	3	3	3
P15586	GNS	>sp|P15586|GNS_HUMAN N-acetylglucosamine-6-sulfatase OS=Homo sapiens OX=9606 GN=GNS PE=1 SV=3	-0.542492	-0.597297	-0.608287	1.31049	1.6473	0.968174		-0.582692	1.30865		0.989512	0.990236	1.00002	0.81192	0.641098	0.922593		4	4	4	4	4	4
Q70Z53	FRA10AC1	>sp|Q70Z53|F10C1_HUMAN Protein FRA10AC1 OS=Homo sapiens OX=9606 GN=FRA10AC1 PE=1 SV=3	1.40588	0.343131	0.725165	0.645341	1.68915	1.58894		0.824724	1.30781		0.816661	1.00088	0.990737	0.958122	0.617003	0.66249		3	3	3	3	3	3
P20933	AGA	>sp|P20933|ASPG_HUMAN N(4)-(beta-N-acetylglucosaminyl)-L-asparaginase OS=Homo sapiens OX=9606 GN=AGA PE=1 SV=2	1.85648	0.450035	0.98069	1.07585	1.37007	1.47482		1.09574	1.30691		0.591046	0.996701	0.959504	0.884955	0.79856	0.723306		5	5	5	5	5	5
A0A7I2V621	PTBP1	>tr|A0A7I2V621|A0A7I2V621_HUMAN Polypyrimidine tract-binding protein 1 OS=Homo sapiens OX=9606 GN=PTBP1 PE=1 SV=1	0.342279	1.81571	-0.614955	1.76754	0.953165	1.19498		0.514346	1.30523		0.997891	0.592038	0.998695	0.598031	0.923575	0.861439		22	22	23	24	23	23
Q8WTP8	AEN	>sp|Q8WTP8|AEN_HUMAN Apoptosis-enhancing nuclease OS=Homo sapiens OX=9606 GN=AEN PE=1 SV=2	0.611538	-0.474673	-0.337155	0.92777	0.969534	2.01715		-0.0667634	1.30482		0.990687	0.995359	1.01037	0.916057	0.921493	0.44545		1	1	1	1	1	1
E7EWP2	TRIO	>tr|E7EWP2|E7EWP2_HUMAN Triple functional domain protein OS=Homo sapiens OX=9606 GN=TRIO PE=1 SV=2	0.391019	2.15108	-0.409421	1.92469	1.05861	0.930931		0.710894	1.30474		0.991812	0.41153	1.00614	0.501097	0.895535	0.928636		9	10	10	10	10	9
Q14318; M0R2K9	FKBP8	>sp|Q14318|FKBP8_HUMAN Peptidyl-prolyl cis-trans isomerase FKBP8 OS=Homo sapiens OX=9606 GN=FKBP8 PE=1 SV=2	0.755894	1.99784	-0.587566	1.47965	0.34308	2.08796		0.722055	1.30356		0.979173	0.494286	1.00057	0.746337	0.993499	0.398817		6	6	6	6	6	5
E9PDP5; Q8IWZ3	ANKHD1	>tr|E9PDP5|E9PDP5_HUMAN Ankyrin repeat and KH domain-containing protein 1 (Fragment) OS=Homo sapiens OX=9606 GN=ANKHD1 PE=1 SV=1	-0.621969	1.30362	-0.756387	1.46814	1.00258	1.43231		-0.0249112	1.30101		0.991529	0.816314	0.988124	0.752243	0.918346	0.743343		6	6	6	6	6	6
P54920	NAPA	>sp|P54920|SNAA_HUMAN Alpha-soluble NSF attachment protein OS=Homo sapiens OX=9606 GN=NAPA PE=1 SV=3	-0.327929	-0.177019	-0.399137	0.994115	1.34296	1.56543		-0.301362	1.30084		0.99538	1.00157	1.00665	0.906144	0.807014	0.67823		17	17	17	17	16	17
I3L0M3; P56270	MAZ	>tr|I3L0M3|I3L0M3_HUMAN MYC-associated zinc finger protein (Purine-binding transcription factor), isoform CRA_e OS=Homo sapiens OX=9606 GN=MAZ PE=1 SV=1	0.951476	2.39702	-1.28318	1.02083	0.534635	2.34428		0.68844	1.29991		0.935555	0.296257	0.893308	0.900767	0.986688	0.272506		5	5	5	5	5	5
Q09028	RBBP4	>sp|Q09028|RBBP4_HUMAN Histone-binding protein RBBP4 OS=Homo sapiens OX=9606 GN=RBBP4 PE=1 SV=3	0.591644	0.559195	-1.07337	1.5325	1.05822	1.30407		0.0258211	1.29826		0.993682	0.991585	0.953297	0.721863	0.895121	0.818429		9	9	9	9	9	9
Q15119	PDK2	>sp|Q15119|PDK2_HUMAN [Pyruvate dehydrogenase (acetyl-transferring)] kinase isozyme 2, mitochondrial OS=Homo sapiens OX=9606 GN=PDK2 PE=1 SV=2	1.23357	0.757579	1.15012	0.759062	2.09225	1.04194		1.04709	1.29775		0.856764	0.972322	0.932496	0.942242	0.378477	0.908609		2	2	2	2	2	2
Q5JS37	NHLRC3	>sp|Q5JS37|NHLC3_HUMAN NHL repeat-containing protein 3 OS=Homo sapiens OX=9606 GN=NHLRC3 PE=2 SV=1	0.120672	-0.910366	-0.643828	1.41869	2.10543	0.368132		-0.477841	1.29742		0.998563	0.946137	1.0003	0.771213	0.372665	0.99904		1	1	1	1	1	1
Q8NB50	ZFP62	>sp|Q8NB50|ZFP62_HUMAN Zinc finger protein 62 homolog OS=Homo sapiens OX=9606 GN=ZFP62 PE=1 SV=3	0.0305532	0.169302	0.61865	0.968251	1.17723	1.74571		0.272835	1.29706		1.00051	1.00149	0.996738	0.912101	0.855415	0.583708		2	2	2	2	2	2
Q9UEE9	CFDP1	>sp|Q9UEE9|CFDP1_HUMAN Craniofacial development protein 1 OS=Homo sapiens OX=9606 GN=CFDP1 PE=1 SV=1	-0.0474127	-0.119161	-0.61617	1.37529	1.24608	1.26718		-0.260914	1.29618		1.00182	1.00254	0.998063	0.788441	0.835009	0.835436		1	1	1	1	1	1
A0A8Q3SIR6	FAS	>tr|A0A8Q3SIR6|A0A8Q3SIR6_HUMAN Tumor necrosis factor receptor superfamily member 6 OS=Homo sapiens OX=9606 GN=FAS PE=4 SV=1	1.37266	0.420133	0.415197	1.65158	1.13539	1.10131		0.735996	1.29609		0.82626	0.999346	1.00417	0.668704	0.877069	0.895432		1	1	1	1	1	1
H0YD75	NLK	>tr|H0YD75|H0YD75_HUMAN Mitogen-activated protein kinase (Fragment) OS=Homo sapiens OX=9606 GN=NLK PE=1 SV=1	0.00181167	-0.24574	0.920871	-0.239763	2.12144	2.00064		0.225647	1.29411		1.00006	1.00022	0.971854	0.983667	0.364885	0.451075		1	1	1	1	1	1
Q96T23	RSF1	>sp|Q96T23|RSF1_HUMAN Remodeling and spacing factor 1 OS=Homo sapiens OX=9606 GN=RSF1 PE=1 SV=2	0.0726031	-0.11166	0.835707	0.808575	1.23125	1.83953		0.26555	1.29312		1.00095	1.00144	0.98569	0.93283	0.836456	0.536118		8	9	9	9	9	9
J3QSH4; P56270	VEZF1	>tr|J3QSH4|J3QSH4_HUMAN Vascular endothelial zinc finger 1 OS=Homo sapiens OX=9606 GN=VEZF1 PE=1 SV=1	3.31439	1.68062	-1.9603	-0.39252	1.32208	2.94793		1.01157	1.2925		0.0362509	0.656065	0.556446	0.979837	0.817046	0.0783726		2	2	1	1	2	2
Q4LE39	ARID4B	>sp|Q4LE39|ARI4B_HUMAN AT-rich interactive domain-containing protein 4B OS=Homo sapiens OX=9606 GN=ARID4B PE=1 SV=2	1.03262	1.00758	0.3828	1.35223	1.14605	1.37671		0.807666	1.29166		0.924386	0.925467	1.00779	0.794458	0.873986	0.774745		3	3	3	3	3	3
P63272	SUPT4H1	>sp|P63272|SPT4H_HUMAN Transcription elongation factor SPT4 OS=Homo sapiens OX=9606 GN=SUPT4H1 PE=1 SV=1	0.298104	1.44739	0.346539	1.39842	0.883995	1.58798		0.697344	1.29013		0.992211	0.755703	1.01093	0.776455	0.939249	0.663314		4	4	4	4	4	4
P20936	RASA1	>sp|P20936|RASA1_HUMAN Ras GTPase-activating protein 1 OS=Homo sapiens OX=9606 GN=RASA1 PE=1 SV=1	1.14581	0.101202	1.08648	1.21439	1.72661	0.927735		0.777831	1.28958		0.891927	1.00178	0.950657	0.84709	0.595099	0.928754		3	3	3	3	3	3
O00244	ATOX1	>sp|O00244|ATOX1_HUMAN Copper transport protein ATOX1 OS=Homo sapiens OX=9606 GN=ATOX1 PE=1 SV=1	-1.78128	1.72111	-0.48628	1.26786	0.842257	1.7571		-0.18215	1.28907		0.638838	0.634972	1.00353	0.823587	0.944961	0.57972		5	5	5	5	5	5
Q6AI08	HEATR6	>sp|Q6AI08|HEAT6_HUMAN HEAT repeat-containing protein 6 OS=Homo sapiens OX=9606 GN=HEATR6 PE=1 SV=1	1.0839	0.220692	-0.133297	1.68393	0.970776	1.21016		0.39043	1.28829		0.906093	0.999847	1.00786	0.649042	0.920958	0.856163		6	6	6	6	6	6
O96028	NSD2	>sp|O96028|NSD2_HUMAN Histone-lysine N-methyltransferase NSD2 OS=Homo sapiens OX=9606 GN=NSD2 PE=1 SV=1	1.31109	1.71361	-1.29972	1.72508	0.622325	1.51709		0.574993	1.28817		0.842772	0.638043	0.892101	0.622298	0.981111	0.697261		14	14	14	14	14	14
A0A8C8KD64	PAM	>tr|A0A8C8KD64|A0A8C8KD64_HUMAN Peptidyl-glycine alpha-amidating monooxygenase OS=Homo sapiens OX=9606 GN=PAM PE=1 SV=1	0.252037	0.651163	1.16352	2.94719	1.09641	-0.185159		0.688907	1.28615		0.990551	0.984289	0.929294	0.087248	0.889466	1.00267		4	5	5	5	5	5
P04350	TUBB4A	>sp|P04350|TBB4A_HUMAN Tubulin beta-4A chain OS=Homo sapiens OX=9606 GN=TUBB4A PE=1 SV=2	0.340829	0.733326	0.367368	1.50158	1.1486	1.19964		0.480508	1.28327		0.997021	0.977175	1.00937	0.733146	0.873838	0.857281		1	1	1	1	1	1
Q9UPN7	PPP6R1	>sp|Q9UPN7|PP6R1_HUMAN Serine/threonine-protein phosphatase 6 regulatory subunit 1 OS=Homo sapiens OX=9606 GN=PPP6R1 PE=1 SV=5	1.11761	-0.328986	-1.17647	1.52109	0.999652	1.32662		-0.129283	1.28245		0.904295	0.998746	0.925336	0.723751	0.917834	0.80561		9	9	9	9	9	9
Q92738	USP6NL	>sp|Q92738|US6NL_HUMAN USP6 N-terminal-like protein OS=Homo sapiens OX=9606 GN=USP6NL PE=1 SV=3	1.02175	0.481538	1.02929	1.30148	0.886832	1.65838		0.844192	1.28223		0.927242	0.996361	0.954248	0.814948	0.938412	0.62431		2	2	2	2	2	2
O00418	EEF2K	>sp|O00418|EF2K_HUMAN Eukaryotic elongation factor 2 kinase OS=Homo sapiens OX=9606 GN=EEF2K PE=1 SV=2	0.0387957	-1.42136	0.558012	1.25201	1.55954	1.03299		-0.274851	1.28151		1.00137	0.766061	1.003	0.837228	0.686154	0.90787		6	6	6	6	6	6
F8WCZ3	CCDC115	>tr|F8WCZ3|F8WCZ3_HUMAN Coiled-coil domain-containing protein 115 OS=Homo sapiens OX=9606 GN=CCDC115 PE=1 SV=1	-0.965545	0.602716	0.452988	1.55923	1.1923	1.08641		0.0300526	1.27931		0.933283	0.990118	1.00248	0.703405	0.850984	0.901192		1	1	1	1	1	1
Q92620	DHX38	>sp|Q92620|PRP16_HUMAN Pre-mRNA-splicing factor ATP-dependent RNA helicase PRP16 OS=Homo sapiens OX=9606 GN=DHX38 PE=1 SV=2	0.681904	-0.364942	-0.0341109	1.32175	1.07388	1.44045		0.0942838	1.27869		0.989225	1.00147	1.00077	0.80734	0.895332	0.739553		16	17	17	17	17	17
P31327	CPS1	>sp|P31327|CPSM_HUMAN Carbamoyl-phosphate synthase [ammonia], mitochondrial OS=Homo sapiens OX=9606 GN=CPS1 PE=1 SV=2	-0.710227	0.520309	0.152611	1.4352	1.22769	1.157		-0.0124355	1.27329		0.983574	0.992367	1.00679	0.764282	0.837848	0.872114		6	6	6	6	6	6
G3V5I4	DNAL1	>tr|G3V5I4|G3V5I4_HUMAN Dynein axonemal light chain 1 (Fragment) OS=Homo sapiens OX=9606 GN=DNAL1 PE=1 SV=1	-0.108359	0.0458929	-0.385136	1.36147	1.1007	1.35673		-0.149201	1.27297		0.998624	1.00362	1.00748	0.794055	0.888725	0.785586		1	1	1	1	1	1
P15121	AKR1B1	>sp|P15121|ALDR_HUMAN Aldo-keto reductase family 1 member B1 OS=Homo sapiens OX=9606 GN=AKR1B1 PE=1 SV=3	-0.30328	-1.17642	-0.324152	1.00169	1.37351	1.44293		-0.601283	1.27271		0.992752	0.870894	1.00912	0.904322	0.797005	0.739465		14	14	14	14	14	14
A0A7I2V4V1; P62937	PPIA	>tr|A0A7I2V4V1|A0A7I2V4V1_HUMAN Peptidyl-prolyl cis-trans isomerase OS=Homo sapiens OX=9606 GN=PPIA PE=1 SV=1	-0.392179	2.55623	-0.316547	1.61764	1.2447	0.948411		0.615835	1.27025		0.992063	0.227301	1.00841	0.677169	0.833595	0.92443		18	20	19	20	18	20
O75928	PIAS2	>sp|O75928|PIAS2_HUMAN E3 SUMO-protein ligase PIAS2 OS=Homo sapiens OX=9606 GN=PIAS2 PE=1 SV=3	0.186569	1.60747	0.833255	1.14279	1.48509	1.18267		0.875766	1.27018		0.995092	0.686144	0.986836	0.876019	0.73631	0.861308		1	1	1	1	1	1
Q96AC1	FERMT2	>sp|Q96AC1|FERM2_HUMAN Fermitin family homolog 2 OS=Homo sapiens OX=9606 GN=FERMT2 PE=1 SV=1	-0.473768	-0.83869	0.760814	0.752863	1.86958	1.18446		-0.183881	1.26897		0.991643	0.959709	0.986813	0.944778	0.50827	0.861627		14	14	14	14	14	14
Q9Y4L1	HYOU1	>sp|Q9Y4L1|HYOU1_HUMAN Hypoxia up-regulated protein 1 OS=Homo sapiens OX=9606 GN=HYOU1 PE=1 SV=1	1.49138	0.242935	-0.63654	1.22429	0.78524	1.79646		0.365924	1.26867		0.777229	1.00033	0.997444	0.845826	0.948303	0.555227		27	27	27	27	27	28
Q5T0R9	CAP1	>tr|Q5T0R9|Q5T0R9_HUMAN Adenylyl cyclase-associated protein 1 (Fragment) OS=Homo sapiens OX=9606 GN=CAP1 PE=1 SV=8	0.595395	1.4676	0.667994	1.40958	0.563533	1.83007		0.910329	1.26773		0.993302	0.748414	0.999039	0.773387	0.9834	0.540411		1	1	1	1	1	1
Q8WVK2	SNRNP27	>sp|Q8WVK2|SNR27_HUMAN U4/U6.U5 small nuclear ribonucleoprotein 27 kDa protein OS=Homo sapiens OX=9606 GN=SNRNP27 PE=1 SV=1	-0.713224	0.680777	-1.08172	1.40213	1.36158	1.03827		-0.371389	1.26732		0.98303	0.983054	0.953363	0.777162	0.802357	0.907725		2	2	2	2	2	2
Q8NDI1	EHBP1	>sp|Q8NDI1|EHBP1_HUMAN EH domain-binding protein 1 OS=Homo sapiens OX=9606 GN=EHBP1 PE=1 SV=3	1.67017	3.25544	0.916868	1.74009	1.27232	0.786044		1.94749	1.26615		0.692734	0.0515854	0.973573	0.61149	0.831396	0.953912		7	8	8	8	7	8
P31751	AKT2	>sp|P31751|AKT2_HUMAN RAC-beta serine/threonine-protein kinase OS=Homo sapiens OX=9606 GN=AKT2 PE=1 SV=2	-0.615599	-0.749243	2.16987	0.336107	2.16888	1.28712		0.268343	1.26404		0.988283	0.975603	0.445566	0.981631	0.342372	0.827416		7	7	7	7	7	7
Q8WYA6	CTNNBL1	>sp|Q8WYA6|CTBL1_HUMAN Beta-catenin-like protein 1 OS=Homo sapiens OX=9606 GN=CTNNBL1 PE=1 SV=1	-0.151358	-0.690206	-2.38929	1.44734	1.43278	1.90718		-1.07695	1.59577		0.995688	0.981603	0.342929	0.976525	0.768227	0.49958		14	13	13	14	14	14
A0A1B0GVH5	FTO	>tr|A0A1B0GVH5|A0A1B0GVH5_HUMAN Alpha-ketoglutarate-dependent dioxygenase FTO OS=Homo sapiens OX=9606 GN=FTO PE=1 SV=1	0.283271	1.09427	-0.805253	1.46754	1.07015	1.24668		0.190763	1.26145		0.991603	0.896593	0.98739	0.752178	0.896697	0.84421		17	18	17	18	18	18
F8WDG7; Q13308	PTK7	>tr|F8WDG7|F8WDG7_HUMAN Inactive tyrosine-protein kinase 7 OS=Homo sapiens OX=9606 GN=PTK7 PE=1 SV=1	-0.154956	0.790195	0.855295	1.24195	0.791855	1.74367		0.496845	1.25916		0.995475	0.969851	0.98029	0.83955	0.947752	0.58384		5	5	5	5	5	5
Q8WZ73	RFFL	>sp|Q8WZ73|RFFL_HUMAN E3 ubiquitin-protein ligase rififylin OS=Homo sapiens OX=9606 GN=RFFL PE=1 SV=1	0.411159	1.11396	-0.489443	1.51861	1.14268	1.11607		0.345227	1.25912		0.990273	0.889487	1.00309	0.724906	0.874625	0.885533		1	1	1	1	1	1
A0A8V8TQ74	WDR1	WD repeat domain 1	-1.80383	0.142317	-1.12205	1.63302	1.01459	1.12911		-0.927853	1.25891		0.626608	1.0037	0.935969	0.677777	0.913264	0.884098		14	14	13	14	13	14
Q9ULI0	ATAD2B	>sp|Q9ULI0|ATD2B_HUMAN ATPase family AAA domain-containing protein 2B OS=Homo sapiens OX=9606 GN=ATAD2B PE=1 SV=3	0.602108	0.109385	1.99286	1.00749	1.22784	1.53892		0.901452	1.25808		0.990191	1.00139	0.539726	0.902604	0.838001	0.688638		2	2	2	2	2	2
Q96DT6	ATG4C	>sp|Q96DT6|ATG4C_HUMAN Cysteine protease ATG4C OS=Homo sapiens OX=9606 GN=ATG4C PE=1 SV=1	0.605432	0.294728	1.10724	1.45261	1.62893	0.690164		0.669134	1.25723		0.99138	0.998547	0.943076	0.76177	0.651223	0.973429		4	4	4	4	4	3
Q3MIT2	PUS10	>sp|Q3MIT2|PUS10_HUMAN tRNA pseudouridine synthase Pus10 OS=Homo sapiens OX=9606 GN=PUS10 PE=1 SV=1	0.323922	0.000501857	0.798857	1.21719	1.50778	1.04259		0.374427	1.25585		0.994969	0.999831	0.986974	0.847502	0.722566	0.908646		2	2	2	2	2	2
Q8N988	ZNF557	>sp|Q8N988|ZN557_HUMAN Zinc finger protein 557 OS=Homo sapiens OX=9606 GN=ZNF557 PE=1 SV=2	0.292764	-0.043093	1.11024	1.62525	1.08797	1.05245		0.453302	1.25522		0.991552	1.00402	0.941977	0.677256	0.891481	0.906283		1	1	1	1	1	1
P30414	NKTR	>sp|P30414|NKTR_HUMAN NK-tumor recognition protein OS=Homo sapiens OX=9606 GN=NKTR PE=1 SV=2	-0.964014	0.653444	0.67923	1.66089	1.06573	1.03837		0.122886	1.255		0.933615	0.982997	0.997673	0.662667	0.895791	0.908533		4	4	4	4	4	4
A0A8I5KUR0	MED12	>tr|A0A8I5KUR0|A0A8I5KUR0_HUMAN Mediator of RNA polymerase II transcription subunit 12 OS=Homo sapiens OX=9606 GN=MED12 PE=1 SV=1	1.23979	0.920056	0.785706	1.39928	1.28823	1.07748		0.981849	1.255		0.854681	0.944251	0.98625	0.777803	0.825713	0.902218		5	5	5	5	5	5
A0A8V8TPK1		Mediator complex subunit 12	-1.51426	1.02999	-0.486544	0.365384	0.808189	2.58796		-0.323606	1.25384		0.76576	0.92107	1.00397	0.981537	0.944456	0.173947		11	11	11	11	11	11
Q5W111	SPRYD7	>sp|Q5W111|SPRY7_HUMAN SPRY domain-containing protein 7 OS=Homo sapiens OX=9606 GN=SPRYD7 PE=1 SV=2	0.169068	0.874161	0.0591635	1.28838	1.21434	1.25413		0.367464	1.25228		0.995673	0.949809	1.00057	0.818451	0.84118	0.842296		5	5	5	5	5	5
Q9BXR0	QTRT1	>sp|Q9BXR0|TGT_HUMAN Queuine tRNA-ribosyltransferase catalytic subunit 1 OS=Homo sapiens OX=9606 GN=QTRT1 PE=1 SV=3	0.225241	0.0779691	0.953481	1.17801	1.16235	1.41095		0.418897	1.25043		0.992396	1.0042	0.965374	0.857986	0.864683	0.753655		5	5	5	5	5	5
E9PBB9	MAPK8IP1	>tr|E9PBB9|E9PBB9_HUMAN C-Jun-amino-terminal kinase-interacting protein 1 OS=Homo sapiens OX=9606 GN=MAPK8IP1 PE=1 SV=1	1.60325	1.80994	2.14175	1.10983	1.18789	1.45333		1.85165	1.25035		0.725086	0.593204	0.454772	0.877936	0.854431	0.736453		1	1	1	1	1	1
Q99470	SDF2	>sp|Q99470|SDF2_HUMAN Stromal cell-derived factor 2 OS=Homo sapiens OX=9606 GN=SDF2 PE=1 SV=2	-0.544574	2.28447	0.912702	1.57772	1.13708	1.03596		0.884199	1.25025		0.990378	0.3479	0.974618	0.695986	0.876381	0.907476		5	5	5	5	5	5
A0A087WY03	SREK1	>tr|A0A087WY03|A0A087WY03_HUMAN Splicing regulatory glutamine/lysine-rich protein 1 OS=Homo sapiens OX=9606 GN=SREK1 PE=1 SV=1	1.65333	0.655398	0.720421	0.913036	1.50658	1.33019		1.00972	1.24994		0.701976	0.983414	0.990849	0.916512	0.723787	0.801686		1	1	1	1	1	1
Q9BVM4	GGACT	>sp|Q9BVM4|GGACT_HUMAN Gamma-glutamylaminecyclotransferase OS=Homo sapiens OX=9606 GN=GGACT PE=1 SV=2	-1.4074	0.0164972	-0.661247	1.17447	1.26188	1.29886		-0.684049	1.24507		0.815319	1.00059	0.999128	0.860215	0.832099	0.819561		1	1	1	1	1	1
Q15334	LLGL1	>sp|Q15334|L2GL1_HUMAN Lethal(2) giant larvae protein homolog 1 OS=Homo sapiens OX=9606 GN=LLGL1 PE=1 SV=3	-0.483807	0.0515194	-0.832246	1.3315	1.08593	1.31428		-0.421511	1.24391		0.990511	1.00427	0.986834	0.803006	0.889735	0.812503		19	19	18	19	19	19
P46459	NSF	>sp|P46459|NSF_HUMAN Vesicle-fusing ATPase OS=Homo sapiens OX=9606 GN=NSF PE=1 SV=3	1.66865	0.375881	-1.03392	1.40235	1.13963	1.18749		0.33687	1.24316		0.694346	1.00173	0.952968	0.778583	0.875849	0.863087		31	31	32	31	31	32
B7Z9U0	CNOT8	>tr|B7Z9U0|B7Z9U0_HUMAN Poly(A)-specific ribonuclease OS=Homo sapiens OX=9606 GN=CNOT8 PE=1 SV=1	0.0974721	0.0171215	0.142993	1.13868	1.54272	1.04673		0.0858623	1.24271		0.998723	1.00114	1.00775	0.876675	0.69823	0.907602		1	1	1	1	1	1
Q6PJI9	WDR59	>sp|Q6PJI9|WDR59_HUMAN GATOR complex protein WDR59 OS=Homo sapiens OX=9606 GN=WDR59 PE=1 SV=2	0.0903934	0.306047	1.51572	0.995351	1.62106	1.11043		0.637387	1.24228		0.999678	0.998722	0.802771	0.906222	0.653225	0.888154		6	6	6	6	5	6
O75564	JRK	>sp|O75564|JERKY_HUMAN Jerky protein homolog OS=Homo sapiens OX=9606 GN=JRK PE=1 SV=3	0.813394	0.804063	0.650483	1.69983	0.908433	1.11854		0.75598	1.24227		0.966363	0.96654	1.00025	0.640728	0.934466	0.88474		1	1	1	1	1	1
Q92618; O75362; O15090	ZNF516	>sp|Q92618|ZN516_HUMAN Zinc finger protein 516 OS=Homo sapiens OX=9606 GN=ZNF516 PE=1 SV=1	0.408623	1.45828	-0.2109	1.3537	0.384852	1.98599		0.552	1.24151		0.989815	0.750884	1.00579	0.794412	0.991633	0.461698		1	1	1	1	1	1
I3L0H8	DDX19A	>tr|I3L0H8|I3L0H8_HUMAN ATP-dependent RNA helicase DDX19A OS=Homo sapiens OX=9606 GN=DDX19A PE=1 SV=1	0.90033	0.52358	-0.767485	1.16405	1.30915	1.24945		0.218808	1.24089		0.95225	0.992582	0.987611	0.866981	0.81905	0.843656		18	18	18	18	18	18
Q8N257	H2BC26	>sp|Q8N257|H2B3B_HUMAN Histone H2B type 3-B OS=Homo sapiens OX=9606 GN=H2BC26 PE=1 SV=3	-13.9296	5.4215	0.00879632	3.57575	-0.222767	0.366192		-2.8331	1.23973		0	1.00321e-05	0.998868	0.0164209	0.995482	0.998801		3	3	4	4	4	4
A0A5F9ZGZ0	0	>tr|A0A5F9ZGZ0|A0A5F9ZGZ0_HUMAN Adenine DNA glycosylase OS=Homo sapiens OX=9606 PE=3 SV=1	-1.11733	0.726142	0.423051	3.46097	-0.00829286	0.261552		0.0106217	1.23808		0.904344	0.979755	1.00427	0.0231679	0.999742	1.00419		1	1	1	1	1	1
Q53F19	NCBP3	>sp|Q53F19|NCBP3_HUMAN Nuclear cap-binding protein subunit 3 OS=Homo sapiens OX=9606 GN=NCBP3 PE=1 SV=2	1.40025	-0.0463356	-0.117763	1.62401	1.02204	1.06468		0.41205	1.23691		0.817025	1.00374	1.00651	0.676937	0.908731	0.904242		6	7	7	7	6	7
Q02297	NRG1	>sp|Q02297|NRG1_HUMAN Pro-neuregulin-1, membrane-bound isoform OS=Homo sapiens OX=9606 GN=NRG1 PE=1 SV=3	1.82303	0.035691	-0.786117	1.07511	0.9095	1.72442		0.357534	1.23634		0.61562	1.00376	0.98648	0.885669	0.934406	0.590245		2	2	2	2	2	2
Q14011	CIRBP	>sp|Q14011|CIRBP_HUMAN Cold-inducible RNA-binding protein OS=Homo sapiens OX=9606 GN=CIRBP PE=1 SV=1	-0.603719	-2.48282	-2.29191	1.87402	1.34968	0.483598		-1.79282	1.23577		0.990741	0.258218	0.397516	0.536813	0.806071	0.995924		12	13	13	14	13	13
Q8N8V4	ANKS4B	>sp|Q8N8V4|ANS4B_HUMAN Ankyrin repeat and SAM domain-containing protein 4B OS=Homo sapiens OX=9606 GN=ANKS4B PE=1 SV=2	-0.77438	0.325779	-3.00022	2.17059	4.52011	-2.9868		-1.14961	1.23463		0.974602	0.997667	0.117914	0.376246	0.000314384	0.0721303		1	1	1	1	1	1
Q9P1U0	POLR1H	>sp|Q9P1U0|RPA12_HUMAN DNA-directed RNA polymerase I subunit RPA12 OS=Homo sapiens OX=9606 GN=POLR1H PE=1 SV=1	0.384063	0.847757	-0.879491	1.09471	0.705104	1.90362		0.117443	1.23448		0.991143	0.958174	0.97708	0.879153	0.961825	0.500599		5	5	5	5	5	3
Q9UMZ2	SYNRG	>sp|Q9UMZ2|SYNRG_HUMAN Synergin gamma OS=Homo sapiens OX=9606 GN=SYNRG PE=1 SV=2	1.17987	1.18092	-0.387258	1.32697	1.01148	1.36364		0.657844	1.23403		0.875255	0.868017	1.00656	0.80345	0.91577	0.780227		4	4	4	4	4	4
O95834	EML2	>sp|O95834|EMAL2_HUMAN Echinoderm microtubule-associated protein-like 2 OS=Homo sapiens OX=9606 GN=EML2 PE=1 SV=1	-0.0622791	-1.62369	1.69508	0.190561	1.90951	1.59749		0.00303505	1.23252		1.00107	0.67828	0.714376	0.98596	0.484477	0.658805		9	9	9	9	9	9
Q9UDT6	CLIP2	>sp|Q9UDT6|CLIP2_HUMAN CAP-Gly domain-containing linker protein 2 OS=Homo sapiens OX=9606 GN=CLIP2 PE=1 SV=1	-0.839339	-0.709255	-0.0380146	1.27276	0.993466	1.43005		-0.528869	1.23209		0.964588	0.978139	1.0009	0.822299	0.921282	0.742316		1	1	1	1	1	1
O75110	ATP9A	>sp|O75110|ATP9A_HUMAN Probable phospholipid-transporting ATPase IIA OS=Homo sapiens OX=9606 GN=ATP9A PE=1 SV=3	1.70272	-0.0549958	0.718861	0.988369	1.65195	1.05515		0.788863	1.23182		0.678501	1.00331	0.990943	0.907847	0.636385	0.904396		2	2	2	2	2	2
Q7RTP6	MICAL3	>sp|Q7RTP6|MICA3_HUMAN [F-actin]-monooxygenase MICAL3 OS=Homo sapiens OX=9606 GN=MICAL3 PE=1 SV=2	2.82819	0.446966	1.71335	1.21416	1.7392	0.741859		1.66283	1.23174		0.134882	0.997092	0.708079	0.845945	0.585995	0.964527		9	11	11	10	10	10
A0A804HKH9	AIP	>tr|A0A804HKH9|A0A804HKH9_HUMAN Peptidylprolyl isomerase (Fragment) OS=Homo sapiens OX=9606 GN=AIP PE=1 SV=1	0.877542	0.104067	-0.156385	1.22301	1.04511	1.42354		0.275074	1.23056		0.959528	1.0012	1.00698	0.846925	0.897362	0.746397		12	12	12	12	12	12
B9A041; P40925	MDH1	>tr|B9A041|B9A041_HUMAN Malate dehydrogenase, cytoplasmic OS=Homo sapiens OX=9606 GN=MDH1 PE=1 SV=1	1.32319	1.14144	-0.306621	1.72424	0.466021	1.50074		0.719338	1.23033		0.838984	0.882342	1.00852	0.62236	0.995058	0.706578		12	13	13	13	13	13
P55795	HNRNPH2	>sp|P55795|HNRH2_HUMAN Heterogeneous nuclear ribonucleoprotein H2 OS=Homo sapiens OX=9606 GN=HNRNPH2 PE=1 SV=1	1.98459	2.49437	0.23023	1.92984	0.759557	0.996567		1.56973	1.22865		0.523637	0.252273	1.00672	0.49783	0.953833	0.914317		6	8	8	7	8	8
Q9Y692; Q5JTV1	GMEB1	>sp|Q9Y692|GMEB1_HUMAN Glucocorticoid modulatory element-binding protein 1 OS=Homo sapiens OX=9606 GN=GMEB1 PE=1 SV=2	1.15245	1.72443	0.282117	1.54304	0.964454	1.17636		1.053	1.22795		0.890252	0.63653	1.00742	0.713667	0.922618	0.863537		1	1	1	1	1	1
A0A3B3ITN0	PRUNE1	>tr|A0A3B3ITN0|A0A3B3ITN0_HUMAN Exopolyphosphatase PRUNE1 OS=Homo sapiens OX=9606 GN=PRUNE1 PE=1 SV=1	0.207669	0.912125	1.64908	0.910746	1.10556	1.6674		0.922957	1.2279		0.99189	0.946287	0.738283	0.916614	0.885503	0.619143		3	3	3	3	3	3
O00287	RFXAP	>sp|O00287|RFXAP_HUMAN Regulatory factor X-associated protein OS=Homo sapiens OX=9606 GN=RFXAP PE=1 SV=1	0.465464	0.933368	0.226948	1.05177	1.66732	0.959054		0.541927	1.22605		0.991771	0.939753	1.00671	0.891393	0.626697	0.925483		1	1	1	1	1	1
Q96PE3	INPP4A	>sp|Q96PE3|INP4A_HUMAN Inositol polyphosphate-4-phosphatase type I A OS=Homo sapiens OX=9606 GN=INPP4A PE=1 SV=1	-0.486023	0.674677	0.908372	1.27023	1.5746	0.83273		0.365675	1.22585		0.990742	0.982623	0.975605	0.824403	0.679437	0.944811		5	5	5	5	5	5
Q8IWA5	SLC44A2	>sp|Q8IWA5|CTL2_HUMAN Choline transporter-like protein 2 OS=Homo sapiens OX=9606 GN=SLC44A2 PE=1 SV=3	0.387526	-0.530083	0.493146	3.2033	2.41554	-1.94183		0.116863	1.22567		0.991246	0.992507	1.00242	0.0457387	0.220197	0.482937		2	2	2	1	2	2
Q16222; Q3KQV9	UAP1	>sp|Q16222|UAP1_HUMAN UDP-N-acetylhexosamine pyrophosphorylase OS=Homo sapiens OX=9606 GN=UAP1 PE=1 SV=3	0.459428	0.839099	0.468677	1.39934	0.776273	1.49997		0.589068	1.22519		0.991897	0.95969	1.00427	0.778153	0.951665	0.707201		1	1	1	1	1	1
A0A669KB35; O60271	MAPK8IP3	>tr|A0A669KB35|A0A669KB35_HUMAN C-Jun-amino-terminal kinase-interacting protein 3 OS=Homo sapiens OX=9606 GN=MAPK8IP3 PE=1 SV=1	-1.30768	0.580796	2.24275	1.45123	0.790084	1.43131		0.50529	1.22421		0.840124	0.992009	0.413808	0.759659	0.947857	0.743056		4	4	4	3	4	4
O96013	PAK4	>sp|O96013|PAK4_HUMAN Serine/threonine-protein kinase PAK 4 OS=Homo sapiens OX=9606 GN=PAK4 PE=1 SV=1	-1.03028	-0.644547	0.640791	1.13949	1.67237	0.856607		-0.344679	1.22282		0.923483	0.984643	0.998547	0.87726	0.62393	0.940598		15	16	16	15	15	16
Q99549	MPHOSPH8	>sp|Q99549|MPP8_HUMAN M-phase phosphoprotein 8 OS=Homo sapiens OX=9606 GN=MPHOSPH8 PE=1 SV=2	1.88874	1.28238	-1.852	1.55717	2.13999	-0.0294942		0.439707	1.22255		0.572966	0.831592	0.622565	0.704372	0.354152	0.99758		2	3	3	2	3	3
H3BQV3	COG8	>tr|H3BQV3|H3BQV3_HUMAN Conserved oligomeric Golgi complex subunit 8 OS=Homo sapiens OX=9606 GN=COG8 PE=1 SV=1	0.737485	0.398437	0.320321	1.2064	1.18263	1.27515		0.485414	1.22139		0.981615	0.998496	1.00754	0.849763	0.853022	0.832519		2	2	2	2	2	2
Q8WTS1	ABHD5	>sp|Q8WTS1|ABHD5_HUMAN 1-acylglycerol-3-phosphate O-acyltransferase ABHD5 OS=Homo sapiens OX=9606 GN=ABHD5 PE=1 SV=1	-0.87094	0.213191	-0.474895	1.52692	1.16342	0.973596		-0.377548	1.22131		0.960746	0.999931	1.00385	0.72118	0.863856	0.920123		2	2	2	2	2	2
A0A994J5A3	EPS15	Epidermal growth factor receptor substrate 15	0.308523	0.0765882	-0.669449	1.57323	1.31431	0.775667		-0.0947793	1.22107		0.995051	1.00364	0.99926	0.697863	0.817666	0.956402		14	14	15	15	14	15
Q8IWZ3; H7C0V5	ANKHD1	>sp|Q8IWZ3|ANKH1_HUMAN Ankyrin repeat and KH domain-containing protein 1 OS=Homo sapiens OX=9606 GN=ANKHD1 PE=1 SV=1	-0.199082	1.3333	-0.0344102	1.19339	1.01238	1.45381		0.366601	1.21986		0.992903	0.796438	1.00077	0.852438	0.915742	0.73621		2	2	2	2	2	2
O43524	FOXO3	>sp|O43524|FOXO3_HUMAN Forkhead box protein O3 OS=Homo sapiens OX=9606 GN=FOXO3 PE=1 SV=1	0.80095	1.02569	-0.342207	0.887194	1.07513	1.6962		0.494811	1.21951		0.972043	0.923327	1.01092	0.920362	0.894867	0.60609		5	5	5	5	5	5
Q05BQ5	MBTD1	>sp|Q05BQ5|MBTD1_HUMAN MBT domain-containing protein 1 OS=Homo sapiens OX=9606 GN=MBTD1 PE=1 SV=2	-0.627043	-0.430917	1.4518	1.36572	1.06128	1.231		0.131279	1.21933		0.992164	0.997258	0.831136	0.792534	0.895299	0.849335		1	1	1	1	1	1
Q96A33	CCDC47	>sp|Q96A33|CCD47_HUMAN PAT complex subunit CCDC47 OS=Homo sapiens OX=9606 GN=CCDC47 PE=1 SV=1	0.732538	1.17524	-1.4383	1.4382	1.1668	1.05036		0.156495	1.21845		0.982224	0.871138	0.836202	0.764435	0.861835	0.907954		19	19	19	19	19	19
Q8N392	ARHGAP18	>sp|Q8N392|RHG18_HUMAN Rho GTPase-activating protein 18 OS=Homo sapiens OX=9606 GN=ARHGAP18 PE=1 SV=3	0.271407	-1.00037	-0.55872	1.4593	0.829626	1.36541		-0.429227	1.21811		0.990793	0.925632	1.00418	0.75762	0.943953	0.780159		2	2	2	2	2	2
P35790	CHKA	>sp|P35790|CHKA_HUMAN Choline kinase alpha OS=Homo sapiens OX=9606 GN=CHKA PE=1 SV=3	0.659572	-0.772723	1.24007	0.949962	1.68991	1.01293		0.375641	1.2176		0.987968	0.970517	0.915886	0.910527	0.616985	0.91043		2	2	2	2	2	2
Q14683; Q8NDV3	SMC1A	>sp|Q14683|SMC1A_HUMAN Structural maintenance of chromosomes protein 1A OS=Homo sapiens OX=9606 GN=SMC1A PE=1 SV=2	-1.09475	1.46035	-0.418312	1.7335	0.344471	1.57383		-0.017572	1.21727		0.904827	0.750626	1.00475	0.614871	0.993327	0.671415		1	1	1	1	1	1
Q9Y2X7	GIT1	>sp|Q9Y2X7|GIT1_HUMAN ARF GTPase-activating protein GIT1 OS=Homo sapiens OX=9606 GN=GIT1 PE=1 SV=2	0.402417	0.119841	-0.216528	1.20858	0.734189	1.70864		0.10191	1.21714		0.990281	1.00233	1.00483	0.849922	0.957216	0.599719		13	13	13	13	13	13
Q8N5B7	CERS5	>sp|Q8N5B7|CERS5_HUMAN Ceramide synthase 5 OS=Homo sapiens OX=9606 GN=CERS5 PE=1 SV=1	0.761359	0.876608	-0.241866	1.80834	1.22276	0.61963		0.465367	1.21691		0.98045	0.950322	1.0059	0.571031	0.839382	0.981771		2	2	2	2	2	2
H3BRB6; Q8NHG8	ZNRF1	>tr|H3BRB6|H3BRB6_HUMAN E3 ubiquitin-protein ligase ZNRF1 OS=Homo sapiens OX=9606 GN=ZNRF1 PE=1 SV=1	0.274075	1.355	1.11605	1.22435	0.360144	2.06426		0.91504	1.21625		0.991098	0.788473	0.937375	0.846495	0.992643	0.41376		1	1	1	1	1	1
Q9UIF8	BAZ2B	>sp|Q9UIF8|BAZ2B_HUMAN Bromodomain adjacent to zinc finger domain protein 2B OS=Homo sapiens OX=9606 GN=BAZ2B PE=1 SV=3	0.745203	0.332114	-0.151551	1.47177	1.13534	1.04043		0.308589	1.21585		0.982055	1.00007	1.00695	0.750252	0.876786	0.907217		1	1	1	1	1	1
Q9Y5V3	MAGED1	>sp|Q9Y5V3|MAGD1_HUMAN Melanoma-associated antigen D1 OS=Homo sapiens OX=9606 GN=MAGED1 PE=1 SV=3	0.775591	0.209407	0.0269697	1.29872	1.65508	0.690484		0.337323	1.21476		0.973763	0.999871	0.998915	0.814964	0.633686	0.973476		4	4	4	4	3	4
O00159	MYO1C	>sp|O00159|MYO1C_HUMAN Unconventional myosin-Ic OS=Homo sapiens OX=9606 GN=MYO1C PE=1 SV=4	-0.0399139	-1.72959	1.93841	1.04498	2.07658	0.513019		0.0563026	1.21153		1.00129	0.634515	0.57013	0.89367	0.386307	0.992907		14	14	14	14	14	14
Q69YN2	CWF19L1	>sp|Q69YN2|C19L1_HUMAN CWF19-like protein 1 OS=Homo sapiens OX=9606 GN=CWF19L1 PE=1 SV=2	1.1168	0.923779	0.989369	0.613023	1.52252	1.49777		1.00998	1.21111		0.903685	0.943728	0.958696	0.965257	0.713396	0.709349		14	14	13	13	13	13
O43676	NDUFB3	>sp|O43676|NDUB3_HUMAN NADH dehydrogenase [ubiquinone] 1 beta subcomplex subunit 3 OS=Homo sapiens OX=9606 GN=NDUFB3 PE=1 SV=3	0.677567	0.342554	-0.637968	1.4525	1.16716	1.01366		0.127385	1.2111		0.988772	1.00085	0.997868	0.761478	0.86167	0.910655		8	8	8	8	8	8
X6R4W8	ZNF207	>tr|X6R4W8|X6R4W8_HUMAN BUB3-interacting and GLEBS motif-containing protein ZNF207 OS=Homo sapiens OX=9606 GN=ZNF207 PE=1 SV=1	0.956224	0.678116	-0.894686	1.30967	1.06489	1.2587		0.246551	1.21109		0.936389	0.984141	0.977838	0.811509	0.895679	0.839541		6	6	5	6	6	6
A0A7I2V5R1	NEK9	>tr|A0A7I2V5R1|A0A7I2V5R1_HUMAN Serine/threonine-protein kinase Nek9 OS=Homo sapiens OX=9606 GN=NEK9 PE=1 SV=1	0.363636	0.874531	-0.679066	1.19802	1.39222	1.03834		0.186367	1.20953		0.996174	0.950401	0.997651	0.848338	0.793315	0.908253		13	13	12	13	13	13
Q9UN36	NDRG2	>sp|Q9UN36|NDRG2_HUMAN Protein NDRG2 OS=Homo sapiens OX=9606 GN=NDRG2 PE=1 SV=2	0.297179	0.235562	1.91678	1.56731	0.880186	1.18063		0.816509	1.20938		0.991937	0.999834	0.583964	0.698374	0.940588	0.863159		3	3	3	3	3	3
P17535	JUND	>sp|P17535|JUND_HUMAN Transcription factor JunD OS=Homo sapiens OX=9606 GN=JUND PE=1 SV=3	-0.391778	-0.123468	-0.92384	1.28256	1.15689	1.18645		-0.479695	1.20863		0.991666	1.003	0.971614	0.821362	0.868279	0.862405		1	1	1	1	1	1
P17036	ZNF3	>sp|P17036|ZNF3_HUMAN Zinc finger protein 3 OS=Homo sapiens OX=9606 GN=ZNF3 PE=1 SV=3	0.171559	0.714229	-0.958084	0.768972	1.13799	1.71688		-0.0240986	1.20795		0.99501	0.976916	0.965104	0.93895	0.87646	0.593562		2	2	2	2	2	2
Q8N4T8	CBR4	>sp|Q8N4T8|CBR4_HUMAN 3-oxoacyl-[acyl-carrier-protein] reductase OS=Homo sapiens OX=9606 GN=CBR4 PE=1 SV=3	-0.454593	0.0337055	0.17056	1.53131	0.981285	1.11047		-0.0834424	1.20769		0.992474	1.00253	1.00822	0.721623	0.920689	0.888424		2	2	2	2	2	2
Q5T4D3	TMTC4	>sp|Q5T4D3|TMTC4_HUMAN Protein O-mannosyl-transferase TMTC4 OS=Homo sapiens OX=9606 GN=TMTC4 PE=1 SV=2	-0.451028	-0.418033	0.797377	1.4505	1.0508	1.11544		-0.0238946	1.20558		0.991838	0.998885	0.987113	0.759799	0.897282	0.88576		1	1	1	1	1	1
O95479	H6PD	>sp|O95479|G6PE_HUMAN GDH/6PGL endoplasmic bifunctional protein OS=Homo sapiens OX=9606 GN=H6PD PE=1 SV=2	-0.692427	-1.06415	0.0999851	0.711201	2.2699	0.634637		-0.552196	1.20525		0.986468	0.907273	1.004	0.950624	0.28594	0.979309		4	4	4	4	4	4
P63313	TMSB10	>sp|P63313|TYB10_HUMAN Thymosin beta-10 OS=Homo sapiens OX=9606 GN=TMSB10 PE=1 SV=2	-1.68935	0.199778	0.201111	-1.13752	0.401197	4.35098		-0.429486	1.20489		0.682776	1.00044	1.00687	0.876258	0.994572	0.000697656		1	1	1	2	2	2
P30740	SERPINB1	>sp|P30740|ILEU_HUMAN Leukocyte elastase inhibitor OS=Homo sapiens OX=9606 GN=SERPINB1 PE=1 SV=1	-1.31265	1.08615	0.647291	1.42484	1.03941	1.15037		0.140264	1.20487		0.842596	0.90149	0.998875	0.769864	0.898132	0.875623		6	6	6	6	6	6
Q02818	NUCB1	>sp|Q02818|NUCB1_HUMAN Nucleobindin-1 OS=Homo sapiens OX=9606 GN=NUCB1 PE=1 SV=4	2.83795	0.258506	-0.333589	1.67523	1.24479	0.691266		0.920956	1.20376		0.133042	1.0006	1.00989	0.654577	0.83384	0.973394		10	13	12	12	12	13
Q2KHR2	RFX7	>sp|Q2KHR2|RFX7_HUMAN DNA-binding protein RFX7 OS=Homo sapiens OX=9606 GN=RFX7 PE=1 SV=1	0.0592832	-0.481047	-0.298423	0.933822	0.466585	2.21026		-0.240062	1.20356		1.00041	0.996548	1.00816	0.914793	0.994609	0.331798		3	3	3	3	3	3
Q8N684	CPSF7	>sp|Q8N684|CPSF7_HUMAN Cleavage and polyadenylation specificity factor subunit 7 OS=Homo sapiens OX=9606 GN=CPSF7 PE=1 SV=1	-1.51714	0.169422	-0.478955	1.51858	0.997629	1.0936		-0.608892	1.20327		0.76459	1.00165	1.00498	0.724475	0.919438	0.897987		13	13	13	12	13	13
A0A7P0TAZ7	DDX60	>tr|A0A7P0TAZ7|A0A7P0TAZ7_HUMAN Probable ATP-dependent RNA helicase DDX60 OS=Homo sapiens OX=9606 GN=DDX60 PE=1 SV=1	-0.0856556	-0.68639	1.73051	0.618753	1.91696	1.07291		0.319489	1.20288		1.00062	0.983004	0.69514	0.964074	0.47864	0.902423		1	1	1	1	1	1
Q5H909	MAGED2	>tr|Q5H909|Q5H909_HUMAN Melanoma-associated antigen D2 OS=Homo sapiens OX=9606 GN=MAGED2 PE=1 SV=2	-1.38091	2.0941	-1.15569	2.437	-0.187527	1.35883		-0.147501	1.20277		0.823107	0.440148	0.930781	0.238166	0.995232	0.784225		12	12	13	13	13	13
A0A087WWH3	BICRA	>tr|A0A087WWH3|A0A087WWH3_HUMAN BRD4-interacting chromatin-remodeling complex-associated protein OS=Homo sapiens OX=9606 GN=BICRA PE=1 SV=1	0.308254	1.12766	-0.00940131	0.954436	0.903644	1.74974		0.475505	1.20261		0.994715	0.886064	0.998847	0.91037	0.933214	0.584037		2	2	2	2	2	2
P13612	ITGA4	>sp|P13612|ITA4_HUMAN Integrin alpha-4 OS=Homo sapiens OX=9606 GN=ITGA4 PE=1 SV=3	3.06197	1.06302	-0.155059	1.80631	1.54972	0.251448		1.32331	1.20249		0.0760282	0.90591	1.00698	0.570925	0.693178	1.00305		7	7	7	7	7	7
O95251; Q9H7Z6	KAT7	>sp|O95251|KAT7_HUMAN Histone acetyltransferase KAT7 OS=Homo sapiens OX=9606 GN=KAT7 PE=1 SV=1	-0.146282	0.141866	-0.0179632	0.235337	0.26248	3.10375		-0.00745977	1.20052		0.995399	1.00371	0.999294	0.984658	0.995594	0.0527964		1	1	1	1	1	1
Q13099	IFT88	>sp|Q13099|IFT88_HUMAN Intraflagellar transport protein 88 homolog OS=Homo sapiens OX=9606 GN=IFT88 PE=1 SV=3	1.31788	-1.37765	0.87484	1.50447	1.66809	0.428385		0.271691	1.20032		0.841705	0.781693	0.976033	0.733236	0.626641	0.999493		2	2	2	2	2	2
A0A8I5KW09	PLCB4	>tr|A0A8I5KW09|A0A8I5KW09_HUMAN 1-phosphatidylinositol 4,5-bisphosphate phosphodiesterase OS=Homo sapiens OX=9606 GN=PLCB4 PE=1 SV=1	0.411107	0.13733	-2.83567	0.497765	3.13276	-0.0304442		-0.762411	1.20003		0.990162	1.00252	0.169846	0.975498	0.0414802	0.997631		2	2	2	2	1	2
Q96M11	HYLS1	>sp|Q96M11|HYLS1_HUMAN Centriolar and ciliogenesis-associated protein HYLS1 OS=Homo sapiens OX=9606 GN=HYLS1 PE=1 SV=1	1.36011	0.729224	2.00949	1.44558	0.487455	1.66561		1.36627	1.19955		0.830456	0.978644	0.535427	0.7583	0.995122	0.620064		1	1	1	1	1	1
Q8IYB7	DIS3L2	>sp|Q8IYB7|DI3L2_HUMAN DIS3-like exonuclease 2 OS=Homo sapiens OX=9606 GN=DIS3L2 PE=1 SV=4	-0.735902	0.919418	-0.281029	1.01989	0.974365	1.60105		-0.032504	1.19844		0.981489	0.944555	1.00684	0.899325	0.920733	0.658175		14	14	14	14	14	14
O43719	HTATSF1	>sp|O43719|HTSF1_HUMAN HIV Tat-specific factor 1 OS=Homo sapiens OX=9606 GN=HTATSF1 PE=1 SV=1	1.51538	0.996143	-0.417677	1.42021	0.737014	1.43763		0.697949	1.19828		0.764609	0.925988	1.00424	0.771673	0.958013	0.740119		18	18	18	18	18	18
Q7L8J4	SH3BP5L	>sp|Q7L8J4|3BP5L_HUMAN SH3 domain-binding protein 5-like OS=Homo sapiens OX=9606 GN=SH3BP5L PE=1 SV=1	1.28521	1.50001	1.34892	1.1871	0.911286	1.49541		1.37804	1.19793		0.846592	0.731155	0.867661	0.855334	0.934765	0.710865		2	2	2	2	2	2
E9PGM4	GBE1	>tr|E9PGM4|E9PGM4_HUMAN 1,4-alpha-glucan branching enzyme OS=Homo sapiens OX=9606 GN=GBE1 PE=1 SV=1	1.06182	1.38831	0.561007	1.13272	1.60389	0.85407		1.00371	1.19689		0.914572	0.774407	1.00389	0.876898	0.6603	0.940835		6	6	6	6	5	6
Q9BTT0	ANP32E	>sp|Q9BTT0|AN32E_HUMAN Acidic leucine-rich nuclear phosphoprotein 32 family member E OS=Homo sapiens OX=9606 GN=ANP32E PE=1 SV=1	0.843803	0.806708	-0.800683	1.63807	1.5351	0.41633		0.283276	1.1965		0.96421	0.966111	0.986367	0.674387	0.702801	0.998491		7	7	7	6	7	7
O75528	TADA3	>sp|O75528|TADA3_HUMAN Transcriptional adapter 3 OS=Homo sapiens OX=9606 GN=TADA3 PE=1 SV=1	0.511625	0.374582	-1.19611	1.26923	1.01633	1.30341		-0.1033	1.19632		0.989741	1.00146	0.925977	0.823146	0.912066	0.818184		4	4	4	4	4	4
C9JZY6	UBE2H	>tr|C9JZY6|C9JZY6_HUMAN Ubiquitin-conjugating enzyme E2 H (Fragment) OS=Homo sapiens OX=9606 GN=UBE2H PE=1 SV=1	0.480938	0.592395	-0.206129	1.73993	0.669127	1.17513		0.289068	1.19473		0.991192	0.990368	1.00649	0.610645	0.970791	0.86315		4	4	4	4	4	4
Q96GC6	ZNF274	>sp|Q96GC6|ZN274_HUMAN Neurotrophin receptor-interacting factor homolog OS=Homo sapiens OX=9606 GN=ZNF274 PE=1 SV=2	0.00323099	0.358672	-0.446253	-0.0116911	1.65083	1.94469		-0.0281165	1.19461		1.00066	1.00187	1.00194	0.998636	0.637389	0.480762		1	1	1	1	1	1
Q99766	DMAC2L	>sp|Q99766|ATP5S_HUMAN ATP synthase subunit s, mitochondrial OS=Homo sapiens OX=9606 GN=DMAC2L PE=1 SV=3	-0.304148	0.345276	0.806271	1.05147	1.50378	1.02799		0.282466	1.19441		0.993238	1.00073	0.987352	0.891187	0.723604	0.90987		1	1	1	1	1	1
Q5JSZ5; A0A804HKU3	PRRC2B	>sp|Q5JSZ5|PRC2B_HUMAN Protein PRRC2B OS=Homo sapiens OX=9606 GN=PRRC2B PE=1 SV=2	1.04082	1.36317	1.28626	1.0722	1.13372	1.37638		1.23009	1.1941		0.922806	0.786629	0.893094	0.883674	0.876341	0.774796		1	1	1	1	1	1
T2CZM2	SOX5	>tr|T2CZM2|T2CZM2_HUMAN Transcription factor SOX-5 variant 7 OS=Homo sapiens OX=9606 GN=SOX5 PE=2 SV=1	0.242282	-0.0409549	-0.0871092	1.32937	1.38915	0.861545		0.0380726	1.19335		0.990394	1.00422	1.0014	0.802828	0.794709	0.942167		1	1	1	1	1	1
P60900	PSMA6	>sp|P60900|PSA6_HUMAN Proteasome subunit alpha type-6 OS=Homo sapiens OX=9606 GN=PSMA6 PE=1 SV=1	1.46633	1.35862	-0.373687	1.10666	1.06759	1.40411		0.817087	1.19279		0.786392	0.786977	1.00897	0.878093	0.897057	0.757875		13	14	13	13	13	14
Q96EV8	DTNBP1	>sp|Q96EV8|DTBP1_HUMAN Dysbindin OS=Homo sapiens OX=9606 GN=DTNBP1 PE=1 SV=1	0.729173	0.0882302	-0.649846	1.81132	0.791113	0.975255		0.0558523	1.19256		0.981526	1.00279	0.999924	0.57156	0.947015	0.920201		3	3	3	3	3	3
Q96ME7	ZNF512	>sp|Q96ME7|ZN512_HUMAN Zinc finger protein 512 OS=Homo sapiens OX=9606 GN=ZNF512 PE=1 SV=2	2.04764	0.884307	-2.90865	0.9437	1.05057	1.58279		0.007768	1.19235		0.487366	0.950328	0.146111	0.911172	0.897281	0.667092		15	15	14	15	15	15
H0Y993	DEK	>tr|H0Y993|H0Y993_HUMAN DEK oncogene (DNA binding), isoform CRA_b OS=Homo sapiens OX=9606 GN=DEK PE=1 SV=2	0.599961	0.51438	0.0408245	1.68757	1.26733	0.620546		0.385055	1.19181		0.990912	0.994263	1.00074	0.646739	0.83238	0.982958		14	14	13	13	13	14
Q9BY32	ITPA	>sp|Q9BY32|ITPA_HUMAN Inosine triphosphate pyrophosphatase OS=Homo sapiens OX=9606 GN=ITPA PE=1 SV=2	0.0100363	0.64134	0.0690985	1.14874	1.31908	1.10253		0.240158	1.19012		1.00138	0.984062	1.00052	0.873083	0.816876	0.89436		6	6	6	6	6	6
Q8WY54	PPM1E	>sp|Q8WY54|PPM1E_HUMAN Protein phosphatase 1E OS=Homo sapiens OX=9606 GN=PPM1E PE=1 SV=3	-2.09204	1.04546	-0.187728	0.410121	1.14837	2.01138		-0.411437	1.18996		0.455777	0.914259	1.00633	0.978145	0.873465	0.444811		4	4	4	4	4	4
O75886; Q92783	STAM2	>sp|O75886|STAM2_HUMAN Signal transducing adapter molecule 2 OS=Homo sapiens OX=9606 GN=STAM2 PE=1 SV=1	0.448335	0.390137	0.168959	1.02262	0.758434	1.78778		0.33581	1.18961		0.991129	1.00117	1.00887	0.900718	0.953854	0.560427		2	2	2	2	2	2
H3BTP8	PSME3IP1	>tr|H3BTP8|H3BTP8_HUMAN PSME3-interacting protein (Fragment) OS=Homo sapiens OX=9606 GN=PSME3IP1 PE=1 SV=1	0.149163	0.518931	1.33762	1.23907	0.70261	1.62677		0.66857	1.18949		0.995562	0.993004	0.872252	0.840676	0.962483	0.643393		1	1	1	1	1	1
A0A3B3ITJ4; P14866	HNRNPL	>tr|A0A3B3ITJ4|A0A3B3ITJ4_HUMAN Heterogeneous nuclear ribonucleoprotein L (Fragment) OS=Homo sapiens OX=9606 GN=HNRNPL PE=1 SV=1	0.228067	1.84367	-0.905964	1.50061	0.810331	1.25354		0.38859	1.18816		0.992515	0.576234	0.975995	0.733115	0.944142	0.84081		30	32	32	32	29	31
P29144	TPP2	>sp|P29144|TPP2_HUMAN Tripeptidyl-peptidase 2 OS=Homo sapiens OX=9606 GN=TPP2 PE=1 SV=4	-0.557583	0.5394	-0.877769	1.47232	0.488363	1.60202		-0.29865	1.18757		0.989626	0.993627	0.977741	0.749919	0.995747	0.657339		2	2	2	2	2	2
Q5T0B9	ZNF362	>sp|Q5T0B9|ZN362_HUMAN Zinc finger protein 362 OS=Homo sapiens OX=9606 GN=ZNF362 PE=1 SV=1	0.437163	1.27011	-0.224111	1.92807	0.848334	0.780536		0.494389	1.18565		0.991556	0.834392	1.0067	0.498262	0.944169	0.957143		1	1	1	1	1	1
O94806; Q9NRP7; Q9BZL6; J3KNE8	PRKD3	>sp|O94806|KPCD3_HUMAN Serine/threonine-protein kinase D3 OS=Homo sapiens OX=9606 GN=PRKD3 PE=1 SV=1	0.0476008	-0.166998	-0.0327229	1.29451	1.25834	1.00106		-0.0507067	1.18464		1.00179	1.00238	1.00072	0.814338	0.834131	0.913837		1	1	1	1	1	1
E9PNY1	ZFPL1	>tr|E9PNY1|E9PNY1_HUMAN Zinc finger protein-like 1 (Fragment) OS=Homo sapiens OX=9606 GN=ZFPL1 PE=1 SV=1	0.891708	0.261251	-1.23411	1.34469	1.77416	0.43363		-0.0270485	1.18416		0.9553	1.00099	0.915855	0.797489	0.559564	0.998799		2	2	2	2	2	2
Q9UBI9	HECA	>sp|Q9UBI9|HDC_HUMAN Headcase protein homolog OS=Homo sapiens OX=9606 GN=HECA PE=1 SV=1	-0.553885	1.0676	-0.87575	1.42259	0.842424	1.28592		-0.120678	1.18365		0.989642	0.906971	0.976208	0.771336	0.945257	0.827563		7	7	7	7	7	7
Q9C005	DPY30	>sp|Q9C005|DPY30_HUMAN Protein dpy-30 homolog OS=Homo sapiens OX=9606 GN=DPY30 PE=1 SV=1	-0.266299	1.55445	0.580313	1.33154	0.892797	1.3246		0.62282	1.18298		0.990979	0.703326	1.0033	0.80335	0.936085	0.805284		3	3	3	3	3	3
A0A3B3IS79	SSH2	>tr|A0A3B3IS79|A0A3B3IS79_HUMAN Protein-serine/threonine phosphatase OS=Homo sapiens OX=9606 GN=SSH2 PE=1 SV=1	0.834456	0.10997	-0.126998	1.63076	1.24727	0.67042		0.272476	1.18282		0.966081	1.00151	1.00692	0.676779	0.835186	0.976719		1	1	1	1	1	1
O75792	RNASEH2A	>sp|O75792|RNH2A_HUMAN Ribonuclease H2 subunit A OS=Homo sapiens OX=9606 GN=RNASEH2A PE=1 SV=2	0.518943	-0.522073	-1.05499	0.942105	1.12337	1.48219		-0.352707	1.18255		0.989995	0.99242	0.952789	0.91138	0.879782	0.717851		10	10	10	10	10	10
P27694	RPA1	>sp|P27694|RFA1_HUMAN Replication protein A 70 kDa DNA-binding subunit OS=Homo sapiens OX=9606 GN=RPA1 PE=1 SV=2	-0.580229	-0.0857326	-0.63104	1.23361	0.937842	1.37507		-0.432334	1.18218		0.992815	1.00168	0.997041	0.84289	0.928189	0.775015		29	29	29	29	28	29
Q96KA5	CLPTM1L	>sp|Q96KA5|CLP1L_HUMAN Lipid scramblase CLPTM1L OS=Homo sapiens OX=9606 GN=CLPTM1L PE=1 SV=1	1.30988	1.21169	0.108188	0.851104	1.38134	1.31396		0.876587	1.18213		0.84156	0.85445	1.00488	0.924484	0.797326	0.812168		1	1	1	1	1	1
Q9UBI1; R4GMX3	COMMD3	>sp|Q9UBI1|COMD3_HUMAN COMM domain-containing protein 3 OS=Homo sapiens OX=9606 GN=COMMD3 PE=1 SV=1	-0.402282	0.838218	-1.05411	1.08686	1.23572	1.22004		-0.206059	1.18087		0.990259	0.959813	0.952304	0.880119	0.834121	0.851221		4	4	4	4	4	4
O43660	PLRG1	>sp|O43660|PLRG1_HUMAN Pleiotropic regulator 1 OS=Homo sapiens OX=9606 GN=PLRG1 PE=1 SV=1	-2.04584	1.02471	1.05093	1.01896	0.876758	1.64338		0.00993453	1.1797		0.488137	0.923435	0.950965	0.899101	0.941421	0.635951		19	19	19	19	19	19
A0A5F9ZH43	XIRP2	>tr|A0A5F9ZH43|A0A5F9ZH43_HUMAN Xin actin-binding repeat-containing protein 2 OS=Homo sapiens OX=9606 GN=XIRP2 PE=1 SV=1	1.50464	3.16942	0.194129	1.72755	0.829205	0.979749		1.62273	1.17884		0.770259	0.0638796	1.00631	0.621676	0.943999	0.918142		1	1	1	1	1	1
Q6ZXV5	TMTC3	>sp|Q6ZXV5|TMTC3_HUMAN Protein O-mannosyl-transferase TMTC3 OS=Homo sapiens OX=9606 GN=TMTC3 PE=1 SV=2	-0.235075	-0.399842	0.927241	1.06409	1.31082	1.1614		0.0974414	1.17877		0.992458	0.998333	0.970152	0.887085	0.81907	0.87004		4	4	4	4	4	4
Q15554	TERF2	>sp|Q15554|TERF2_HUMAN Telomeric repeat-binding factor 2 OS=Homo sapiens OX=9606 GN=TERF2 PE=1 SV=3	1.09826	-0.277018	-0.903948	1.94892	0.842758	0.739701		-0.0275688	1.17713		0.904946	0.998635	0.976137	0.487788	0.945074	0.963997		8	9	9	9	9	9
P30154; C9J9C1	PPP2R1B	>sp|P30154|2AAB_HUMAN Serine/threonine-protein phosphatase 2A 65 kDa regulatory subunit A beta isoform OS=Homo sapiens OX=9606 GN=PPP2R1B PE=1 SV=3	0.209673	0.380436	-1.2884	2.61443	0.458016	0.458871		-0.232765	1.17711		0.991394	1.00103	0.893923	0.176549	0.993094	0.998292		1	1	2	2	1	1
Q6YHK3	CD109	>sp|Q6YHK3|CD109_HUMAN CD109 antigen OS=Homo sapiens OX=9606 GN=CD109 PE=1 SV=2	-0.62035	0.889957	1.65257	0.903422	1.78066	0.844186		0.640727	1.17609		0.990952	0.948737	0.737408	0.918355	0.557873	0.942262		12	12	12	12	11	12
Q05084	ICA1	>sp|Q05084|ICA69_HUMAN Islet cell autoantigen 1 OS=Homo sapiens OX=9606 GN=ICA1 PE=1 SV=2	1.34136	0.678725	-0.000862743	1.40651	1.84602	0.272457		0.673073	1.17499		0.827597	0.984053	1	0.776066	0.517146	1.0037		2	2	2	2	2	2
O75530	EED	>sp|O75530|EED_HUMAN Polycomb protein EED OS=Homo sapiens OX=9606 GN=EED PE=1 SV=2	0.929351	0.920856	0.783794	1.28214	0.629871	1.61206		0.878	1.17469		0.945071	0.945166	0.985948	0.821187	0.981402	0.653171		9	10	10	10	10	10
P17301	ITGA2	>sp|P17301|ITA2_HUMAN Integrin alpha-2 OS=Homo sapiens OX=9606 GN=ITGA2 PE=1 SV=2	0.365918	0.0592324	-1.50291	0.335916	2.4563	0.731039		-0.359255	1.17442		0.995728	1.00269	0.810275	0.981671	0.206436	0.966155		6	6	6	6	6	6
M0R0L2	COQ8B	>tr|M0R0L2|M0R0L2_HUMAN Atypical kinase COQ8B, mitochondrial OS=Homo sapiens OX=9606 GN=COQ8B PE=1 SV=2	-0.141238	0.430557	1.97158	1.69233	1.45391	0.376959		0.753632	1.1744		0.995604	0.997133	0.548289	0.644506	0.757181	0.999223		3	3	3	3	3	3
A0A994J4M1	SYT1	Synaptotagmin	1.01725	1.08526	0.372224	1.39913	1.12686	0.997018		0.824913	1.17433		0.928171	0.901412	1.00837	0.777168	0.879257	0.914902		1	1	1	1	1	1
Q01167	FOXK2	>sp|Q01167|FOXK2_HUMAN Forkhead box protein K2 OS=Homo sapiens OX=9606 GN=FOXK2 PE=1 SV=3	0.36298	1.76493	-0.189617	1.22661	0.729041	1.55097		0.646097	1.16887		0.995894	0.613308	1.00623	0.845483	0.959128	0.683852		4	4	4	4	4	4
A0A7P0Z4C4	CTSO	>tr|A0A7P0Z4C4|A0A7P0Z4C4_HUMAN Cathepsin O OS=Homo sapiens OX=9606 GN=CTSO PE=1 SV=1	-0.878341	-0.694076	-0.100785	0.837324	1.48268	1.18647		-0.557734	1.16883		0.959834	0.980365	1.0042	0.929184	0.737444	0.86273		1	1	1	1	1	1
Q06265	EXOSC9	>sp|Q06265|EXOS9_HUMAN Exosome complex component RRP45 OS=Homo sapiens OX=9606 GN=EXOSC9 PE=1 SV=3	0.830865	-0.223915	0.491068	0.325711	1.3203	1.85955		0.366006	1.16852		0.965583	0.999886	1.00273	0.984062	0.816743	0.52598		4	4	4	4	4	4
O75367	MACROH2A1	>sp|O75367|H2AY_HUMAN Core histone macro-H2A.1 OS=Homo sapiens OX=9606 GN=MACROH2A1 PE=1 SV=5	0.577793	0.977945	-0.389147	1.1286	1.1143	1.26251		0.388864	1.16847		0.99308	0.924602	1.00689	0.87866	0.883184	0.836744		11	11	11	11	11	11
Q13901	C1D	>sp|Q13901|C1D_HUMAN Nuclear nucleic acid-binding protein C1D OS=Homo sapiens OX=9606 GN=C1D PE=1 SV=1	-1.61866	0.56155	1.70087	0.958488	0.46713	2.0753		0.21459	1.16697		0.714834	0.990199	0.712886	0.911662	0.994898	0.407275		1	1	1	1	1	1
Q9Y2C4	EXOG	>sp|Q9Y2C4|EXOG_HUMAN Nuclease EXOG, mitochondrial OS=Homo sapiens OX=9606 GN=EXOG PE=1 SV=2	2.93699	0.75375	1.53081	0.248236	1.95468	1.29338		1.74052	1.16543		0.103048	0.974127	0.794171	0.983428	0.455482	0.824719		1	1	1	1	1	1
A0A2R8Y4H2	SEPTIN3	>tr|A0A2R8Y4H2|A0A2R8Y4H2_HUMAN Neuronal-specific septin-3 OS=Homo sapiens OX=9606 GN=SEPTIN3 PE=1 SV=1	0.635625	0.493208	0.0772168	1.5427	1.17227	0.778818		0.402017	1.1646		0.989378	0.996389	1.00115	0.713187	0.859317	0.956934		6	6	6	6	6	6
A0A8V8TN27	ADAM17	Disintegrin and metalloproteinase domain-containing protein 17	1.35409	0.838248	0.195543	1.5313	0.954166	1.00188		0.795959	1.16245		0.829508	0.960037	1.00652	0.721163	0.92423	0.913597		5	5	5	5	5	5
P12271	RLBP1	>sp|P12271|RLBP1_HUMAN Retinaldehyde-binding protein 1 OS=Homo sapiens OX=9606 GN=RLBP1 PE=1 SV=2	4.38952	3.45696	2.39607	1.22074	0.786329	1.47819		3.41419	1.16176		0.000839271	0.0301238	0.339839	0.84796	0.948105	0.720784		1	1	1	1	1	1
Q86W56	PARG	>sp|Q86W56|PARG_HUMAN Poly(ADP-ribose) glycohydrolase OS=Homo sapiens OX=9606 GN=PARG PE=1 SV=1	-0.289751	0.595627	-0.162682	1.13609	1.0046	1.34354		0.0477314	1.16141		0.99127	0.990596	1.00798	0.875873	0.917673	0.794279		12	12	12	12	12	12
Q96L91	EP400	>sp|Q96L91|EP400_HUMAN E1A-binding protein p400 OS=Homo sapiens OX=9606 GN=EP400 PE=1 SV=4	-0.0825553	0.0313933	0.532155	1.05757	0.989697	1.43507		0.160331	1.16078		1.00078	1.0018	1.0025	0.888939	0.920449	0.742		15	15	15	15	14	15
Q15126	PMVK	>sp|Q15126|PMVK_HUMAN Phosphomevalonate kinase OS=Homo sapiens OX=9606 GN=PMVK PE=1 SV=3	-0.0224598	-1.1074	1.23279	0.42893	1.68133	1.37178		0.0343102	1.16068		1.00025	0.890688	0.915696	0.978549	0.618013	0.777226		7	7	7	7	7	7
P17980	PSMC3	>sp|P17980|PRS6A_HUMAN 26S proteasome regulatory subunit 6A OS=Homo sapiens OX=9606 GN=PSMC3 PE=1 SV=3	-0.0296325	1.5217	-1.54806	1.85847	0.617295	1.00554		-0.0186628	1.16043		1.00043	0.726145	0.789499	0.544874	0.981565	0.912777		21	20	20	20	20	21
Q9BQ39	DDX50	>sp|Q9BQ39|DDX50_HUMAN ATP-dependent RNA helicase DDX50 OS=Homo sapiens OX=9606 GN=DDX50 PE=1 SV=1	1.59689	2.13407	0.101219	1.67888	0.894506	0.907892		1.27739	1.16042		0.729978	0.418663	1.00407	0.652234	0.936509	0.934475		9	9	9	9	9	8
Q9BT43	POLR3GL	>sp|Q9BT43|RPC7L_HUMAN DNA-directed RNA polymerase III subunit RPC7-like OS=Homo sapiens OX=9606 GN=POLR3GL PE=1 SV=1	-0.191703	0.0046156	0.301704	1.06377	1.39501	1.02118		0.0382055	1.15999		0.993614	0.999666	1.00824	0.887218	0.790566	0.908786		1	1	1	1	1	1
Q3B726	POLR1F	>sp|Q3B726|RPA43_HUMAN DNA-directed RNA polymerase I subunit RPA43 OS=Homo sapiens OX=9606 GN=POLR1F PE=1 SV=1	0.614595	1.5091	-1.49113	1.31012	1.35416	0.811243		0.210856	1.15851		0.98887	0.732236	0.817457	0.811658	0.805913	0.95303		4	4	4	4	4	4
Q6SPF0	SAMD1	>sp|Q6SPF0|SAMD1_HUMAN Sterile alpha motif domain-containing protein 1 OS=Homo sapiens OX=9606 GN=SAMD1 PE=1 SV=1	-1.57889	1.76523	-1.52318	1.8502	0.149251	1.47416		-0.445614	1.15787		0.743821	0.613475	0.796856	0.546893	0.99857	0.723351		5	5	5	5	5	4
A0A6Q8PF79	RAB7A	>tr|A0A6Q8PF79|A0A6Q8PF79_HUMAN Ras-related protein Rab-7a (Fragment) OS=Homo sapiens OX=9606 GN=RAB7A PE=1 SV=1	-0.567707	1.25975	-0.0147633	1.20881	1.47227	0.792463		0.225759	1.15785		0.991771	0.836941	0.99814	0.849971	0.741347	0.954157		1	1	1	1	1	1
G3V4M9	ITPK1	>tr|G3V4M9|G3V4M9_HUMAN Inositol-1,3,4-trisphosphate 5/6-kinase OS=Homo sapiens OX=9606 GN=ITPK1 PE=1 SV=1	-0.91696	2.11538	1.39694	2.0316	0.923982	0.517542		0.865122	1.15771		0.949712	0.427229	0.850378	0.44037	0.932637	0.99074		2	2	2	2	2	2
E7EVJ5	CYFIP2	>tr|E7EVJ5|E7EVJ5_HUMAN Cytoplasmic FMR1-interacting protein OS=Homo sapiens OX=9606 GN=CYFIP2 PE=1 SV=1	0.642747	-1.45071	-0.769187	1.08068	1.74099	0.650779		-0.525718	1.15748		0.989493	0.753624	0.988414	0.881382	0.584712	0.97791		3	3	3	3	3	3
Q9BTX1	NDC1	>sp|Q9BTX1|NDC1_HUMAN Nucleoporin NDC1 OS=Homo sapiens OX=9606 GN=NDC1 PE=1 SV=2	0.74513	0.664422	-0.333292	1.33319	0.885214	1.25149		0.358753	1.15663		0.981905	0.983198	1.00988	0.803019	0.939234	0.842631		9	10	10	10	10	10
A0A7P0Z4M2	ARL13B	>tr|A0A7P0Z4M2|A0A7P0Z4M2_HUMAN ADP-ribosylation factor-like protein 13B OS=Homo sapiens OX=9606 GN=ARL13B PE=1 SV=1	1.15886	3.51426	4.55551	1.15297	1.76208	0.554121		3.07621	1.15639		0.886015	0.0259703	0.000922962	0.872284	0.56766	0.986124		1	1	1	1	1	1
Q9NQR1	KMT5A	>sp|Q9NQR1|KMT5A_HUMAN N-lysine methyltransferase KMT5A OS=Homo sapiens OX=9606 GN=KMT5A PE=1 SV=3	0.512279	1.98989	0.157427	1.23632	1.2045	1.02613		0.886531	1.15565		0.989928	0.499934	1.00751	0.842386	0.845432	0.909648		1	1	1	1	1	1
Q96BX8	MOB3A	>sp|Q96BX8|MOB3A_HUMAN MOB kinase activator 3A OS=Homo sapiens OX=9606 GN=MOB3A PE=1 SV=1	-0.782233	-0.903539	1.67701	0.195023	1.92111	1.3468		-0.00291997	1.15431		0.974842	0.944738	0.729276	0.98627	0.475999	0.791234		3	3	3	3	2	3
Q16658	FSCN1	>sp|Q16658|FSCN1_HUMAN Fascin OS=Homo sapiens OX=9606 GN=FSCN1 PE=1 SV=3	-1.95997	0.530541	-0.401251	1.19571	0.462838	1.80088		-0.610226	1.15314		0.534896	0.99255	1.00693	0.850203	0.993603	0.553799		24	25	24	25	24	24
P57772	EEFSEC	>sp|P57772|SELB_HUMAN Selenocysteine-specific elongation factor OS=Homo sapiens OX=9606 GN=EEFSEC PE=1 SV=4	-1.48731	1.20725	-0.438165	0.56783	1.12834	1.76029		-0.23941	1.15215		0.779739	0.855306	1.00291	0.971817	0.878518	0.5777		10	10	10	9	10	10
Q96LW4	PRIMPOL	>sp|Q96LW4|PRIPO_HUMAN DNA-directed primase/polymerase protein OS=Homo sapiens OX=9606 GN=PRIMPOL PE=1 SV=3	-1.0023	-0.470837	0.27085	1.01884	1.54548	0.887245		-0.400764	1.15052		0.931879	0.995504	1.00687	0.898965	0.695344	0.937422		1	1	1	1	1	1
Q9H8G1; A8MTY0	ZNF430	>sp|Q9H8G1|ZN430_HUMAN Zinc finger protein 430 OS=Homo sapiens OX=9606 GN=ZNF430 PE=1 SV=3	-2.27721	1.28173	0.368696	0.275085	0.220887	2.95445		-0.208928	1.15014		0.345362	0.830546	1.00879	0.984268	0.995166	0.0773929		1	1	1	1	1	1
B5MCS1	SIRT2	>tr|B5MCS1|B5MCS1_HUMAN NAD-dependent protein deacetylase sirtuin-2 (Fragment) OS=Homo sapiens OX=9606 GN=SIRT2 PE=1 SV=1	-0.229455	1.52213	-1.13398	1.44827	1.06653	0.934564		0.0529015	1.14979		0.99232	0.726004	0.931429	0.759381	0.894992	0.927363		4	4	4	4	4	4
Q9Y4C1; Q7LBC6	KDM3A	>sp|Q9Y4C1|KDM3A_HUMAN Lysine-specific demethylase 3A OS=Homo sapiens OX=9606 GN=KDM3A PE=1 SV=4	-1.22474	2.44998	0.116137	2.09499	-0.376002	1.73018		0.447126	1.14972		0.860785	0.270039	1.00575	0.408032	0.993127	0.589693		1	1	1	1	1	1
P62314	SNRPD1	>sp|P62314|SMD1_HUMAN Small nuclear ribonucleoprotein Sm D1 OS=Homo sapiens OX=9606 GN=SNRPD1 PE=1 SV=1	-0.000668685	0.705728	-0.0551024	0.884609	1.24036	1.32239		0.216652	1.14912		1.00016	0.97846	1.00081	0.920909	0.834561	0.806444		6	6	6	6	6	6
Q8NI60	COQ8A	>sp|Q8NI60|COQ8A_HUMAN Atypical kinase COQ8A, mitochondrial OS=Homo sapiens OX=9606 GN=COQ8A PE=1 SV=1	-0.244712	1.15331	0.690442	0.884731	1.62755	0.934983		0.533014	1.14909		0.990896	0.878348	0.995009	0.921269	0.65212	0.92736		10	11	11	11	11	11
Q8N972	ZNF709	>sp|Q8N972|ZN709_HUMAN Zinc finger protein 709 OS=Homo sapiens OX=9606 GN=ZNF709 PE=2 SV=1	2.16758	1.29258	-1.45803	1.20754	0.918918	1.31986		0.667378	1.14877		0.410327	0.825127	0.82786	0.850689	0.934185	0.806863		6	6	6	6	6	6
P18859	ATP5PF	>sp|P18859|ATP5J_HUMAN ATP synthase-coupling factor 6, mitochondrial OS=Homo sapiens OX=9606 GN=ATP5PF PE=1 SV=1	0.248774	2.0944	1.82052	1.31143	1.09289	1.04082		1.3879	1.14838		0.990978	0.440444	0.644643	0.810967	0.89114	0.90762		8	8	8	8	8	8
A0A994J6L2	MGA	MAX gene-associated protein	0.688731	1.61569	0.326811	1.20653	1.20618	1.01901		0.877077	1.14391		0.988619	0.682794	1.0094	0.850306	0.845203	0.909965		17	17	17	17	17	16
Q0VGE8; Q96IR2	ZNF816	>sp|Q0VGE8|ZN816_HUMAN Zinc finger protein 816 OS=Homo sapiens OX=9606 GN=ZNF816 PE=2 SV=2	0.0280742	2.33785	-0.741863	1.62947	-0.0938327	1.89606		0.541354	1.1439		1.00076	0.327296	0.98878	0.67652	0.997826	0.504197		1	1	1	1	1	1
Q9H792	PEAK1	>sp|Q9H792|PEAK1_HUMAN Inactive tyrosine-protein kinase PEAK1 OS=Homo sapiens OX=9606 GN=PEAK1 PE=1 SV=4	1.91782	0.939365	0.0162517	1.64528	0.636753	1.14544		0.957813	1.14249		0.553514	0.939333	0.998806	0.671143	0.977891	0.877779		2	2	2	2	2	2
F5H543	IYD	>tr|F5H543|F5H543_HUMAN Iodotyrosine deiodinase 1 OS=Homo sapiens OX=9606 GN=IYD PE=1 SV=1	1.39162	1.77959	-1.12561	1.89349	0.0666327	1.4667		0.681868	1.14227		0.820088	0.611956	0.934037	0.521021	0.999832	0.726835		1	1	1	1	1	1
A0A0A0MT01; Q5T0I0	GSN	>tr|A0A0A0MT01|A0A0A0MT01_HUMAN Gelsolin OS=Homo sapiens OX=9606 GN=GSN PE=1 SV=1	0.565267	-0.943711	-0.285102	-0.742356	-0.0462239	4.21383		-0.221182	1.14175		0.991066	0.936826	1.00959	0.945919	0.999664	0.00121982		2	2	2	2	2	2
Q6UW02	CYP20A1	>sp|Q6UW02|CP20A_HUMAN Cytochrome P450 20A1 OS=Homo sapiens OX=9606 GN=CYP20A1 PE=1 SV=1	0.34804	0.464562	1.23504	1.01626	1.83274	0.570749		0.682547	1.13992		0.997968	0.9964	0.91662	0.89891	0.523529	0.983887		2	2	2	2	2	2
D3YTH1	LDAH	>tr|D3YTH1|D3YTH1_HUMAN Lipid droplet-associated hydrolase OS=Homo sapiens OX=9606 GN=LDAH PE=1 SV=1	1.00522	1.4999	1.18388	1.15038	1.38827	0.879317		1.22967	1.13932		0.931237	0.730838	0.925944	0.87213	0.794227	0.938631		2	2	2	2	2	2
Q9Y2D4	EXOC6B	>sp|Q9Y2D4|EXC6B_HUMAN Exocyst complex component 6B OS=Homo sapiens OX=9606 GN=EXOC6B PE=1 SV=3	0.120389	-1.0447	-0.754657	1.12418	1.20256	1.08803		-0.559657	1.13825		0.998427	0.914359	0.988647	0.878458	0.847128	0.900897		7	7	7	7	7	7
O60488	ACSL4	>sp|O60488|ACSL4_HUMAN Long-chain-fatty-acid--CoA ligase 4 OS=Homo sapiens OX=9606 GN=ACSL4 PE=1 SV=2	-0.707739	-1.66776	-1.80021	0.871117	1.22721	1.31498		-1.3919	1.13777		0.98394	0.662567	0.170197	0.923161	0.837792	0.812703		10	10	10	10	9	10
A0A096LNH6	DOCK1	>tr|A0A096LNH6|A0A096LNH6_HUMAN Dedicator of cytokinesis protein 1 OS=Homo sapiens OX=9606 GN=DOCK1 PE=1 SV=1	0.280873	0.374711	-0.974125	1.75468	0.904662	0.753715		-0.10618	1.13769		0.991899	1.00148	0.959601	0.603541	0.932938	0.965213		7	7	7	7	7	7
Q9HBE1	PATZ1	>sp|Q9HBE1|PATZ1_HUMAN POZ-, AT hook-, and zinc finger-containing protein 1 OS=Homo sapiens OX=9606 GN=PATZ1 PE=1 SV=1	0.218883	2.33161	-0.642099	0.660033	0.260619	2.49237		0.636133	1.13767		0.991172	0.330863	1.00024	0.954274	0.994794	0.206662		4	4	4	4	4	4
J3QRG5	CYBC1	>tr|J3QRG5|J3QRG5_HUMAN Essential for reactive oxygen species protein OS=Homo sapiens OX=9606 GN=CYBC1 PE=1 SV=1	0.302352	-0.357448	1.53761	-0.421842	1.93902	1.89402		0.494172	1.13707		0.99173	1.00154	0.79463	0.979978	0.467038	0.505529		1	1	1	1	1	1
P55197	MLLT10	>sp|P55197|AF10_HUMAN Protein AF-10 OS=Homo sapiens OX=9606 GN=MLLT10 PE=1 SV=2	0.923192	0.562201	-0.0506365	1.13947	1.30986	0.958294		0.478252	1.13587		0.94777	0.990222	1.00091	0.876934	0.818432	0.925066		2	2	2	2	2	2
Q15435	PPP1R7	>sp|Q15435|PP1R7_HUMAN Protein phosphatase 1 regulatory subunit 7 OS=Homo sapiens OX=9606 GN=PPP1R7 PE=1 SV=1	-0.511152	0.787042	-1.34539	1.15703	1.00172	1.24633		-0.356501	1.13503		0.989908	0.970973	0.867823	0.871408	0.917394	0.84394		18	18	18	17	17	18
O00754	MAN2B1	>sp|O00754|MA2B1_HUMAN Lysosomal alpha-mannosidase OS=Homo sapiens OX=9606 GN=MAN2B1 PE=1 SV=3	-0.195874	0.927912	0.735575	0.737529	0.420841	2.24453		0.489204	1.1343		0.993288	0.941491	0.990108	0.946995	0.991317	0.315841		2	2	2	2	2	2
E9PJP2	SOGA3	>tr|E9PJP2|E9PJP2_HUMAN Protein SOGA3 OS=Homo sapiens OX=9606 GN=SOGA3 PE=1 SV=1	0.326444	2.0035	2.82515	2.05147	0.396122	0.954965		1.71837	1.13419		0.994572	0.491363	0.173294	0.431753	0.993006	0.925274		1	1	1	1	1	1
Q9UPZ3	HPS5	>sp|Q9UPZ3|HPS5_HUMAN BLOC-2 complex member HPS5 OS=Homo sapiens OX=9606 GN=HPS5 PE=1 SV=2	0.956872	1.58785	1.57818	1.07262	1.64303	0.686058		1.3743	1.1339		0.936084	0.693059	0.780997	0.884678	0.64389	0.974758		1	1	1	1	1	1
P78318	IGBP1	>sp|P78318|IGBP1_HUMAN Immunoglobulin-binding protein 1 OS=Homo sapiens OX=9606 GN=IGBP1 PE=1 SV=1	0.385358	0.522628	-0.96136	2.08057	0.755299	0.561864		-0.0177913	1.13258		0.991407	0.992539	0.964851	0.419977	0.953159	0.983903		6	6	6	6	5	6
Q86WW8	COA5	>sp|Q86WW8|COA5_HUMAN Cytochrome c oxidase assembly factor 5 OS=Homo sapiens OX=9606 GN=COA5 PE=1 SV=1	0.356128	0.600928	1.08577	1.31539	1.16742	0.914378		0.680944	1.1324		0.99613	0.990202	0.9506	0.810871	0.861657	0.932066		1	1	1	1	1	1
O60825	PFKFB2	>sp|O60825|F262_HUMAN 6-phosphofructo-2-kinase/fructose-2,6-bisphosphatase 2 OS=Homo sapiens OX=9606 GN=PFKFB2 PE=1 SV=2	0.297291	0.348949	-0.0282144	1.09997	1.29014	1.00622		0.206009	1.13211		0.991974	0.99996	0.999788	0.879611	0.825725	0.912138		4	4	4	4	4	4
Q9NZJ6	COQ3	>sp|Q9NZJ6|COQ3_HUMAN Ubiquinone biosynthesis O-methyltransferase, mitochondrial OS=Homo sapiens OX=9606 GN=COQ3 PE=1 SV=3	0.700108	-0.312293	-0.0144331	1.06153	1.36965	0.963685		0.124461	1.13162		0.984578	0.997932	0.99829	0.887511	0.798306	0.924376		3	3	3	3	3	3
A0A8V8TPN2	CAMK2G	calcium/calmodulin-dependent protein kinase	-0.01901	1.78487	1.48009	2.37835	0.580493	0.434018		1.08199	1.13095		1.00046	0.610692	0.821883	0.263505	0.983196	0.99907		1	2	2	2	2	1
A0A8V8TN50; P27694	TYK2	Tyrosine-protein kinase	0.488364	0.24839	0.35278	0.501388	1.21166	1.67976		0.363178	1.13093		0.991202	1.00026	1.01141	0.974315	0.842461	0.613974		1	1	1	1	1	1
O75161	NPHP4	>sp|O75161|NPHP4_HUMAN Nephrocystin-4 OS=Homo sapiens OX=9606 GN=NPHP4 PE=1 SV=2	0.0892595			0.660714	2.84547	-0.114017		0.0892595	1.13072		0.999403			0.954489	0.0869524	0.999234		1			1	1	1
Q9P2R6	RERE	>sp|Q9P2R6|RERE_HUMAN Arginine-glutamic acid dipeptide repeats protein OS=Homo sapiens OX=9606 GN=RERE PE=1 SV=2	0.842802	1.75658	-0.461213	1.09207		1.16796		0.712724	1.13002		0.963945	0.61827	1.00265	0.878637		0.866306		1	1	1	1		1
Q9H0E9	BRD8	>sp|Q9H0E9|BRD8_HUMAN Bromodomain-containing protein 8 OS=Homo sapiens OX=9606 GN=BRD8 PE=1 SV=2	0.523594	0.662196	0.210614	0.871967	1.91476	0.601727		0.465468	1.12948		0.989941	0.982659	1.00592	0.923073	0.480592	0.982468		3	3	3	3	3	3
A0A1X7SBS0	ELP4	>tr|A0A1X7SBS0|A0A1X7SBS0_HUMAN Elongator complex protein 4 OS=Homo sapiens OX=9606 GN=ELP4 PE=1 SV=1	1.56967	1.6355	0.805842	0.403894	1.86956	1.11369		1.337	1.12905		0.747001	0.675748	0.987128	0.979025	0.507805	0.887242		1	1	1	1	1	1
Q52LJ0	FAM98B	>sp|Q52LJ0|FA98B_HUMAN Protein FAM98B OS=Homo sapiens OX=9606 GN=FAM98B PE=1 SV=2	0.277717	1.0842	-0.528144	1.11864	0.977587	1.29063		0.277923	1.12895		0.990459	0.901253	1.00269	0.878183	0.91984	0.825114		11	11	11	11	11	11
I3L1T0	COQ7	>tr|I3L1T0|I3L1T0_HUMAN 5-demethoxyubiquinone hydroxylase, mitochondrial OS=Homo sapiens OX=9606 GN=COQ7 PE=1 SV=1	0.894596	0.252954	1.45652	-0.0383331	1.86289	1.55945		0.868023	1.128		0.954734	0.99888	0.827508	0.997436	0.510624	0.680448		1	1	1	1	1	1
A0A1C7CYX9; Q14195	DPYSL2	>tr|A0A1C7CYX9|A0A1C7CYX9_HUMAN Dihydropyrimidinase-related protein 2 OS=Homo sapiens OX=9606 GN=DPYSL2 PE=1 SV=1	-0.496685	1.63189	-1.21956	1.94919	-0.269155	1.70062		-0.0281189	1.12688		0.990417	0.677668	0.917891	0.488027	0.995789	0.604705		2	2	2	2	2	2
A0A7I2V2W2	MCL1	>tr|A0A7I2V2W2|A0A7I2V2W2_HUMAN Induced myeloid leukemia cell differentiation protein Mcl-1 OS=Homo sapiens OX=9606 GN=MCL1 PE=1 SV=1	0.87292	-0.416117	0.664356	1.20882	1.20651	0.964238		0.37372	1.12652		0.960266	0.99891	0.9993	0.850319	0.845096	0.923906		2	2	2	2	2	2
P61970	NUTF2	>sp|P61970|NTF2_HUMAN Nuclear transport factor 2 OS=Homo sapiens OX=9606 GN=NUTF2 PE=1 SV=1	0.261157	0.302384	-0.230524	0.927149	1.59668	0.853748		0.111006	1.12586		0.990917	0.998449	1.00658	0.915795	0.66348	0.940741		7	7	7	7	7	7
Q9NSK0	KLC4	>sp|Q9NSK0|KLC4_HUMAN Kinesin light chain 4 OS=Homo sapiens OX=9606 GN=KLC4 PE=1 SV=3	0.397442	0.474279	-0.473542	1.50512	0.858987	1.01219		0.132726	1.12543		0.990771	0.995259	1.00355	0.732776	0.943886	0.910848		6	6	6	6	6	6
Q9HCI6	KIAA1586	>sp|Q9HCI6|K1586_HUMAN E3 SUMO-protein ligase KIAA1586 OS=Homo sapiens OX=9606 GN=KIAA1586 PE=1 SV=2	-1.13934	2.29606	-1.19182	1.86357	1.12388	0.383865		-0.0116992	1.12377		0.895217	0.343627	0.924993	0.542988	0.880082	0.997849		1	1	1	1	1	1
Q92576; Q9BTC0	PHF3	>sp|Q92576|PHF3_HUMAN PHD finger protein 3 OS=Homo sapiens OX=9606 GN=PHF3 PE=1 SV=3	-1.39851	2.2609	1.23247	2.33104	0.958383	0.0815927		0.698287	1.12367		0.816794	0.355946	0.915308	0.289638	0.923666	0.998349		1	1	1	1	1	1
Q96EP1	CHFR	>sp|Q96EP1|CHFR_HUMAN E3 ubiquitin-protein ligase CHFR OS=Homo sapiens OX=9606 GN=CHFR PE=1 SV=2	-0.0319397	0.680587	-1.48779	1.42498	0.993333	0.950957		-0.279715	1.12309		1.00092	0.983067	0.818185	0.770108	0.921162	0.924689		2	2	2	2	2	2
Q68CQ4	UTP25	>sp|Q68CQ4|UTP25_HUMAN U3 small nucleolar RNA-associated protein 25 homolog OS=Homo sapiens OX=9606 GN=UTP25 PE=1 SV=2	-0.25809	-0.997096	1.99267	0.286414	2.03379	1.04428		0.245828	1.12149		0.989868	0.926508	0.539247	0.98349	0.405969	0.907541		10	10	10	10	10	10
A0A494C1J1	SPECC1L	>tr|A0A494C1J1|A0A494C1J1_HUMAN Cytospin-A OS=Homo sapiens OX=9606 GN=SPECC1L PE=1 SV=1	0.90923	1.57587	-0.431657	1.6189	1.15375	0.588674		0.684481	1.12044		0.949138	0.695558	1.00427	0.677443	0.87031	0.984438		10	11	11	11	11	11
Q504Q3	PAN2	>sp|Q504Q3|PAN2_HUMAN PAN2-PAN3 deadenylation complex catalytic subunit PAN2 OS=Homo sapiens OX=9606 GN=PAN2 PE=1 SV=3	-0.286773	-0.978352	0.858718	0.955713	1.83928	0.566152		-0.135469	1.12038		0.990812	0.924938	0.980375	0.911463	0.520191	0.983776		3	3	3	3	3	3
Q8TEA1	NSUN6	>sp|Q8TEA1|NSUN6_HUMAN tRNA (cytosine(72)-C(5))-methyltransferase NSUN6 OS=Homo sapiens OX=9606 GN=NSUN6 PE=1 SV=1	0.624923	-0.248754	0.934329	0.316708	1.23365	1.80906		0.436833	1.11981		0.991547	1.00048	0.96931	0.984357	0.835235	0.552798		8	9	9	9	9	9
Q53FA7	TP53I3	>sp|Q53FA7|QORX_HUMAN Quinone oxidoreductase PIG3 OS=Homo sapiens OX=9606 GN=TP53I3 PE=1 SV=2	-0.048183	-1.3692	0.324035	0.714087	0.873195	1.77183		-0.364448	1.11971		1.00179	0.782555	1.00909	0.949688	0.942172	0.569249		2	2	2	2	2	2
O60885	BRD4	>sp|O60885|BRD4_HUMAN Bromodomain-containing protein 4 OS=Homo sapiens OX=9606 GN=BRD4 PE=1 SV=2	2.08218	0.579361	-1.65128	1.45104	0.959246	0.94146		0.336754	1.11725		0.462907	0.992502	0.737471	0.75948	0.924524	0.925631		16	16	16	16	16	16
O14497	ARID1A	>sp|O14497|ARI1A_HUMAN AT-rich interactive domain-containing protein 1A OS=Homo sapiens OX=9606 GN=ARID1A PE=1 SV=3	1.36242	0.323341	-0.0427279	0.990764	1.36251	0.990757		0.547679	1.11468		0.829251	0.997823	1.00096	0.908985	0.802711	0.913945		25	26	25	24	25	24
Q92506	HSD17B8	>sp|Q92506|DHB8_HUMAN (3R)-3-hydroxyacyl-CoA dehydrogenase OS=Homo sapiens OX=9606 GN=HSD17B8 PE=1 SV=2	0.839173	0.326046	0.590075	1.59767	0.855912	0.887835		0.585098	1.11381		0.964543	0.997706	0.999623	0.685905	0.944034	0.937713		1	1	1	1	1	1
B4DL54	CHURC1-FNTB	>tr|B4DL54|B4DL54_HUMAN Protein farnesyltransferase subunit beta OS=Homo sapiens OX=9606 GN=CHURC1-FNTB PE=2 SV=1	0.843887	0.354829	0.601493	0.755698	1.59639	0.988814		0.60007	1.11364		0.964366	1.00121	1.00088	0.94327	0.663401	0.916342		6	6	6	6	6	6
Q15102	PAFAH1B3	>sp|Q15102|PA1B3_HUMAN Platelet-activating factor acetylhydrolase IB subunit alpha1 OS=Homo sapiens OX=9606 GN=PAFAH1B3 PE=1 SV=1	0.823992	-0.740249	-0.56442	1.10938	1.28477	0.945783		-0.160226	1.11331		0.967128	0.975903	1.00347	0.877894	0.827148	0.924294		9	10	10	10	10	10
Q9BZK7	TBL1XR1	>sp|Q9BZK7|TBL1R_HUMAN F-box-like/WD repeat-containing protein TBL1XR1 OS=Homo sapiens OX=9606 GN=TBL1XR1 PE=1 SV=1	1.06914	0.999354	-0.332551	0.864909	1.07771	1.39118		0.578647	1.11127		0.911436	0.92519	1.00985	0.926187	0.892517	0.764129		8	8	8	8	8	7
H0YJQ1	NGDN	>tr|H0YJQ1|H0YJQ1_HUMAN Neuroguidin (Fragment) OS=Homo sapiens OX=9606 GN=NGDN PE=1 SV=1	0.998845	0.0160269	-1.00041	1.16595	1.47558	0.687579		0.00482177	1.1097		0.931097	1.00074	0.95587	0.86603	0.74072	0.974422		6	6	6	6	6	6
A0A7I2V647	G3BP2	>tr|A0A7I2V647|A0A7I2V647_HUMAN Ras GTPase-activating protein-binding protein 2 OS=Homo sapiens OX=9606 GN=G3BP2 PE=1 SV=1	1.83128	0.917662	0.0280097	1.5075	0.549616	1.27159		0.925649	1.10957		0.609529	0.945251	0.999719	0.731733	0.983905	0.833343		1	1	1	1	1	1
A0A087WXI3	FMR1	>tr|A0A087WXI3|A0A087WXI3_HUMAN Fragile X messenger ribonucleoprotein 1 OS=Homo sapiens OX=9606 GN=FMR1 PE=1 SV=2	0.189442	-0.10738	-0.814802	0.864334	1.40113	1.06081		-0.244246	1.10876		0.994477	1.00098	0.987635	0.924896	0.786065	0.904176		1	1	1	1	1	1
Q13574	DGKZ	>sp|Q13574|DGKZ_HUMAN Diacylglycerol kinase zeta OS=Homo sapiens OX=9606 GN=DGKZ PE=1 SV=4	1.42219	0.705959	0.844192	1.19963	0.945967	1.17981		0.990781	1.10847		0.807939	0.978858	0.98463	0.849274	0.924798	0.862181		4	4	4	4	4	4
Q10567	AP1B1	>sp|Q10567|AP1B1_HUMAN AP-1 complex subunit beta-1 OS=Homo sapiens OX=9606 GN=AP1B1 PE=1 SV=3	0.534717	0.42877	1.00823	0.705141	1.27085	1.3484		0.657239	1.10813		0.988915	0.998388	0.953474	0.949375	0.831181	0.790571		15	15	15	15	14	15
Q9UPN6; O95104	SCAF8	>sp|Q9UPN6|SCAF8_HUMAN SR-related and CTD-associated factor 8 OS=Homo sapiens OX=9606 GN=SCAF8 PE=1 SV=1	-0.747736	1.7696	-1.55248	1.06295	1.10215	1.15862		-0.176873	1.10791		0.982187	0.614419	0.788518	0.887421	0.888002	0.870837		2	2	2	2	2	2
H3BNB2	METTL26	>tr|H3BNB2|H3BNB2_HUMAN Methyltransferase-like 26 (Fragment) OS=Homo sapiens OX=9606 GN=METTL26 PE=1 SV=1	-0.435372	0.677039	0.921666	0.925268	1.18404	1.20721		0.387778	1.10551		0.992298	0.983695	0.971642	0.914767	0.85279	0.857448		3	3	3	3	3	3
Q9NZC9	SMARCAL1	>sp|Q9NZC9|SMAL1_HUMAN SWI/SNF-related matrix-associated actin-dependent regulator of chromatin subfamily A-like protein 1 OS=Homo sapiens OX=9606 GN=SMARCAL1 PE=1 SV=1	0.232576	0.147106	-0.903281	1.81928	0.426767	1.06906		-0.174533	1.10503		0.992443	1.00362	0.976177	0.564787	0.992558	0.903285		5	5	5	5	4	5
Q96N64	PWWP2A	>sp|Q96N64|PWP2A_HUMAN PWWP domain-containing protein 2A OS=Homo sapiens OX=9606 GN=PWWP2A PE=1 SV=2	0.176128	0.385962	0.758396	0.708311	0.952346	1.65439		0.440162	1.10502		0.994318	1.00063	0.986983	0.951128	0.924121	0.627623		1	1	1	1	1	1
Q9H410	DSN1	>sp|Q9H410|DSN1_HUMAN Kinetochore-associated protein DSN1 homolog OS=Homo sapiens OX=9606 GN=DSN1 PE=1 SV=2	1.23765	-0.370991	1.16835	1.45587	0.304909	1.5538		0.678335	1.10486		0.855864	1.00164	0.929628	0.760724	0.99508	0.682258		4	4	4	4	4	4
F8W036	0	>tr|F8W036|F8W036_HUMAN Biogenesis of lysosome-related organelles complex 1 subunit 1 OS=Homo sapiens OX=9606 PE=3 SV=1	0.522315	0.34036	0.0582867	1.0668	1.5009	0.745407		0.306987	1.10437		0.988956	1.00121	1.00046	0.88647	0.724464	0.965176		1	1	1	1	1	1
A0A087X159	SSBP2	>tr|A0A087X159|A0A087X159_HUMAN Single-stranded DNA-binding protein 2 OS=Homo sapiens OX=9606 GN=SSBP2 PE=1 SV=1	2.30141	0.31349	1.55566	1.02034	0.337212	1.95118		1.39018	1.10291		0.336449	0.997644	0.786542	0.899925	0.99357	0.478694		1	1	1	1	1	1
Q14566	MCM6	>sp|Q14566|MCM6_HUMAN DNA replication licensing factor MCM6 OS=Homo sapiens OX=9606 GN=MCM6 PE=1 SV=1	-1.08665	-1.28187	0.580534	0.648118	1.13923	1.5204		-0.595996	1.10258		0.906907	0.830737	1.00345	0.957459	0.875382	0.696676		38	38	38	38	36	38
Q15047	SETDB1	>sp|Q15047|SETB1_HUMAN Histone-lysine N-methyltransferase SETDB1 OS=Homo sapiens OX=9606 GN=SETDB1 PE=1 SV=1	0.345678	1.87808	-0.632011	1.43989	0.501344	1.36569		0.530582	1.10231		0.997396	0.561964	0.996712	0.762895	0.991378	0.780155		12	12	12	12	12	12
A0A8Q3WL17	IRF6	>tr|A0A8Q3WL17|A0A8Q3WL17_HUMAN Interferon regulatory factor 6 OS=Homo sapiens OX=9606 GN=IRF6 PE=4 SV=1	0.633103	0.507086	-0.477956	1.20563	1.20675	0.892095		0.220745	1.10149		0.990105	0.995098	1.00518	0.849405	0.845122	0.93605		1	1	1	1	1	1
A0A6Q8PFC2	NOVA2	>tr|A0A6Q8PFC2|A0A6Q8PFC2_HUMAN Neuro-oncological ventral antigen 2 OS=Homo sapiens OX=9606 GN=NOVA2 PE=1 SV=1	1.39531	0.558684	-1.21379	1.52849	0.678707	1.09433		0.246734	1.10051		0.819727	0.991594	0.920363	0.720857	0.967895	0.897613		2	2	2	2	2	2
E9PBE3	0	>tr|E9PBE3|E9PBE3_HUMAN Kelch-like protein 41 OS=Homo sapiens OX=9606 PE=1 SV=1	0.923795	-1.24117	0.316301	1.2363	1.06333	1.0017		-0.000356394	1.10044		0.948102	0.844618	1.00819	0.842024	0.895953	0.91355		1	1	1	1	1	1
A0A669KBK2	MLH1	>tr|A0A669KBK2|A0A669KBK2_HUMAN DNA mismatch repair protein Mlh1 OS=Homo sapiens OX=9606 GN=MLH1 PE=1 SV=1	0.241134	-0.883401	0.127905	1.21105	1.10681	0.982512		-0.171454	1.10012		0.990781	0.950455	1.00716	0.849315	0.886082	0.916996		6	6	6	6	6	6
P49407	ARRB1	>sp|P49407|ARRB1_HUMAN Beta-arrestin-1 OS=Homo sapiens OX=9606 GN=ARRB1 PE=1 SV=2	0.0228471	0.196106	0.591565	0.773121	1.0844	1.44163		0.270173	1.09972		1.00088	1.00083	0.999072	0.938334	0.889608	0.738328		6	6	6	6	6	6
P04733	MT1F	>sp|P04733|MT1F_HUMAN Metallothionein-1F OS=Homo sapiens OX=9606 GN=MT1F PE=1 SV=1	1.76215	2.09363	-3.74231	-1.17918	0.421012	4.05629		0.0378219	1.09937		0.64495	0.440039	0.0173399	0.857735	0.991302	0.00231811		1	1	1	1	1	1
Q14376	GALE	>sp|Q14376|GALE_HUMAN UDP-glucose 4-epimerase OS=Homo sapiens OX=9606 GN=GALE PE=1 SV=2	-1.56378	-1.38729	2.02002	-0.0794047	1.3625	2.01306		-0.310351	1.09872		0.749713	0.775015	0.529507	0.991245	0.8023	0.444582		4	4	4	4	4	4
F8VNY5	CCDC59	>tr|F8VNY5|F8VNY5_HUMAN Thyroid transcription factor 1-associated protein 26 (Fragment) OS=Homo sapiens OX=9606 GN=CCDC59 PE=1 SV=1	1.46947	1.67856	-0.335673	0.0372158	0.823901	2.43456		0.937451	1.09856		0.785697	0.655167	1.0095	0.997878	0.944891	0.231078		1	1	1	1	1	1
Q9ULD0	OGDHL	>sp|Q9ULD0|OGDHL_HUMAN 2-oxoglutarate dehydrogenase-like, mitochondrial OS=Homo sapiens OX=9606 GN=OGDHL PE=1 SV=3	0.965993	-0.449625	0.28584	1.02002	1.21802	1.05638		0.267403	1.09814		0.934469	0.996449	1.00961	0.899448	0.83992	0.904924		1	1	1	1	1	1
Q53T59	HS1BP3	>sp|Q53T59|H1BP3_HUMAN HCLS1-binding protein 3 OS=Homo sapiens OX=9606 GN=HS1BP3 PE=1 SV=1	-0.522615	1.75499	0.990949	1.81165	1.53168	-0.0500724		0.741109	1.09775		0.988989	0.619277	0.957388	0.571684	0.704328	0.996715		4	5	5	5	4	5
Q9NVE5	USP40	>sp|Q9NVE5|UBP40_HUMAN Ubiquitin carboxyl-terminal hydrolase 40 OS=Homo sapiens OX=9606 GN=USP40 PE=1 SV=3	0.589671	0.140091	0.00297654	1.84402	0.389333	1.0572		0.244246	1.09685		0.994609	1.00267	0.999704	0.551256	0.992135	0.904743		1	1	1	1	1	1
Q9NUS5	AP5S1	>sp|Q9NUS5|AP5S1_HUMAN AP-5 complex subunit sigma-1 OS=Homo sapiens OX=9606 GN=AP5S1 PE=1 SV=1	0.56033	0.342034	2.33096	0.857934	1.16459	1.26674		1.07778	1.09642		0.989552	1.00091	0.380761	0.925902	0.863228	0.835684		1	1	1	1	1	1
Q13426	XRCC4	>sp|Q13426|XRCC4_HUMAN DNA repair protein XRCC4 OS=Homo sapiens OX=9606 GN=XRCC4 PE=1 SV=2	0.886568	-0.43339	-0.786709	1.38217	0.71761	1.18771		-0.111177	1.09583		0.957272	0.997674	0.986731	0.785739	0.959421	0.863135		5	5	5	5	5	5
A0A0C4DGG1	PACSIN3	>tr|A0A0C4DGG1|A0A0C4DGG1_HUMAN Protein kinase C and casein kinase substrate in neurons protein 3 (Fragment) OS=Homo sapiens OX=9606 GN=PACSIN3 PE=1 SV=1	0.400354	1.3598	0.16574	1.62807	0.486179	1.17008		0.641965	1.09477		0.990488	0.786516	1.00856	0.676416	0.995096	0.866121		7	7	7	7	7	7
Q6NUK1	SLC25A24	>sp|Q6NUK1|SCMC1_HUMAN Calcium-binding mitochondrial carrier protein SCaMC-1 OS=Homo sapiens OX=9606 GN=SLC25A24 PE=1 SV=2	-1.18962	0.156463	-0.337501	1.58384	0.520851	1.17711		-0.456888	1.09393		0.877111	1.00287	1.01049	0.690885	0.989847	0.863538		22	23	23	23	23	23
Q9Y483	MTF2	>sp|Q9Y483|MTF2_HUMAN Metal-response element-binding transcription factor 2 OS=Homo sapiens OX=9606 GN=MTF2 PE=1 SV=3	0.850741	-1.41825	0.221279	1.05247	1.35086	0.876584		-0.115411	1.0933		0.964575	0.768775	1.00513	0.891031	0.806908	0.940149		6	6	6	6	6	6
Q9UBT2	UBA2	>sp|Q9UBT2|SAE2_HUMAN SUMO-activating enzyme subunit 2 OS=Homo sapiens OX=9606 GN=UBA2 PE=1 SV=2	0.290085	1.06844	-1.07857	1.39936	0.654216	1.22463		0.0933164	1.09273		0.991677	0.906769	0.952881	0.778563	0.975302	0.850982		30	30	31	31	30	31
Q12955	ANK3	>sp|Q12955|ANK3_HUMAN Ankyrin-3 OS=Homo sapiens OX=9606 GN=ANK3 PE=1 SV=3	-1.07024	-1.02872	0.187071	1.22887	0.883786	1.16505		-0.637294	1.09257		0.912214	0.922236	1.00639	0.845228	0.938989	0.867992		10	10	10	10	10	10
H7C231; Q5H9F3	BCOR	>tr|H7C231|H7C231_HUMAN BCL-6 corepressor OS=Homo sapiens OX=9606 GN=BCOR PE=1 SV=3	1.23428	-0.23764	1.53097	0.733887	1.79328	0.750017		0.842534	1.0924		0.85651	0.999697	0.794512	0.947723	0.549787	0.96472		1	1	1	1	1	1
Q5TBB1	RNASEH2B	>sp|Q5TBB1|RNH2B_HUMAN Ribonuclease H2 subunit B OS=Homo sapiens OX=9606 GN=RNASEH2B PE=1 SV=1	0.0803978	-0.0692376	-1.43305	1.32978	0.884876	1.05552		-0.473962	1.09006		1.00125	1.00247	0.837517	0.804672	0.939147	0.904527		8	8	8	8	8	7
Q7Z406	MYH14	>sp|Q7Z406|MYH14_HUMAN Myosin-14 OS=Homo sapiens OX=9606 GN=MYH14 PE=1 SV=2	0.73904	-0.613656	0.0872121	1.28782	1.02774	0.954054		0.0708653	1.08987		0.982508	0.990236	1.00144	0.818086	0.905095	0.925073		14	15	15	15	15	15
Q9NY27	PPP4R2	>sp|Q9NY27|PP4R2_HUMAN Serine/threonine-protein phosphatase 4 regulatory subunit 2 OS=Homo sapiens OX=9606 GN=PPP4R2 PE=1 SV=3	-0.0328457	0.926389	-0.0775055	1.0934	1.34453	0.831627		0.272013	1.08985		1.00101	0.941857	1.00116	0.879362	0.805989	0.944988		9	10	10	10	10	10
D6R954	TRMT10A	>tr|D6R954|D6R954_HUMAN tRNA methyltransferase 10 homolog A (Fragment) OS=Homo sapiens OX=9606 GN=TRMT10A PE=1 SV=8	0.341753	0.963087	-0.0957261	1.01723	1.69077	0.559098		0.403038	1.08903		0.997487	0.929129	1.00364	0.898171	0.616828	0.983627		1	1	1	1	1	1
G8JLA2	MYL6	>tr|G8JLA2|G8JLA2_HUMAN Myosin light polypeptide 6 OS=Homo sapiens OX=9606 GN=MYL6 PE=1 SV=1	-0.130538	0.6318	1.41218	1.18851	0.929479	1.14785		0.637814	1.08861		0.997841	0.985694	0.846094	0.854755	0.931649	0.87749		1	1	1	1	1	1
Q9BQK8	LPIN3	>sp|Q9BQK8|LPIN3_HUMAN Phosphatidate phosphatase LPIN3 OS=Homo sapiens OX=9606 GN=LPIN3 PE=1 SV=3	-1.4496	-0.538668	0.068011	0.816537	1.49393	0.952046		-0.640086	1.0875		0.793103	0.993511	1.00034	0.930322	0.728362	0.924641		2	2	2	2	2	2
P19174	PLCG1	>sp|P19174|PLCG1_HUMAN 1-phosphatidylinositol 4,5-bisphosphate phosphodiesterase gamma-1 OS=Homo sapiens OX=9606 GN=PLCG1 PE=1 SV=1	0.732435	-0.0545357	0.546113	1.22038	1.15241	0.888467		0.408004	1.08709		0.981635	1.00345	1.00089	0.846615	0.871537	0.937133		23	24	24	23	23	24
C9JQZ0	SERF2	>tr|C9JQZ0|C9JQZ0_HUMAN Small EDRK-rich factor 2 (Fragment) OS=Homo sapiens OX=9606 GN=SERF2 PE=1 SV=1	0.311239	2.20812	1.57768		0.729356	1.44241		1.36568	1.08588		0.995211	0.379682	0.780553		0.958961	0.738931		1	1	1		1	1
Q96RF0	SNX18	>sp|Q96RF0|SNX18_HUMAN Sorting nexin-18 OS=Homo sapiens OX=9606 GN=SNX18 PE=1 SV=2	-1.93488	1.89553	0.645837	0.989671	1.09643	1.16868		0.202164	1.08493		0.547402	0.553187	1.00002	0.909603	0.889781	0.866342		6	6	6	6	6	6
P54368	OAZ1	>sp|P54368|OAZ1_HUMAN Ornithine decarboxylase antizyme 1 OS=Homo sapiens OX=9606 GN=OAZ1 PE=1 SV=3	3.57024	3.5913	2.42785	1.9005	0.943591	0.408725		3.19646	1.08427		0.0168463	0.0203458	0.32861	0.516492	0.925756	0.999552		1	1	1	1	1	1
A8DPD7	ZYG11B	>tr|A8DPD7|A8DPD7_HUMAN Protein zyg-11 homolog B OS=Homo sapiens OX=9606 GN=ZYG11B PE=1 SV=1	2.0631	-0.230539	0.625286	1.76326	1.126	0.363406		0.819282	1.08422		0.476067	1.00008	0.997195	0.600901	0.878433	0.999125		6	6	6	6	6	6
Q8TE04	PANK1	>sp|Q8TE04|PANK1_HUMAN Pantothenate kinase 1 OS=Homo sapiens OX=9606 GN=PANK1 PE=1 SV=2	-1.34631	-1.28376	0.157098	1.36845	0.770389	1.11215		-0.824323	1.08366		0.829055	0.830783	1.00754	0.792387	0.951578	0.887733		1	1	1	1	1	1
H3BPS8	ALDOA	>tr|H3BPS8|H3BPS8_HUMAN Fructose-bisphosphate aldolase (Fragment) OS=Homo sapiens OX=9606 GN=ALDOA PE=1 SV=1	0.00332928	1.05406	-3.43472	-0.59621	-0.43086	4.27781		-0.792444	1.08358		1.0007	0.908516	0.0417332	0.967638	0.993764	0.000943487		1	1	1	1	1	1
Q6YHU6	THADA	>sp|Q6YHU6|THADA_HUMAN Thyroid adenoma-associated protein OS=Homo sapiens OX=9606 GN=THADA PE=1 SV=1	3.38064	-0.982976	1.20357	0.573874	2.4322	0.243129		1.20041	1.08307		0.0296265	0.929406	0.925072	0.971339	0.214492	1.00298		3	3	3	3	3	3
A0A8Q3SIG2; Q9Y6K1	DNMT3B	>tr|A0A8Q3SIG2|A0A8Q3SIG2_HUMAN DNA (cytosine-5)-methyltransferase 3B OS=Homo sapiens OX=9606 GN=DNMT3B PE=4 SV=1	-0.636865	-0.775414	0.254041	0.949781	1.4764	0.818136		-0.386079	1.08144		0.990447	0.971961	1.00604	0.910211	0.740009	0.951302		1	1	1	1	1	1
O43847	NRDC	>sp|O43847|NRDC_HUMAN Nardilysin OS=Homo sapiens OX=9606 GN=NRDC PE=1 SV=3	1.30267	0.359129	-0.620305	0.9175	1.25652	1.06968		0.347164	1.08123		0.841638	1.00156	0.998143	0.917835	0.834461	0.904055		19	19	19	19	19	18
O14672	ADAM10	>sp|O14672|ADA10_HUMAN Disintegrin and metalloproteinase domain-containing protein 10 OS=Homo sapiens OX=9606 GN=ADAM10 PE=1 SV=1	1.32938	1.35357	-1.91243	0.769482	1.45758	1.01561		0.25684	1.08089		0.834523	0.787247	0.58697	0.938999	0.753266	0.911317		9	8	9	9	9	9
O15143	ARPC1B	>sp|O15143|ARC1B_HUMAN Actin-related protein 2/3 complex subunit 1B OS=Homo sapiens OX=9606 GN=ARPC1B PE=1 SV=3	-1.18493	-0.517401	1.05193	0.964625	0.619039	1.65874		-0.216801	1.0808		0.875692	0.992873	0.951617	0.912735	0.981539	0.624303		6	6	6	6	6	6
P40925	MDH1	>sp|P40925|MDHC_HUMAN Malate dehydrogenase, cytoplasmic OS=Homo sapiens OX=9606 GN=MDH1 PE=1 SV=4	0.142403	0.821991	-0.572575	1.35963	0.806096	1.07565		0.130606	1.08046		0.995735	0.962081	1.00394	0.792934	0.944466	0.901165		6	6	6	6	6	6
A0A384DVU0	PNPLA6	>tr|A0A384DVU0|A0A384DVU0_HUMAN Patatin-like phospholipase domain-containing protein 6 OS=Homo sapiens OX=9606 GN=PNPLA6 PE=1 SV=1	-1.30276	0.386541	0.760843	1.1182	1.56867	0.552417		-0.0517928	1.07976		0.841921	1.00034	0.987279	0.877796	0.683821	0.986168		1	1	1	1	1	1
Q7L5Y9	MAEA	>sp|Q7L5Y9|MAEA_HUMAN E3 ubiquitin-protein transferase MAEA OS=Homo sapiens OX=9606 GN=MAEA PE=1 SV=1	1.50465	-0.238915	-1.5097	0.810369	0.805187	1.62239		-0.0813207	1.07931		0.770762	1.0009	0.807052	0.931971	0.944172	0.644571		8	8	8	8	8	8
O43390; A0A6Q8PHG0	HNRNPR	>sp|O43390|HNRPR_HUMAN Heterogeneous nuclear ribonucleoprotein R OS=Homo sapiens OX=9606 GN=HNRNPR PE=1 SV=1	-0.823337	0.0049169	-0.314574	1.23819	1.28378	0.715396		-0.377665	1.07912		0.966424	1	1.00745	0.841196	0.827003	0.967524		3	4	3	3	4	3
Q9Y6X5	ENPP4	>sp|Q9Y6X5|ENPP4_HUMAN Bis(5'-adenosyl)-triphosphatase ENPP4 OS=Homo sapiens OX=9606 GN=ENPP4 PE=1 SV=3	-1.46369	-1.39552	1.85027	1.30515	2.16314	-0.231975		-0.336313	1.07877		0.789351	0.774233	0.624277	0.813638	0.345549	1.00264		2	2	2	1	1	2
Q8WUU5	GATAD1	>sp|Q8WUU5|GATD1_HUMAN GATA zinc finger domain-containing protein 1 OS=Homo sapiens OX=9606 GN=GATAD1 PE=1 SV=1	-0.885875	0.569672	-1.90503	0.589351	1.19965	1.44533		-0.74041	1.07811		0.957377	0.991338	0.591269	0.970187	0.849485	0.738666		2	2	2	2	2	2
Q86US8	SMG6	>sp|Q86US8|EST1A_HUMAN Telomerase-binding protein EST1A OS=Homo sapiens OX=9606 GN=SMG6 PE=1 SV=2	-0.0537054	-0.445767	-0.190553	1.10498	1.09554	1.0309		-0.230008	1.07714		1.00094	0.996657	1.00619	0.878471	0.890039	0.908607		7	7	7	7	7	7
P31939	ATIC	>sp|P31939|PUR9_HUMAN Bifunctional purine biosynthesis protein ATIC OS=Homo sapiens OX=9606 GN=ATIC PE=1 SV=3	1.24319	0.771369	-0.842778	1.16911	0.75835	1.3032		0.390593	1.07689		0.855192	0.971296	0.985738	0.862918	0.953492	0.817276		33	33	31	32	33	31
O75182	SIN3B	>sp|O75182|SIN3B_HUMAN Paired amphipathic helix protein Sin3b OS=Homo sapiens OX=9606 GN=SIN3B PE=1 SV=2	0.495714	0.465355	-1.00677	1.24822	0.615371	1.367		-0.0152337	1.07687		0.990412	0.996412	0.953261	0.835435	0.980983	0.78034		6	6	6	6	6	6
P46937	YAP1	>sp|P46937|YAP1_HUMAN Transcriptional coactivator YAP1 OS=Homo sapiens OX=9606 GN=YAP1 PE=1 SV=2	1.91799	-0.342053	0.365103	1.56956	0.792829	0.862678		0.647013	1.07502		0.55459	1.00104	1.00994	0.699593	0.946739	0.941448		4	4	4	4	4	4
Q5H9F3	BCORL1	>sp|Q5H9F3|BCORL_HUMAN BCL-6 corepressor-like protein 1 OS=Homo sapiens OX=9606 GN=BCORL1 PE=1 SV=2	0.174466	1.40049	1.86057	1.29317	1.28554	0.646188		1.14517	1.07497		0.994498	0.772229	0.616236	0.814692	0.827623	0.979246		2	2	2	2	2	2
A0A8V8TQ67	POGZ	Pogo transposable element with ZNF domain	0.0827886	0.830555	-0.821166	1.04091	0.596976	1.58516		0.0307259	1.07435		1.0007	0.960582	0.99015	0.896552	0.983345	0.664371		35	35	35	35	34	34
Q8NI22	MCFD2	>sp|Q8NI22|MCFD2_HUMAN Multiple coagulation factor deficiency protein 2 OS=Homo sapiens OX=9606 GN=MCFD2 PE=1 SV=1	0.955754	0.874315	0.649666	1.41775	1.30469	0.499956		0.826578	1.07413		0.936746	0.950421	0.999926	0.772127	0.817037	0.994175		1	1	1	1	1	1
P82673	MRPS35	>sp|P82673|RT35_HUMAN 28S ribosomal protein S35, mitochondrial OS=Homo sapiens OX=9606 GN=MRPS35 PE=1 SV=1	0.083351	0.298801	0.29768	1.37679	0.863985	0.981499		0.226611	1.07409		1.00072	0.998402	1.00798	0.787968	0.941445	0.917207		6	6	6	6	6	6
Q5VZL5	ZMYM4	>sp|Q5VZL5|ZMYM4_HUMAN Zinc finger MYM-type protein 4 OS=Homo sapiens OX=9606 GN=ZMYM4 PE=1 SV=1	0.594615	0.0802651	0.981835	1.22172	1.00889	0.99142		0.552238	1.07401		0.993207	1.00386	0.959801	0.847305	0.915677	0.914829		23	23	23	23	23	23
O14832	PHYH	>sp|O14832|PAHX_HUMAN Phytanoyl-CoA dioxygenase, peroxisomal OS=Homo sapiens OX=9606 GN=PHYH PE=1 SV=1	-0.0227358	-1.06581	-0.341631	1.11669	0.871364	1.23335		-0.476726	1.0738		1.00061	0.908203	1.01055	0.877251	0.941415	0.847437		3	4	4	3	3	3
Q9H900	ZWILCH	>sp|Q9H900|ZWILC_HUMAN Protein zwilch homolog OS=Homo sapiens OX=9606 GN=ZWILCH PE=1 SV=2	-1.13058	-0.272144	-0.289787	1.03896	1.22487	0.956541		-0.564171	1.07346		0.899335	0.998997	1.00902	0.896467	0.838194	0.925437		4	4	4	4	4	4
Q8N3D4; Q8NDI1	EHBP1L1	>sp|Q8N3D4|EH1L1_HUMAN EH domain-binding protein 1-like protein 1 OS=Homo sapiens OX=9606 GN=EHBP1L1 PE=1 SV=2	-1.09862	0.619697	-0.24484	1.16808	0.324923	1.7269		-0.241255	1.0733		0.905814	0.98858	1.00593	0.86404	0.995533	0.590942		1	1	1	1	1	1
P20265	POU3F2	>sp|P20265|PO3F2_HUMAN POU domain, class 3, transcription factor 2 OS=Homo sapiens OX=9606 GN=POU3F2 PE=1 SV=4	1.00591	0.63078	0.973239	0.570307	1.75302	0.896525		0.869978	1.07328		0.930878	0.986301	0.960235	0.971632	0.575014	0.938552		1	1	1	1	1	1
M0R0C0	ZNF71	>tr|M0R0C0|M0R0C0_HUMAN Endothelial zinc finger protein-induced by tumor necrosis factor alpha OS=Homo sapiens OX=9606 GN=ZNF71 PE=1 SV=9	1.49067	1.07656	-1.78944	-0.502122	0.555788	3.16345		0.259263	1.07237		0.777263	0.903138	0.659531	0.974211	0.982137	0.0446467		2	2	2	2	2	2
Q9BTU6	PI4K2A	>sp|Q9BTU6|P4K2A_HUMAN Phosphatidylinositol 4-kinase type 2-alpha OS=Homo sapiens OX=9606 GN=PI4K2A PE=1 SV=1	0.928333	0.670788	0.350839	1.20445	1.082	0.929475		0.649987	1.07197		0.945899	0.982578	1.01164	0.849636	0.889397	0.928641		4	4	4	4	4	4
Q8N8R7	ARL14EP	>sp|Q8N8R7|AL14E_HUMAN ARL14 effector protein OS=Homo sapiens OX=9606 GN=ARL14EP PE=1 SV=1	0.231675	0.989213	0.0961096	1.38226	0.911168	0.918847		0.438999	1.07076		0.992178	0.92586	1.00382	0.786035	0.934647	0.93074		5	5	5	5	5	5
Q09328	MGAT5	>sp|Q09328|MGT5A_HUMAN Alpha-1,6-mannosylglycoprotein 6-beta-N-acetylglucosaminyltransferase A OS=Homo sapiens OX=9606 GN=MGAT5 PE=1 SV=1	-0.40448	1.2161	1.73984	1.08793	1.84274	0.278457		0.850488	1.06971		0.990903	0.85518	0.689348	0.879585	0.518083	1.00404		1	1	1	1	1	1
A0A7I2V5Q5	PPIG	>tr|A0A7I2V5Q5|A0A7I2V5Q5_HUMAN Peptidyl-prolyl cis-trans isomerase G OS=Homo sapiens OX=9606 GN=PPIG PE=1 SV=1	0.237457	-0.133794	0.302415	1.17956	1.187	0.842253		0.135359	1.06961		0.991883	1.00293	1.0086	0.857909	0.853903	0.941728		9	9	9	8	8	9
P11277	SPTB	>sp|P11277|SPTB1_HUMAN Spectrin beta chain, erythrocytic OS=Homo sapiens OX=9606 GN=SPTB PE=1 SV=5	1.24766	0.890613	1.51663	0.665145	1.9595	0.582827		1.2183	1.06916		0.853762	0.949235	0.80192	0.952883	0.453219	0.982346		1	1	1	1	1	1
Q5BKX5	C19orf54	>sp|Q5BKX5|CS054_HUMAN UPF0692 protein C19orf54 OS=Homo sapiens OX=9606 GN=C19orf54 PE=1 SV=2	-1.05365	0.495927	-0.34869	1.3961	0.534399	1.27695		-0.302138	1.06915		0.917969	0.995894	1.01145	0.776791	0.986769	0.830692		3	3	3	3	3	3
A0A8V8TPB6	POLD2	DNA polymerase delta subunit 2	1.10255	-0.0217296	0.340464	0.722546	1.44093	1.04241		0.473761	1.06863		0.906055	1.00081	1.01127	0.949133	0.764101	0.908587		13	13	13	13	13	13
Q9NRD5	PICK1	>sp|Q9NRD5|PICK1_HUMAN PRKCA-binding protein OS=Homo sapiens OX=9606 GN=PICK1 PE=1 SV=2	0.553941	0.320428	0.284649	0.671384	1.42412	1.1094		0.386339	1.0683		0.989773	0.998	1.00898	0.953061	0.771784	0.888944		1	1	1	1	1	1
B0QYK0	EWSR1	>tr|B0QYK0|B0QYK0_HUMAN RNA-binding protein EWS OS=Homo sapiens OX=9606 GN=EWSR1 PE=1 SV=1	0.404085	3.41887	-0.559583	3.09694	-1.43349	1.54136		1.08779	1.06827		0.990495	0.0338113	1.00416	0.0597773	0.768099	0.687979		3	4	4	4	3	4
Q9UBV4	WNT16	>sp|Q9UBV4|WNT16_HUMAN Protein Wnt-16 OS=Homo sapiens OX=9606 GN=WNT16 PE=2 SV=1	0.243456	0.604809	0.946358	1.07458	1.22049	0.909466		0.598208	1.06818		0.990402	0.990082	0.964888	0.885446	0.841161	0.934005		1	1	1	1	1	1
P28698	MZF1	>sp|P28698|MZF1_HUMAN Myeloid zinc finger 1 OS=Homo sapiens OX=9606 GN=MZF1 PE=1 SV=3	0.658041	0.302836	-1.07722	1.56863	0.640948	0.994463		-0.0387805	1.06801		0.988323	0.999207	0.952322	0.698949	0.976803	0.913916		1	1	1	1	1	1
A0A1C7CYX9; Q14194	DPYSL2	>tr|A0A1C7CYX9|A0A1C7CYX9_HUMAN Dihydropyrimidinase-related protein 2 OS=Homo sapiens OX=9606 GN=DPYSL2 PE=1 SV=1	0.363845	0.69547	1.25962	1.03348	1.35809	0.808908		0.772979	1.06683		0.996117	0.980201	0.907802	0.898835	0.804025	0.952573		1	1	1	1	1	1
Q96RY5	CRAMP1	>sp|Q96RY5|CRML_HUMAN Protein cramped-like OS=Homo sapiens OX=9606 GN=CRAMP1 PE=1 SV=3	0.0103372	0.155681	0.855538	0.774243	1.30612	1.11964		0.340519	1.06667		1.00137	1.00278	0.98052	0.938306	0.817781	0.884544		4	4	4	4	3	4
Q12996	CSTF3	>sp|Q12996|CSTF3_HUMAN Cleavage stimulation factor subunit 3 OS=Homo sapiens OX=9606 GN=CSTF3 PE=1 SV=1	-1.01956	1.39455	0.0289047	0.444661	0.950669	1.80391		0.13463	1.06641		0.928428	0.772231	0.999343	0.977224	0.923821	0.553082		21	21	21	20	20	20
C9J627	IFT80	>tr|C9J627|C9J627_HUMAN Intraflagellar transport protein 80 homolog (Fragment) OS=Homo sapiens OX=9606 GN=IFT80 PE=1 SV=1	0.618734	1.03382	1.10002	1.08644	1.74716	0.365329		0.917525	1.06631		0.989109	0.920131	0.94679	0.879747	0.578927	0.999056		1	1	1	1	1	1
Q9BYJ9	YTHDF1	>sp|Q9BYJ9|YTHD1_HUMAN YTH domain-containing family protein 1 OS=Homo sapiens OX=9606 GN=YTHDF1 PE=1 SV=1	-0.3516	1.18437	-0.534179	0.649314	0.179828	2.36761		0.0995312	1.06558		0.997469	0.866675	1.00346	0.956642	0.995964	0.263312		3	3	3	3	3	3
Q5VU97	CACHD1	>sp|Q5VU97|CAHD1_HUMAN VWFA and cache domain-containing protein 1 OS=Homo sapiens OX=9606 GN=CACHD1 PE=2 SV=2	-0.623907	-1.33887	2.16103	0.652078	2.04318	0.500414		0.0660853	1.06522		0.991081	0.794092	0.446413	0.956407	0.402759	0.99384		3	3	3	3	2	3
P20585	MSH3	>sp|P20585|MSH3_HUMAN DNA mismatch repair protein Msh3 OS=Homo sapiens OX=9606 GN=MSH3 PE=1 SV=4	0.847906	-0.44441	-1.05148	0.775468	1.77741	0.640972		-0.215995	1.06462		0.963526	0.996923	0.951219	0.937453	0.558001	0.979645		16	16	16	16	16	16
Q9Y6W3	CAPN7	>sp|Q9Y6W3|CAN7_HUMAN Calpain-7 OS=Homo sapiens OX=9606 GN=CAPN7 PE=1 SV=1	0.0181101	0.33635	0.0781323	0.33743	0.895189	1.96074		0.144197	1.06445		1.00025	1.00044	1.00149	0.981814	0.936134	0.474303		8	8	8	8	8	8
Q13433	SLC39A6	>sp|Q13433|S39A6_HUMAN Zinc transporter ZIP6 OS=Homo sapiens OX=9606 GN=SLC39A6 PE=1 SV=3	1.62453	0.50403	1.32794	1.47544	1.04157	0.67589		1.15217	1.0643		0.711888	0.995037	0.87875	0.749139	0.896664	0.976098		2	2	2	2	2	2
P12532	CKMT1ACKMT1B	>sp|P12532|KCRU_HUMAN Creatine kinase U-type, mitochondrial OS=Homo sapiens OX=9606 GN=CKMT1B PE=1 SV=1	0.303199	1.07181	0.899811	1.22641	0.470626	1.4952		0.758274	1.06408		0.992384	0.9056	0.976581	0.84539	0.994051	0.710724		12	12	12	12	12	12
A0A8I5KQ02	SBF2	>tr|A0A8I5KQ02|A0A8I5KQ02_HUMAN Myotubularin-related protein 13 OS=Homo sapiens OX=9606 GN=SBF2 PE=1 SV=1	-0.455556	1.01556	0.730722	1.02103	1.0454	1.12075		0.430243	1.0624		0.992468	0.924599	0.989588	0.900798	0.897576	0.884668		3	3	3	3	3	3
Q5T0W9	FAM83B	>sp|Q5T0W9|FA83B_HUMAN Protein FAM83B OS=Homo sapiens OX=9606 GN=FAM83B PE=1 SV=1	-0.089194	-0.331085	-0.978889	1.48353	0.506369	1.1958		-0.466389	1.0619		0.999334	0.999876	0.96016	0.745417	0.991415	0.860624		1	1	1	1	1	1
Q1KMD3	HNRNPUL2	>sp|Q1KMD3|HNRL2_HUMAN Heterogeneous nuclear ribonucleoprotein U-like protein 2 OS=Homo sapiens OX=9606 GN=HNRNPUL2 PE=1 SV=1	0.329645	0.292049	-0.643776	1.75103	0.65283	0.775799		-0.00736059	1.05989		0.995339	0.999108	1.00015	0.605115	0.974429	0.956958		17	19	17	17	18	18
G3XAH0	SEPTIN5	>tr|G3XAH0|G3XAH0_HUMAN Septin OS=Homo sapiens OX=9606 GN=SEPTIN5 PE=1 SV=1	-0.421721	0.773457	0.994795	1.27598	1.34936	0.553793		0.448844	1.05971		0.989692	0.971539	0.954435	0.822299	0.805701	0.985924		4	4	4	4	4	4
Q14694	USP10	>sp|Q14694|UBP10_HUMAN Ubiquitin carboxyl-terminal hydrolase 10 OS=Homo sapiens OX=9606 GN=USP10 PE=1 SV=2	0.745377	0.203886	-0.538487	1.225	0.807153	1.14469		0.136925	1.05895		0.982318	1.00074	1.00234	0.846675	0.944816	0.877799		18	18	18	18	18	18
A6NKF7	TMEM88B	>sp|A6NKF7|TM88B_HUMAN Transmembrane protein 88B OS=Homo sapiens OX=9606 GN=TMEM88B PE=3 SV=1		1.35756		0.7195	1.07808	1.37764		1.35756	1.0584			0.786848		0.949813	0.892326	0.773842			1		1	1	1
Q9UP83	COG5	>sp|Q9UP83|COG5_HUMAN Conserved oligomeric Golgi complex subunit 5 OS=Homo sapiens OX=9606 GN=COG5 PE=1 SV=3	0.686115	-0.448232	0.784653	0.757716	1.41497	1.00198		0.340845	1.05822		0.988254	0.996752	0.986358	0.942561	0.777478	0.913768		8	8	8	8	8	8
Q8ND04	SMG8	>sp|Q8ND04|SMG8_HUMAN Nonsense-mediated mRNA decay factor SMG8 OS=Homo sapiens OX=9606 GN=SMG8 PE=1 SV=1	0.517427	0.451917	-0.301905	0.979379	1.17105	1.02351		0.22248	1.05798		0.990601	0.996562	1.00865	0.911978	0.859641	0.90927		9	9	9	9	9	9
O96014	WNT11	>sp|O96014|WNT11_HUMAN Protein Wnt-11 OS=Homo sapiens OX=9606 GN=WNT11 PE=1 SV=2	0.740464	0.0241714	1.05378	2.5834	0.469137	0.120093		0.606139	1.05754		0.981874	1.00119	0.951724	0.187268	0.994276	1.00068		1	1	1	1	1	1
Q13409	DYNC1I2	>sp|Q13409|DC1I2_HUMAN Cytoplasmic dynein 1 intermediate chain 2 OS=Homo sapiens OX=9606 GN=DYNC1I2 PE=1 SV=3	-0.609431	1.85155	0.626304	1.61439	0.0422107	1.51171		0.622807	1.0561		0.990723	0.573768	0.997022	0.679166	0.999027	0.70068		8	7	8	7	8	8
D6RA31	SNCA	>tr|D6RA31|D6RA31_HUMAN Alpha-synuclein (Fragment) OS=Homo sapiens OX=9606 GN=SNCA PE=1 SV=8	1.7713	-0.581537	-0.788963	1.44502	0.995806	0.726715		0.133599	1.05585		0.647126	0.992545	0.987892	0.758656	0.920457	0.964927		2	2	2	2	2	2
Q14588	ZNF234	>sp|Q14588|ZN234_HUMAN Zinc finger protein 234 OS=Homo sapiens OX=9606 GN=ZNF234 PE=2 SV=3	1.76816	0.225958	0.794329	0.263733	0.83532	2.06847		0.929483	1.05584		0.647745	1.00048	0.986991	0.984238	0.943844	0.411565		2	2	2	2	2	2
A0A6Q8PG93	FKTN	>tr|A0A6Q8PG93|A0A6Q8PG93_HUMAN Ribitol-5-phosphate transferase OS=Homo sapiens OX=9606 GN=FKTN PE=1 SV=1	1.17702	1.27064	0.968445	1.30913	0.931385	0.926957		1.1387	1.05582		0.876813	0.834811	0.962327	0.811486	0.930748	0.928686		1	1	1	1	1	1
Q9Y3Q3	TMED3	>sp|Q9Y3Q3|TMED3_HUMAN Transmembrane emp24 domain-containing protein 3 OS=Homo sapiens OX=9606 GN=TMED3 PE=1 SV=1	1.03967	0.294539	1.2958	1.15228	1.51518	0.498941		0.876673	1.05546		0.923794	0.998435	0.894964	0.871874	0.717236	0.994215		2	2	2	2	2	2
Q9Y5A7	NUB1	>sp|Q9Y5A7|NUB1_HUMAN NEDD8 ultimate buster 1 OS=Homo sapiens OX=9606 GN=NUB1 PE=1 SV=2	0.330887	1.94207	-1.03341	1.65648	0.285341	1.2245		0.413181	1.05544		0.995007	0.524745	0.952673	0.665603	0.996246	0.850025		5	6	6	6	6	6
Q16795	NDUFA9	>sp|Q16795|NDUA9_HUMAN NADH dehydrogenase [ubiquinone] 1 alpha subcomplex subunit 9, mitochondrial OS=Homo sapiens OX=9606 GN=NDUFA9 PE=1 SV=2	-0.0226319	0.684775	2.26392	0.547334	1.41595	1.20051		0.975355	1.0546		1.00046	0.982546	0.408921	0.967839	0.776943	0.857494		7	7	7	7	7	7
Q9NWV8	BABAM1	>sp|Q9NWV8|BABA1_HUMAN BRISC and BRCA1-A complex member 1 OS=Homo sapiens OX=9606 GN=BABAM1 PE=1 SV=1	-2.32535	1.94633	0.322331	1.66453	1.07367	0.417759		-0.0188961	1.05199		0.330171	0.523221	1.00815	0.660293	0.894321	0.999165		6	6	6	6	5	6
Q8NF64; Q9ULJ6	ZMIZ2	>sp|Q8NF64|ZMIZ2_HUMAN Zinc finger MIZ domain-containing protein 2 OS=Homo sapiens OX=9606 GN=ZMIZ2 PE=1 SV=2	0.66727	0.130063	1.20759	1.09344	1.05368	1.00799		0.668309	1.0517		0.989734	1.00325	0.923543	0.879633	0.89705	0.912421		1	1	1	1	1	1
A0A1B0GW23	ABHD14A-ACY1	>tr|A0A1B0GW23|A0A1B0GW23_HUMAN N-acyl-aliphatic-L-amino acid amidohydrolase (Fragment) OS=Homo sapiens OX=9606 GN=ABHD14A-ACY1 PE=1 SV=1	0.574079	-1.13385	0.223822	1.0357	1.26803	0.850612		-0.111984	1.05145		0.994059	0.882382	1.00627	0.897911	0.832927	0.941778		5	5	5	5	5	5
P38432	COIL	>sp|P38432|COIL_HUMAN Coilin OS=Homo sapiens OX=9606 GN=COIL PE=1 SV=1	-0.201728	-0.727097	-1.11394	1.11526	0.819088	1.21956		-0.680921	1.0513		0.992494	0.979003	0.938657	0.87861	0.945662	0.851532		4	4	4	4	4	4
Q9BQ70	TCF25	>sp|Q9BQ70|TCF25_HUMAN Transcription factor 25 OS=Homo sapiens OX=9606 GN=TCF25 PE=1 SV=1	1.9751	0.215339	-0.0527094	1.01496	1.15461	0.984017		0.712578	1.0512		0.526013	0.999723	1.00039	0.899191	0.870485	0.916702		6	6	7	7	6	6
M0R1E3	NAT14	>tr|M0R1E3|M0R1E3_HUMAN Probable N-acetyltransferase 14 (Fragment) OS=Homo sapiens OX=9606 GN=NAT14 PE=1 SV=1	1.29278	-1.58157	1.49543	0.605047	1.2613	1.28626		0.402212	1.05087		0.843275	0.693465	0.814656	0.966719	0.83217	0.827466		1	1	1	1	1	1
A0A8V8TR57	MSL2	MSL complex subunit 2	0.951548	0.134299	1.61828	1.42334	1.15387	0.575086		0.901377	1.05077		0.936048	1.00378	0.7622	0.771136	0.870843	0.984122		1	1	1	1	1	1
O14979	HNRNPDL	>sp|O14979|HNRDL_HUMAN Heterogeneous nuclear ribonucleoprotein D-like OS=Homo sapiens OX=9606 GN=HNRNPDL PE=1 SV=3	-0.181275	1.90452	0.599233	0.92816	0.828814	1.39386		0.774158	1.05028		0.995236	0.548596	1.00173	0.916082	0.944259	0.7624		12	13	12	13	11	13
Q13185; P45973	CBX3	>sp|Q13185|CBX3_HUMAN Chromobox protein homolog 3 OS=Homo sapiens OX=9606 GN=CBX3 PE=1 SV=4	0.545416	0.0831932	-0.910839	1.54897	1.43307	0.16821		-0.0940763	1.05008		0.990561	1.00273	0.97544	0.70964	0.768254	1.00372		1	1	1	1	1	1
H7C0N4	SF1	>tr|H7C0N4|H7C0N4_HUMAN Splicing factor 1 (Fragment) OS=Homo sapiens OX=9606 GN=SF1 PE=1 SV=1	0.879186	0.932045	-1.60758	0.563748	1.41319	1.17031		0.0678839	1.04908		0.960081	0.939839	0.766835	0.96986	0.777828	0.866153		1	1	1	1	1	1
Q6P1L6	ZNF343	>sp|Q6P1L6|ZN343_HUMAN Zinc finger protein 343 OS=Homo sapiens OX=9606 GN=ZNF343 PE=1 SV=1	-0.0240076	1.61086	-0.0342425	1.50842	0.617308	1.02122		0.517535	1.04898		1.00076	0.683955	1.00079	0.731373	0.981758	0.909044		1	1	1	1	1	1
A0A1W2PNY5; A0A1X7SBS0	ELP4	>tr|A0A1W2PNY5|A0A1W2PNY5_HUMAN Elongator complex protein 4 OS=Homo sapiens OX=9606 GN=ELP4 PE=1 SV=1	1.23494	1.7042	-0.594924	1.22011	0.797338	1.12834		0.781408	1.0486		0.857093	0.642137	1.00002	0.846268	0.946994	0.884161		4	4	4	4	4	4
O60469	DSCAM	>sp|O60469|DSCAM_HUMAN Cell adhesion molecule DSCAM OS=Homo sapiens OX=9606 GN=DSCAM PE=1 SV=2	1.45388	1.46455	1.69758	0.929995	1.34051	0.874108		1.53867	1.0482		0.793622	0.74823	0.711927	0.914165	0.808912	0.940521		1	1	1	1	1	1
Q13322	GRB10	>sp|Q13322|GRB10_HUMAN Growth factor receptor-bound protein 10 OS=Homo sapiens OX=9606 GN=GRB10 PE=1 SV=2	0.170336	0.0702322	1.07086	1.27551	0.257656	1.61035		0.437144	1.04784		0.995321	1.00335	0.954123	0.822206	0.995063	0.654524		2	2	2	2	2	2
A2RUB1	MEIOC	>sp|A2RUB1|MEIOC_HUMAN Meiosis-specific coiled-coil domain-containing protein MEIOC OS=Homo sapiens OX=9606 GN=MEIOC PE=2 SV=3	-1.37748	-0.827328	0.0130324	1.11993	0.901091	1.12215		-0.730594	1.04773		0.82408	0.961747	0.998719	0.877699	0.933917	0.885423		2	2	2	2	2	2
Q9Y6M5	SLC30A1	>sp|Q9Y6M5|ZNT1_HUMAN Zinc transporter 1 OS=Homo sapiens OX=9606 GN=SLC30A1 PE=1 SV=3	1.39962	1.46659	-1.21989	0.176318	1.83688	1.1292		0.548771	1.04747		0.816544	0.74895	0.917806	0.985315	0.522027	0.884328		3	3	3	3	3	2
Q9NVX2	NLE1	>sp|Q9NVX2|NLE1_HUMAN Notchless protein homolog 1 OS=Homo sapiens OX=9606 GN=NLE1 PE=1 SV=4	0.401644	0.607006	-0.486386	1.83344	0.810524	0.49751		0.174088	1.04716		0.990606	0.990549	1.00378	0.555197	0.944631	0.994728		9	9	11	11	9	10
Q8WYQ9	ZCCHC14	>sp|Q8WYQ9|ZCH14_HUMAN Zinc finger CCHC domain-containing protein 14 OS=Homo sapiens OX=9606 GN=ZCCHC14 PE=1 SV=1	2.28848	1.84552	0.751106	1.85589	0.56146	0.721447		1.62837	1.04627		0.342504	0.576201	0.988068	0.54532	0.983481	0.966528		2	3	3	3	3	3
Q9UQL6	HDAC5	>sp|Q9UQL6|HDAC5_HUMAN Histone deacetylase 5 OS=Homo sapiens OX=9606 GN=HDAC5 PE=1 SV=2	-0.666058	0.0635711	-0.645601	1.12747	1.21074	0.795226		-0.416029	1.04448		0.989682	1.00149	0.999872	0.878208	0.841228	0.954507		2	2	2	2	2	2
Q86WJ1	CHD1L	>sp|Q86WJ1|CHD1L_HUMAN Chromodomain-helicase-DNA-binding protein 1-like OS=Homo sapiens OX=9606 GN=CHD1L PE=1 SV=3	0.962475	-0.0486923	-0.953306	0.675104	1.20383	1.25359		-0.0131744	1.04417		0.934562	1.0042	0.965309	0.952329	0.845675	0.841134		15	15	15	15	15	15
Q9NVW2	RLIM	>sp|Q9NVW2|RNF12_HUMAN E3 ubiquitin-protein ligase RLIM OS=Homo sapiens OX=9606 GN=RLIM PE=1 SV=3	1.96538	0.000948876	-0.709527	2.13813	1.18947	-0.195106		0.418936	1.04416		0.532109	0.999936	0.991513	0.389531	0.852889	1.00195		1	1	1	1	1	1
B0QY91	MICALL1	>tr|B0QY91|B0QY91_HUMAN MICAL-like protein 1 OS=Homo sapiens OX=9606 GN=MICALL1 PE=1 SV=2	-0.792275	-0.0144759	-0.276892	1.80945	0.419	0.903902		-0.361214	1.04412		0.97507	1.00094	1.00628	0.572315	0.991777	0.936007		15	15	16	16	16	16
Q8IY67; A0A087WZ13	RAVER1	>sp|Q8IY67|RAVR1_HUMAN Ribonucleoprotein PTB-binding 1 OS=Homo sapiens OX=9606 GN=RAVER1 PE=1 SV=1	0.177438	1.77537	-0.849033	1.20261	0.697944	1.23167		0.367925	1.04407		0.994592	0.611854	0.981042	0.849728	0.962742	0.849125		11	11	11	11	11	11
Q5JR08	RHOC	>tr|Q5JR08|Q5JR08_HUMAN Rho-related GTP-binding protein RhoC (Fragment) OS=Homo sapiens OX=9606 GN=RHOC PE=1 SV=8	0.905072	0.512909	-0.353416	1.63886	1.19835	0.291305		0.354855	1.04284		0.950573	0.994442	1.01172	0.674846	0.848455	1.00407		2	2	2	2	2	2
Q13332	PTPRS	>sp|Q13332|PTPRS_HUMAN Receptor-type tyrosine-protein phosphatase S OS=Homo sapiens OX=9606 GN=PTPRS PE=1 SV=3	0.560885	-0.18251	0.224721	1.33031	1.51417	0.283959		0.201032	1.04282		0.990478	1.00194	1.00669	0.80431	0.717722	1.00264		8	8	8	8	7	7
Q14254	FLOT2	>sp|Q14254|FLOT2_HUMAN Flotillin-2 OS=Homo sapiens OX=9606 GN=FLOT2 PE=1 SV=2	1.75541	0.564099	0.462828	1.74558	1.56837	-0.189448		0.927447	1.0415		0.646982	0.991153	1.00338	0.610118	0.683764	1.00199		9	10	11	11	10	11
Q9P2K3; Q9UKL0	RCOR3	>sp|Q9P2K3|RCOR3_HUMAN REST corepressor 3 OS=Homo sapiens OX=9606 GN=RCOR3 PE=1 SV=2	0.784869	0.644138	0.300707	1.17821	1.14633	0.798703		0.576572	1.04108		0.975167	0.984283	1.00816	0.858056	0.87393	0.953194		3	3	3	3	3	3
Q9P2R3	ANKFY1	>sp|Q9P2R3|ANFY1_HUMAN Rabankyrin-5 OS=Homo sapiens OX=9606 GN=ANKFY1 PE=1 SV=2	-0.287739	-0.324579	0.964286	0.514751	1.88901	0.716659		0.117323	1.04014		0.991332	0.997957	0.962873	0.972292	0.498264	0.966618		14	13	14	14	14	13
Q6P1L6; Q5T2R2	ZNF343	>sp|Q6P1L6|ZN343_HUMAN Zinc finger protein 343 OS=Homo sapiens OX=9606 GN=ZNF343 PE=1 SV=1			-0.138822	1.26383	0.816406			-0.138822	1.04012				1.00726	0.825925	0.944666					1	1	1
B7Z2U2	TOM1L2	>tr|B7Z2U2|B7Z2U2_HUMAN TOM1-like protein 2 OS=Homo sapiens OX=9606 GN=TOM1L2 PE=1 SV=1	0.416664	0.422517	0.593081	0.645008	1.43703	1.03829		0.477421	1.04011		0.989905	0.99899	0.999324	0.957907	0.767029	0.908004		1	1	1	1	1	1
P25788	PSMA3	>sp|P25788|PSA3_HUMAN Proteasome subunit alpha type-3 OS=Homo sapiens OX=9606 GN=PSMA3 PE=1 SV=2	0.156359	0.528047	0.359833	0.92141	1.05951	1.13938		0.348079	1.0401		0.995527	0.992758	1.01138	0.915583	0.895548	0.881578		9	9	9	9	9	9
Q8IVL5	P3H2	>sp|Q8IVL5|P3H2_HUMAN Prolyl 3-hydroxylase 2 OS=Homo sapiens OX=9606 GN=P3H2 PE=1 SV=1	-0.646677	2.46962	3.32705	0.958744	1.95035	0.208253		1.71666	1.03912		0.990094	0.258482	0.0571113	0.912169	0.458671	1.00116		2	2	2	2	2	2
Q8NCC3	PLA2G15	>sp|Q8NCC3|PAG15_HUMAN Phospholipase A2 group XV OS=Homo sapiens OX=9606 GN=PLA2G15 PE=1 SV=2	-0.663453	0.529619	-0.631735	1.54833	0.201563	1.36696		-0.25519	1.03895		0.989135	0.99247	0.996836	0.709575	0.99544	0.779997		1	1	1	1	1	1
Q96PZ0	PUS7	>sp|Q96PZ0|PUS7_HUMAN Pseudouridylate synthase 7 homolog OS=Homo sapiens OX=9606 GN=PUS7 PE=1 SV=2	-0.76574	0.102128	1.41713	0.91425	1.22826	0.973841		0.251173	1.03878		0.978193	1.00161	0.846697	0.916776	0.838145	0.920082		13	13	13	13	13	13
M0R2M4	ZNF551	>tr|M0R2M4|M0R2M4_HUMAN Zinc finger protein 551 (Fragment) OS=Homo sapiens OX=9606 GN=ZNF551 PE=1 SV=1	1.96737	1.17103	-3.15383	0.68909	-0.00193903	2.42902		-0.00514388	1.03872		0.530966	0.87251	0.092968	0.95119	0.99984	0.233801		1	1	1	1	1	1
Q15262	PTPRK	>sp|Q15262|PTPRK_HUMAN Receptor-type tyrosine-protein phosphatase kappa OS=Homo sapiens OX=9606 GN=PTPRK PE=1 SV=2	-0.134147	-0.455381	1.37792	0.831721	1.34321	0.940456		0.262798	1.03846		0.997103	0.996092	0.856878	0.927806	0.807067	0.925575		2	2	2	2	2	2
P49137; Q16644	MAPKAPK2	>sp|P49137|MAPK2_HUMAN MAP kinase-activated protein kinase 2 OS=Homo sapiens OX=9606 GN=MAPKAPK2 PE=1 SV=1	1.36051	1.51144	-1.23015	2.03862	0.0965473	0.974556		0.547267	1.03657		0.830304	0.730786	0.914503	0.436154	0.997367	0.920278		1	1	1	1	1	1
K7EQB2	GLYR1	>tr|K7EQB2|K7EQB2_HUMAN Cytokine-like nuclear factor N-PAC (Fragment) OS=Homo sapiens OX=9606 GN=GLYR1 PE=1 SV=8	0.0555824	0.56938	0.221836	1.37404	0.741589	0.992838		0.282266	1.03616		1.00132	0.991285	1.00531	0.788967	0.957071	0.914063		1	1	1	1	1	1
Q9NYB9	ABI2	>sp|Q9NYB9|ABI2_HUMAN Abl interactor 2 OS=Homo sapiens OX=9606 GN=ABI2 PE=1 SV=1	0.070441	-0.390206	0.814101	1.08644	1.12634	0.895216		0.164779	1.036		1.00142	1.0016	0.986691	0.879426	0.878977	0.938398		6	6	6	6	6	6
Q6PIY7	TENT2	>sp|Q6PIY7|GLD2_HUMAN Poly(A) RNA polymerase GLD2 OS=Homo sapiens OX=9606 GN=TENT2 PE=1 SV=1	0.0403129	1.59281	0.128528	1.77864	0.0451097	1.28248		0.587218	1.03541		1.0012	0.693073	1.00699	0.589575	0.999626	0.828588		1	1	1	1	1	1
A0A7P0T954; Q13619	CUL4B	>tr|A0A7P0T954|A0A7P0T954_HUMAN Cullin-4B OS=Homo sapiens OX=9606 GN=CUL4B PE=1 SV=1	-0.0357258	-0.507294	-0.535654	1.37061	0.915424	0.817938		-0.359558	1.03466		1.00139	0.995422	1.00389	0.790959	0.933329	0.950802		9	9	9	9	9	8
Q5H909; G5E9N2	MAGED2	>tr|Q5H909|Q5H909_HUMAN Melanoma-associated antigen D2 OS=Homo sapiens OX=9606 GN=MAGED2 PE=1 SV=2	0.285708	0.329874	-0.179484	0.847825	1.01598	1.23914		0.145366	1.03432		0.990975	0.99893	1.00737	0.926749	0.912242	0.845145		1	1	1	1	1	1
Q5VT25	CDC42BPA	>sp|Q5VT25|MRCKA_HUMAN Serine/threonine-protein kinase MRCK alpha OS=Homo sapiens OX=9606 GN=CDC42BPA PE=1 SV=1	0.916402	0.669767	0.138057	1.36486	1.12995	0.608093		0.574742	1.0343		0.949905	0.982298	1.00755	0.792089	0.877246	0.982009		11	11	11	11	11	11
Q5QNW6; Q8N257	H2BC18	>sp|Q5QNW6|H2B2F_HUMAN Histone H2B type 2-F OS=Homo sapiens OX=9606 GN=H2BC18 PE=1 SV=3	0.397446	-0.0704071	0.0315419	1.20306	1.28956	0.607381		0.119527	1.03334		0.990932	1.00333	1.00003	0.850172	0.825765	0.981633		17	16	17	16	17	16
Q9H9G7	AGO3	>sp|Q9H9G7|AGO3_HUMAN Protein argonaute-3 OS=Homo sapiens OX=9606 GN=AGO3 PE=1 SV=2	1.28678	0.512683	-0.582297	1.24292	1.37177	0.48387		0.405722	1.03285		0.848854	0.993951	1.00215	0.839293	0.796943	0.9958		2	2	2	2	2	2
Q9H0G5	NSRP1	>sp|Q9H0G5|NSRP1_HUMAN Nuclear speckle splicing regulatory protein 1 OS=Homo sapiens OX=9606 GN=NSRP1 PE=1 SV=1	-0.0617232	-0.259507	-0.139909	0.355983	0.696503	2.0453		-0.153713	1.03259		1.00104	1.0005	1.00761	0.980297	0.962543	0.424861		9	9	9	9	8	7
F5GZ78	PXN	>tr|F5GZ78|F5GZ78_HUMAN Paxillin OS=Homo sapiens OX=9606 GN=PXN PE=1 SV=1	-0.38238	2.72964	1.31432	1.45046	1.10668	0.538603		1.22053	1.03191		0.990962	0.167855	0.888162	0.759402	0.88593	0.986987		6	5	6	6	5	6
O94806; Q9BZL6	PRKD3	>sp|O94806|KPCD3_HUMAN Serine/threonine-protein kinase D3 OS=Homo sapiens OX=9606 GN=PRKD3 PE=1 SV=1	0.42056	-0.0538547	0.371016	0.834314	1.05154	1.2089		0.245907	1.03159		0.990096	1.00354	1.00832	0.928141	0.897505	0.857239		2	2	2	2	2	2
E7EUN2	AGAP1	>tr|E7EUN2|E7EUN2_HUMAN Arf-GAP with GTPase, ANK repeat and PH domain-containing protein 1 OS=Homo sapiens OX=9606 GN=AGAP1 PE=1 SV=1	0.267738	0.337194	0.646125	0.528779	1.50806	1.05748		0.417019	1.03144		0.991172	1.00052	1.00011	0.972306	0.723096	0.905645		2	2	2	2	2	2
Q9H2P0	ADNP	>sp|Q9H2P0|ADNP_HUMAN Activity-dependent neuroprotector homeobox protein OS=Homo sapiens OX=9606 GN=ADNP PE=1 SV=1	0.783466	0.912356	-0.923313	1.22433	0.938092	0.925033		0.257503	1.02915		0.975496	0.94654	0.97175	0.84615	0.928133	0.929899		24	24	24	24	23	24
Q92522	H1-10	>sp|Q92522|H1X_HUMAN Histone H1.10 OS=Homo sapiens OX=9606 GN=H1-10 PE=1 SV=1	0.187561	2.04804	-0.738219	1.41956	0.569717	1.0964		0.499128	1.02856		0.99526	0.470633	0.989603	0.771274	0.983606	0.89805		12	11	12	11	12	12
A0A8V8TLG8	STAT2	Signal transducer and activator of transcription	-0.58412	-0.480958	1.5724	1.28024	1.47404	0.330782		0.169108	1.02835		0.993872	0.996466	0.782081	0.82121	0.741546	1.0029		2	2	2	2	2	2
P46019	PHKA2	>sp|P46019|KPB2_HUMAN Phosphorylase b kinase regulatory subunit alpha, liver isoform OS=Homo sapiens OX=9606 GN=PHKA2 PE=1 SV=1	0.398667	-0.140409	1.0309	0.70383	1.38841	0.99123		0.429719	1.02782		0.991285	1.00304	0.953607	0.949902	0.794462	0.914491		1	1	1	1	1	1
K7EMI9	CCDC106	>tr|K7EMI9|K7EMI9_HUMAN Coiled-coil domain-containing protein 106 OS=Homo sapiens OX=9606 GN=CCDC106 PE=1 SV=1	-0.336259	0.298011	0.301178	1.29772	0.991832	0.793164		0.0876432	1.02757		0.995906	0.997985	1.00846	0.815621	0.920817	0.954477		1	1	1	1	1	1
O00451	GFRA2	>sp|O00451|GFRA2_HUMAN GDNF family receptor alpha-2 OS=Homo sapiens OX=9606 GN=GFRA2 PE=1 SV=2	-2.26799	1.26793	1.73688	1.91871	-0.0811151	1.24353		0.245609	1.02704		0.350111	0.833634	0.693061	0.506424	0.998762	0.844915		2	2	2	2	2	2
Q6STE5; A0A8V8TLV3; Q96GM5	SMARCD3	>sp|Q6STE5|SMRD3_HUMAN SWI/SNF-related matrix-associated actin-dependent regulator of chromatin subfamily D member 3 OS=Homo sapiens OX=9606 GN=SMARCD3 PE=1 SV=1	0.315458	0.85399	0.0634687	1.20655	0.895736	0.977788		0.410972	1.02669		0.996303	0.957557	1.00001	0.85064	0.935943	0.919668		1	1	1	1	1	1
A0A8V8TL59	PRKACA	cAMP-dependent protein kinase catalytic subunit alpha	1.68494	0.941635	-1.7303	1.43985	0.250876	1.38876		0.298757	1.0265		0.684378	0.937357	0.694781	0.762499	0.995852	0.766315		1	1	1	1	1	1
Q9HAV0; F6X3N5; P62879	GNB4	>sp|Q9HAV0|GBB4_HUMAN Guanine nucleotide-binding protein subunit beta-4 OS=Homo sapiens OX=9606 GN=GNB4 PE=1 SV=3	-0.852237	-0.556211	0.1046	1.12516	1.08647	0.866504		-0.434616	1.02604		0.964453	0.991348	1.0038	0.877389	0.88964	0.940838		4	4	4	4	4	4
P52799	EFNB2	>sp|P52799|EFNB2_HUMAN Ephrin-B2 OS=Homo sapiens OX=9606 GN=EFNB2 PE=1 SV=1	-0.736308	-0.908298	2.74413	0.90597	1.24208	0.929913		0.36651	1.02599		0.981689	0.944998	0.199636	0.91843	0.833226	0.928892		3	4	4	4	4	4
A0A0A0MR51	FADS1	>tr|A0A0A0MR51|A0A0A0MR51_HUMAN Acyl-CoA (8-3)-desaturase OS=Homo sapiens OX=9606 GN=FADS1 PE=1 SV=1	-0.110221	-0.0393823	-0.114314	0.949693	1.28453	0.84201		-0.0879722	1.02541		0.998273	1.0036	1.0049	0.910051	0.826713	0.941536		1	1	1	1	1	1
Q6P2P2	PRMT9	>sp|Q6P2P2|ANM9_HUMAN Protein arginine N-methyltransferase 9 OS=Homo sapiens OX=9606 GN=PRMT9 PE=1 SV=1	0.770937	0.373534	0.953565	0.414067	1.18487	1.47128		0.699345	1.02341		0.97637	1.00158	0.965887	0.979192	0.854089	0.724762		5	5	5	5	5	5
P07602	PSAP	>sp|P07602|SAP_HUMAN Prosaposin OS=Homo sapiens OX=9606 GN=PSAP PE=1 SV=2	0.756006	-1.34693	-0.93581	1.31232	1.30131	0.456205		-0.508911	1.02328		0.97952	0.790647	0.969678	0.81209	0.817913	0.998575		9	9	9	7	7	9
Q5JP53; P07437; P68371	TUBB	>tr|Q5JP53|Q5JP53_HUMAN Tubulin beta chain OS=Homo sapiens OX=9606 GN=TUBB PE=1 SV=1	1.64323	-0.00663166	-1.72298	1.09736	3.10115	-1.12885		-0.0287911	1.02322		0.70684	1.00025	0.702356	0.879683	0.0445689	0.883783		1	1	1	1	1	1
A0A087X0V4	ZBTB8OS	>tr|A0A087X0V4|A0A087X0V4_HUMAN Protein archease OS=Homo sapiens OX=9606 GN=ZBTB8OS PE=1 SV=2	0.274218	-0.300524	-0.197868	0.855208	1.2854	0.928695		-0.0747245	1.0231		0.991104	0.998041	1.00726	0.924409	0.826641	0.928292		1	1	1	1	1	1
G3XAD2	FUT8	>tr|G3XAD2|G3XAD2_HUMAN Alpha-(1,6)-fucosyltransferase OS=Homo sapiens OX=9606 GN=FUT8 PE=1 SV=1	1.15486	0.0869019	0.875942	1.25254	1.34583	0.468552		0.705902	1.02231		0.888925	1.00218	0.976809	0.837234	0.806203	0.999177		1	1	1	1	1	1
Q9Y624	F11R	>sp|Q9Y624|JAM1_HUMAN Junctional adhesion molecule A OS=Homo sapiens OX=9606 GN=F11R PE=1 SV=1	-0.905201	-0.978548	0.821784	1.56783	1.26337	0.234841		-0.353989	1.02201		0.950681	0.924965	0.990405	0.698137	0.832272	1.00204		8	8	8	8	8	8
Q92879; E9PC62; E9PSH0	CELF1	>sp|Q92879|CELF1_HUMAN CUGBP Elav-like family member 1 OS=Homo sapiens OX=9606 GN=CELF1 PE=1 SV=2	-0.628652	6.69864	-1.23863	2.14348	0.571777	0.350754		1.61045	1.022		0.991265	5.20334e-09	0.916813	0.386505	0.984143	1.00215		1	1	2	2	1	1
Q9NRF8	CTPS2	>sp|Q9NRF8|PYRG2_HUMAN CTP synthase 2 OS=Homo sapiens OX=9606 GN=CTPS2 PE=1 SV=1	1.10963	0.00671024	0.386136	0.57748	1.1397	1.34333		0.500826	1.02017		0.905967	1.00042	1.00692	0.970041	0.876102	0.793765		11	11	11	11	11	11
H0YKT5; H0YLI3	TLE3	>tr|H0YKT5|H0YKT5_HUMAN Transducin-like enhancer protein 3 OS=Homo sapiens OX=9606 GN=TLE3 PE=1 SV=1	0.185763	1.80385	0.170711	1.32557	0.33375	1.3994		0.720108	1.01957		0.995426	0.59542	1.00835	0.804255	0.993374	0.759955		8	8	8	8	8	7
Q9ULM6	CNOT6	>sp|Q9ULM6|CNOT6_HUMAN CCR4-NOT transcription complex subunit 6 OS=Homo sapiens OX=9606 GN=CNOT6 PE=1 SV=2	0.288867	1.32769	1.71707	1.11892	0.311456	1.62767		1.11121	1.01935		0.991402	0.800066	0.707851	0.878129	0.996098	0.64267		1	1	1	1	1	1
F8W9X7	CCDC93	>tr|F8W9X7|F8W9X7_HUMAN Coiled-coil domain-containing protein 93 OS=Homo sapiens OX=9606 GN=CCDC93 PE=1 SV=1	0.0447751	0.641668	0.153526	1.37957	0.805367	0.870291		0.27999	1.01841		1.0016	0.983875	1.0069	0.785658	0.944184	0.941092		12	13	13	13	12	13
Q9UHD8	SEPTIN9	>sp|Q9UHD8|SEPT9_HUMAN Septin-9 OS=Homo sapiens OX=9606 GN=SEPTIN9 PE=1 SV=2	0.879193	0.825807	-1.29988	1.18239	1.08206	0.788974		0.135041	1.01781		0.960352	0.961947	0.892802	0.856002	0.889634	0.954268		25	25	25	25	25	24
A8MTY0	ZNF724	>sp|A8MTY0|ZN724_HUMAN Zinc finger protein 724 OS=Homo sapiens OX=9606 GN=ZNF724 PE=2 SV=3	1.87391	2.29551	0.514591	0.66191	1.52401	0.866716		1.56134	1.01755		0.58402	0.343495	1.0047	0.95367	0.711773	0.941086		5	5	5	5	5	5
E7EUI8	G6PD	>tr|E7EUI8|E7EUI8_HUMAN Glucose-6-phosphate 1-dehydrogenase OS=Homo sapiens OX=9606 GN=G6PD PE=1 SV=9	-0.331974	0.824018	-0.530757	0.925943	1.77341	0.352973		-0.0129041	1.01744		0.995606	0.961984	1.00218	0.915499	0.55905	1.00226		1	1	1	1	1	1
P15531; Q32Q12	NME1	>sp|P15531|NDKA_HUMAN Nucleoside diphosphate kinase A OS=Homo sapiens OX=9606 GN=NME1 PE=1 SV=1	0.154303	0.420317	-1.05837	0.861073	0.877528	1.31176		-0.161251	1.01679		0.995536	0.999318	0.953868	0.925093	0.941733	0.813335		12	12	12	12	12	12
A0A8V8TQ77; A0A8V8TPN2	CAMK2G	Calcium/calmodulin dependent protein kinase II gamma	-0.659069	1.38208	-0.278939	1.755	0.372479	0.92105		0.148024	1.01618		0.988151	0.777441	1.00636	0.603651	0.992456	0.929984		2	2	2	2	2	2
Q9NVM9	INTS13	>sp|Q9NVM9|INT13_HUMAN Integrator complex subunit 13 OS=Homo sapiens OX=9606 GN=INTS13 PE=1 SV=2	-0.878939	0.0352598	1.0993	1.22542	0.724312	1.09812		0.0852082	1.01595		0.959856	1.00304	0.94635	0.846445	0.959157	0.897287		23	23	23	22	22	23
A0A3B3IUA2	SNU13	>tr|A0A3B3IUA2|A0A3B3IUA2_HUMAN Ribonucloprotein OS=Homo sapiens OX=9606 GN=SNU13 PE=1 SV=1	1.38429	0.530299	-0.372498	1.37252	1.09089	0.578178		0.514031	1.01386		0.823159	0.992448	1.00841	0.789039	0.890313	0.983455		5	5	5	5	5	5
Q9BRV8	SIKE1	>sp|Q9BRV8|SIKE1_HUMAN Suppressor of IKBKE 1 OS=Homo sapiens OX=9606 GN=SIKE1 PE=1 SV=1	1.65494	0.761945	1.44679	1.22796	1.00207	0.810622		1.28789	1.01355		0.701963	0.970552	0.831982	0.845409	0.918138	0.952587		1	1	1	1	1	1
A0A3B3ISV5	0	>tr|A0A3B3ISV5|A0A3B3ISV5_HUMAN Leucine-rich repeat-containing protein 57 OS=Homo sapiens OX=9606 PE=4 SV=1	0.603021	1.55935	1.74325	1.04344	1.09837	0.898466		1.30187	1.01343		0.990128	0.704126	0.688337	0.894571	0.889021	0.938127		4	4	4	4	4	4
P52756	RBM5	>sp|P52756|RBM5_HUMAN RNA-binding protein 5 OS=Homo sapiens OX=9606 GN=RBM5 PE=1 SV=2	0.217574	1.08599	0.14213	0.600328	1.15102	1.28863		0.481898	1.01333		0.991432	0.901377	1.00773	0.967132	0.87212	0.827223		5	5	5	5	5	5
Q6DKK2	TTC19	>sp|Q6DKK2|TTC19_HUMAN Tetratricopeptide repeat protein 19, mitochondrial OS=Homo sapiens OX=9606 GN=TTC19 PE=1 SV=4	0.244311	0.781161	-0.667941	0.680531	1.11604	1.24101		0.119177	1.01252		0.990715	0.970915	0.998877	0.951218	0.883432	0.844355		4	4	4	4	4	4
E7EN19; Q8N4C8; Q9UKE5	MAP4K4	>tr|E7EN19|E7EN19_HUMAN Mitogen-activated protein kinase kinase kinase kinase 4 OS=Homo sapiens OX=9606 GN=MAP4K4 PE=1 SV=2	1.13132	0.469852	1.22281	0.767312	1.23811	1.03179		0.941328	1.0124		0.899696	0.995704	0.916316	0.93897	0.833684	0.907984		4	4	4	4	4	4
Q6UWJ1	TMCO3	>sp|Q6UWJ1|TMCO3_HUMAN Transmembrane and coiled-coil domain-containing protein 3 OS=Homo sapiens OX=9606 GN=TMCO3 PE=1 SV=1	1.00567	0.110575	1.77374	1.64774	1.12977	0.259066		0.963328	1.01219		0.930914	1.00149	0.668648	0.669309	0.877157	1.00544		1	1	1	1	1	1
A0A6I8PRS5	GPATCH11	>tr|A0A6I8PRS5|A0A6I8PRS5_HUMAN G patch domain-containing protein 11 OS=Homo sapiens OX=9606 GN=GPATCH11 PE=1 SV=1	0.225982	0.705479	-0.713377	1.1824	0.708035	1.14578		0.0726948	1.01207		0.992531	0.978314	0.990364	0.856334	0.961293	0.877999		2	2	2	2	2	2
H7BXY5	NEXN	>tr|H7BXY5|H7BXY5_HUMAN Nexilin (Fragment) OS=Homo sapiens OX=9606 GN=NEXN PE=1 SV=1	-0.0322075	-2.14207	2.03333	-0.486408	1.83345	1.6877		-0.0469824	1.01158		1.00118	0.415276	0.523968	0.977821	0.524127	0.610354		1	1	1	1	1	1
J3QR91	CYB5B	>tr|J3QR91|J3QR91_HUMAN Cytochrome b5 type B OS=Homo sapiens OX=9606 GN=CYB5B PE=1 SV=2	0.414945	0.580003	-0.81651	1.1546	1.07384	0.805118		0.0594791	1.01118		0.989903	0.992346	0.988572	0.871363	0.895056	0.952529		2	2	2	2	2	2
Q8NFF5	FLAD1	>sp|Q8NFF5|FAD1_HUMAN FAD synthase OS=Homo sapiens OX=9606 GN=FLAD1 PE=1 SV=1	0.946127	0.988619	1.01181	0.632486	1.21432	1.18547		0.982185	1.01076		0.938549	0.92608	0.954971	0.960448	0.840839	0.86272		9	9	9	9	9	9
Q8IVH8; Q12851	MAP4K3	>sp|Q8IVH8|M4K3_HUMAN Mitogen-activated protein kinase kinase kinase kinase 3 OS=Homo sapiens OX=9606 GN=MAP4K3 PE=1 SV=1	2.23172	1.62251	-1.06031	0.379372	1.14724	1.5048		0.931309	1.01047		0.368064	0.67839	0.954595	0.979835	0.873323	0.704487		1	1	1	1	1	1
Q9HCK8	CHD8	>sp|Q9HCK8|CHD8_HUMAN Chromodomain-helicase-DNA-binding protein 8 OS=Homo sapiens OX=9606 GN=CHD8 PE=1 SV=5	1.50815	0.219904	0.391282	1.20227	0.806796	1.02176		0.706446	1.01028		0.770727	0.999751	1.00764	0.849117	0.944787	0.909227		21	22	22	22	21	22
Q12860	CNTN1	>sp|Q12860|CNTN1_HUMAN Contactin-1 OS=Homo sapiens OX=9606 GN=CNTN1 PE=1 SV=1	-0.461402	0.237174	0.793638	1.282	0.404512	1.3433		0.189804	1.00994		0.992013	0.999574	0.986602	0.821011	0.994204	0.793402		4	4	4	4	4	4
O43572	AKAP10	>sp|O43572|AKA10_HUMAN A-kinase anchor protein 10, mitochondrial OS=Homo sapiens OX=9606 GN=AKAP10 PE=1 SV=2	0.51687	-0.314445	0.423688	1.3893	0.715349	0.924811		0.208704	1.00982		0.989925	0.997904	1.00427	0.780576	0.958878	0.929358		2	2	2	2	2	2
H0YEH2	PUM1	>tr|H0YEH2|H0YEH2_HUMAN Pumilio homolog 1 (Fragment) OS=Homo sapiens OX=9606 GN=PUM1 PE=1 SV=1	1.44435	0.653196	-0.198025	0.653466	1.07828	1.29687		0.633173	1.00954		0.796068	0.982867	1.00739	0.957005	0.893016	0.820852		17	17	17	17	17	17
Q8IZM8	ZNF654	>sp|Q8IZM8|ZN654_HUMAN Zinc finger protein 654 OS=Homo sapiens OX=9606 GN=ZNF654 PE=2 SV=4	-0.636097	0.224793	0.301037	1.59425	0.861282	0.572111		-0.0367557	1.00921		0.990094	1.00032	1.00829	0.685734	0.941881	0.984259		2	2	2	2	2	2
Q9Y546	LRRC42	>sp|Q9Y546|LRC42_HUMAN Leucine-rich repeat-containing protein 42 OS=Homo sapiens OX=9606 GN=LRRC42 PE=1 SV=1	1.98292	3.11114	1.06148	1.15141	1.12505	0.749532		2.05185	1.00866		0.522344	0.0717064	0.954662	0.871711	0.879094	0.964156		5	4	5	5	5	4
H7C2N1	PTMA	>tr|H7C2N1|H7C2N1_HUMAN Prothymosin alpha (Fragment) OS=Homo sapiens OX=9606 GN=PTMA PE=1 SV=1	0.880253	-1.78602	0.362686	0.776582	0.610414	1.63732		-0.181028	1.00811		0.95946	0.610317	1.01084	0.937436	0.982196	0.639709		5	6	5	5	6	6
E9PFP8	PCBP3	>tr|E9PFP8|E9PFP8_HUMAN Poly(rC)-binding protein 3 OS=Homo sapiens OX=9606 GN=PCBP3 PE=1 SV=1	0.529607	1.09411	-0.283107	0.802138	-0.0516298	2.27223		0.44687	1.00758		0.990422	0.896149	1.00764	0.932459	0.999994	0.302777		2	2	2	2	2	2
Q8N8D1	PDCD7	>sp|Q8N8D1|PDCD7_HUMAN Programmed cell death protein 7 OS=Homo sapiens OX=9606 GN=PDCD7 PE=1 SV=1	0.154058	-0.611825	1.83189	0.417484	1.62572	0.978187		0.45804	1.00713		0.995494	0.989731	0.63756	0.979833	0.650768	0.919412		1	1	1	1	1	1
Q6UW63	POGLUT2	>sp|Q6UW63|PLGT2_HUMAN Protein O-glucosyltransferase 2 OS=Homo sapiens OX=9606 GN=POGLUT2 PE=1 SV=1	1.11985	-0.638444	-0.824463	1.5295	0.559367	0.931286		-0.114353	1.00672		0.905324	0.984611	0.989766	0.720846	0.982424	0.929002		8	8	9	9	9	9
Q9H2U2	PPA2	>sp|Q9H2U2|IPYR2_HUMAN Inorganic pyrophosphatase 2, mitochondrial OS=Homo sapiens OX=9606 GN=PPA2 PE=1 SV=2	-0.761113	0.445553	-0.801538	1.43484	1.32195	0.261737		-0.372366	1.00618		0.980026	0.996543	0.986543	0.764347	0.816813	1.00416		11	11	12	11	10	12
Q14332	FZD2	>sp|Q14332|FZD2_HUMAN Frizzled-2 OS=Homo sapiens OX=9606 GN=FZD2 PE=1 SV=1	-0.578497	-0.578757	-1.38908	1.59902	0.379081	1.03564		-0.848778	1.00458		0.99366	0.991403	0.853533	0.685022	0.991685	0.907306		3	3	3	3	3	3
A0A0D9SER1	WWOX	>tr|A0A0D9SER1|A0A0D9SER1_HUMAN WW domain-containing oxidoreductase OS=Homo sapiens OX=9606 GN=WWOX PE=1 SV=1	0.329934	-1.15203	-0.815056	0.77876	1.78072	0.453122		-0.545718	1.0042		0.9952	0.87913	0.98756	0.937005	0.558284	0.998258		3	3	3	3	3	3
O14974	PPP1R12A	>sp|O14974|MYPT1_HUMAN Protein phosphatase 1 regulatory subunit 12A OS=Homo sapiens OX=9606 GN=PPP1R12A PE=1 SV=1	0.27882	1.7614	-0.462172	1.89876	-0.0172821	1.13048		0.526016	1.00399		0.991276	0.615764	1.00357	0.51747	1.00068	0.884221		15	15	16	15	16	16
Q5T3J3	LRIF1	>sp|Q5T3J3|LRIF1_HUMAN Ligand-dependent nuclear receptor-interacting factor 1 OS=Homo sapiens OX=9606 GN=LRIF1 PE=1 SV=1	1.57794	0.401732	0.703843	0.91831	0.856636	1.23363		0.894504	1.00286		0.743566	0.998154	0.993128	0.917022	0.944385	0.847415		1	1	1	1	1	1
O95394	PGM3	>sp|O95394|AGM1_HUMAN Phosphoacetylglucosamine mutase OS=Homo sapiens OX=9606 GN=PGM3 PE=1 SV=1	-1.18988	2.10286	-1.99934	1.23364	0.793427	0.979876		-0.362119	1.00232		0.877118	0.436267	0.537296	0.843224	0.946695	0.918264		21	22	21	21	21	21
Q8IUH3	RBM45	>sp|Q8IUH3|RBM45_HUMAN RNA-binding protein 45 OS=Homo sapiens OX=9606 GN=RBM45 PE=1 SV=1	-0.588908	1.10095	0.89336	0.735687	0.588248	1.6782		0.468466	1.00071		0.994289	0.89245	0.977922	0.947498	0.983019	0.613633		1	1	1	1	1	1
O95857	TSPAN13	>sp|O95857|TSN13_HUMAN Tetraspanin-13 OS=Homo sapiens OX=9606 GN=TSPAN13 PE=2 SV=1	3.57994	-1.65025	-1.98073	-1.30513	1.91391	2.39214		-0.0170133	1.00031		0.0164128	0.67198	0.545131	0.813261	0.480565	0.253246		1	1	1	1	1	1
A0A3B3ITE7	KDM5B	>tr|A0A3B3ITE7|A0A3B3ITE7_HUMAN [Histone H3]-trimethyl-L-lysine(4) demethylase OS=Homo sapiens OX=9606 GN=KDM5B PE=1 SV=1	0.463876	1.58914	1.1492	1.27617	0.635639	1.08836		1.0674	1.00005		0.991579	0.693727	0.931903	0.822415	0.9784	0.901106		5	5	5	5	5	5
Q96L15	ART5	>sp|Q96L15|NAR5_HUMAN Ecto-ADP-ribosyltransferase 5 OS=Homo sapiens OX=9606 GN=ART5 PE=2 SV=4	-0.718261	1.58551	-0.525895	1.78281	0.366269	0.849766		0.113785	0.999614		0.982	0.694345	1.0024	0.58637	0.993625	0.941342		1	1	1	1	1	1
Q9H977	WDR54	>sp|Q9H977|WDR54_HUMAN WD repeat-containing protein 54 OS=Homo sapiens OX=9606 GN=WDR54 PE=1 SV=1	0.172782	0.846903	-0.107895	0.750851	1.56153	0.68541		0.30393	0.999265		0.994963	0.957986	1.0045	0.944113	0.685266	0.974674		1	1	1	1	1	1
Q12948	FOXC1	>sp|Q12948|FOXC1_HUMAN Forkhead box protein C1 OS=Homo sapiens OX=9606 GN=FOXC1 PE=1 SV=3	0.186907	0.72272	-0.307799	1.4439	0.762402	0.790934		0.200609	0.999078		0.994917	0.978237	1.00842	0.758034	0.952559	0.954668		4	4	4	4	4	4
Q9UMS4	PRPF19	>sp|Q9UMS4|PRP19_HUMAN Pre-mRNA-processing factor 19 OS=Homo sapiens OX=9606 GN=PRPF19 PE=1 SV=1	-0.348649	0.249208	0.650459	1.18689	0.609146	1.19994		0.183673	0.99866		0.997658	1.00048	1.00005	0.85456	0.982277	0.857579		19	20	20	20	20	20
P84022	SMAD3	>sp|P84022|SMAD3_HUMAN Mothers against decapentaplegic homolog 3 OS=Homo sapiens OX=9606 GN=SMAD3 PE=1 SV=1	0.826732	0.610489	1.65758	1.07431	1.19929	0.721715		1.0316	0.998438		0.966889	0.98884	0.738753	0.885516	0.849636	0.966878		1	1	1	1	1	1
Q5JWE9; P04899; P09471; P08754; P63096	GNAS	>tr|Q5JWE9|Q5JWE9_HUMAN Guanine nucleotide-binding protein G(s) subunit alpha isoforms short OS=Homo sapiens OX=9606 GN=GNAS PE=1 SV=3	0.33872	0.338355	0.660325	1.32954	1.12654	0.536822		0.4458	0.997633		0.996672	1.00074	0.998251	0.804619	0.879027	0.987516		1	1	1	1	1	1
C9J5C3	PDCD10	>tr|C9J5C3|C9J5C3_HUMAN Programmed cell death protein 10 (Fragment) OS=Homo sapiens OX=9606 GN=PDCD10 PE=1 SV=1	-1.44666	0.278383	-0.156536	1.01332	1.08517	0.89398		-0.441604	0.99749		0.795058	0.998623	1.00725	0.899354	0.8895	0.937328		11	11	11	11	11	11
Q9NRY5	FAM114A2	>sp|Q9NRY5|F1142_HUMAN Protein FAM114A2 OS=Homo sapiens OX=9606 GN=FAM114A2 PE=1 SV=4	0.0807269	0.712803	1.61926	0.671587	0.858957	1.46181		0.804264	0.997452		1.00147	0.977569	0.762587	0.953024	0.943662	0.730621		5	5	5	5	5	5
Q969T9	WBP2	>sp|Q969T9|WBP2_HUMAN WW domain-binding protein 2 OS=Homo sapiens OX=9606 GN=WBP2 PE=1 SV=1	-0.0530704	-0.773272	-0.831966	1.52005	0.870541	0.600089		-0.552769	0.996893		1.00074	0.971285	0.986942	0.724282	0.941449	0.982998		9	9	8	9	9	9
Q8IUH4	ZDHHC13	>sp|Q8IUH4|ZDH13_HUMAN Palmitoyltransferase ZDHHC13 OS=Homo sapiens OX=9606 GN=ZDHHC13 PE=1 SV=3	0.38568	-0.874986	-0.250505	0.864505	1.29047	0.834649		-0.246604	0.996542		0.992045	0.950331	1.00539	0.925438	0.825646	0.945348		3	2	3	2	3	3
Q8TEA8	DTD1	>sp|Q8TEA8|DTD1_HUMAN D-aminoacyl-tRNA deacylase 1 OS=Homo sapiens OX=9606 GN=DTD1 PE=1 SV=2	0.481297	0.748476	-0.729074	1.9975	0.842342	0.148701		0.1669	0.99618		0.991332	0.975627	0.989543	0.462633	0.945108	1.00101		6	6	6	6	6	5
Q8TDM6	DLG5	>sp|Q8TDM6|DLG5_HUMAN Disks large homolog 5 OS=Homo sapiens OX=9606 GN=DLG5 PE=1 SV=4	0.4391	-0.320575	-0.985793	0.706293	0.861419	1.41769		-0.289089	0.995134		0.991342	0.998005	0.958963	0.950129	0.941962	0.750012		1	1	1	1	1	1
C9JLV4	APAF1	>tr|C9JLV4|C9JLV4_HUMAN Apoptotic protease-activating factor 1 OS=Homo sapiens OX=9606 GN=APAF1 PE=1 SV=1	-1.6447	0.163448	0.917144	1.18541	0.888361	0.908791		-0.188035	0.994188		0.707018	1.00267	0.973487	0.855243	0.937982	0.934643		9	10	10	10	9	10
Q96QD9	FYTTD1	>sp|Q96QD9|UIF_HUMAN UAP56-interacting factor OS=Homo sapiens OX=9606 GN=FYTTD1 PE=1 SV=3	1.00817	-0.714482	0.765625	0.980998	1.30164	0.699218		0.353103	0.993953		0.930542	0.977059	0.986772	0.912101	0.818238	0.972204		8	8	7	7	7	8
Q8TF76	HASPIN	>sp|Q8TF76|HASP_HUMAN Serine/threonine-protein kinase haspin OS=Homo sapiens OX=9606 GN=HASPIN PE=1 SV=3	2.14757	0.642476	-0.153285	0.860932	1.22831	0.890874		0.878921	0.993373		0.421549	0.983743	1.00685	0.924769	0.838438	0.936608		1	1	1	1	1	1
Q7L5Y6	DET1	>sp|Q7L5Y6|DET1_HUMAN DET1 homolog OS=Homo sapiens OX=9606 GN=DET1 PE=1 SV=2	-0.0949959	1.02009	0.860378	1.55796	0.702656	0.718545		0.595159	0.993054		0.998851	0.922945	0.979782	0.704703	0.962648	0.966983		1	1	1	1	1	1
Q86UE8; A0A804HJX3	TLK2	>sp|Q86UE8|TLK2_HUMAN Serine/threonine-protein kinase tousled-like 2 OS=Homo sapiens OX=9606 GN=TLK2 PE=1 SV=2	0.326896	0.514127	0.637977	0.957012	0.781589	1.23967		0.493	0.992758		0.994423	0.994365	0.998077	0.911681	0.949631	0.845139		6	6	6	6	6	6
P61956	SUMO2	>sp|P61956|SUMO2_HUMAN Small ubiquitin-related modifier 2 OS=Homo sapiens OX=9606 GN=SUMO2 PE=1 SV=3	0.652839	0.109173	0.641788	0.603526	0.854	1.52019		0.467933	0.992571		0.988165	1.00132	0.999519	0.966926	0.943692	0.696524		6	7	7	7	7	7
Q9UIV1	CNOT7	>sp|Q9UIV1|CNOT7_HUMAN CCR4-NOT transcription complex subunit 7 OS=Homo sapiens OX=9606 GN=CNOT7 PE=1 SV=3	0.0650973	1.51291	-0.233467	1.22753	0.64245	1.10721		0.448181	0.992397		1.00212	0.730585	1.00677	0.845279	0.976669	0.890711		4	4	4	4	4	4
E7EQH1	BBS1	>tr|E7EQH1|E7EQH1_HUMAN Bardet-Biedl syndrome 1 protein OS=Homo sapiens OX=9606 GN=BBS1 PE=1 SV=1	0.0639579	0.11514	0.817089	0.892307	1.13454	0.949933		0.332062	0.992259		1.00149	1.00184	0.9886	0.918835	0.876207	0.924939		2	2	2	2	2	2
P42167; P42166	TMPO	>sp|P42167|LAP2B_HUMAN Lamina-associated polypeptide 2, isoforms beta/gamma OS=Homo sapiens OX=9606 GN=TMPO PE=1 SV=2	-0.121715	-0.0209594	0.788204	1.25074	0.855941	0.870098		0.215177	0.992259		0.998416	1.00038	0.987601	0.837922	0.944521	0.940817		5	5	5	5	5	5
O95169	NDUFB8	>sp|O95169|NDUB8_HUMAN NADH dehydrogenase [ubiquinone] 1 beta subcomplex subunit 8, mitochondrial OS=Homo sapiens OX=9606 GN=NDUFB8 PE=1 SV=1	0.2704	0.303781	-0.0655782	1.19848	1.62618	0.151529		0.169535	0.992062		0.990902	0.999019	1.00006	0.848398	0.651104	1.00164		3	3	3	3	3	3
Q6P6B7	ANKRD16	>sp|Q6P6B7|ANR16_HUMAN Ankyrin repeat domain-containing protein 16 OS=Homo sapiens OX=9606 GN=ANKRD16 PE=1 SV=1	-0.420697	0.326462	1.35502	-0.413798	1.40999	1.97855		0.420263	0.99158		0.990117	0.998057	0.865448	0.978824	0.781594	0.465118		1	1	1	1	1	1
H3BRE6	FBRS	>tr|H3BRE6|H3BRE6_HUMAN Probable fibrosin-1 (Fragment) OS=Homo sapiens OX=9606 GN=FBRS PE=1 SV=1	1.70752	-0.710071	1.0437	0.84214	0.588206	1.5442		0.680381	0.991515		0.675852	0.97826	0.950385	0.926658	0.982868	0.686351		1	1	1	1	1	1
Q8IYK4	COLGALT2	>sp|Q8IYK4|GT252_HUMAN Procollagen galactosyltransferase 2 OS=Homo sapiens OX=9606 GN=COLGALT2 PE=1 SV=1	-0.141982	-0.197525	0.239052	1.13304	0.972585	0.868386		-0.0334851	0.991338		0.995333	1.00061	1.00659	0.877124	0.922011	0.940713		2	2	2	2	2	2
Q9BS34	ZNF670	>sp|Q9BS34|ZN670_HUMAN Zinc finger protein 670 OS=Homo sapiens OX=9606 GN=ZNF670 PE=1 SV=1	1.36255	1.11591	1.20277	0.964811	-0.13745	2.14626		1.22708	0.991208		0.829519	0.888754	0.925021	0.912768	0.999049	0.363879		1	1	1	1	1	1
P17540; P12532	CKMT2	>sp|P17540|KCRS_HUMAN Creatine kinase S-type, mitochondrial OS=Homo sapiens OX=9606 GN=CKMT2 PE=1 SV=2	-0.897211	3.02836	-1.0751	1.79815	0.21966	0.952651		0.352018	0.990153		0.953411	0.0861786	0.953295	0.577498	0.994653	0.925259		3	3	3	3	3	3
J3QQX3	FDXR	>tr|J3QQX3|J3QQX3_HUMAN NADPH:adrenodoxin oxidoreductase, mitochondrial OS=Homo sapiens OX=9606 GN=FDXR PE=1 SV=2	0.0217349	-0.402331	-1.07207	1.2667	1.09163	0.611703		-0.484221	0.990014		1.00048	0.998351	0.95342	0.824094	0.890255	0.981585		1	1	1	1	1	1
A0A0A6YYJ5; A0A590UJG2	MACF1	>tr|A0A0A6YYJ5|A0A0A6YYJ5_HUMAN Microtubule-actin cross-linking factor 1, isoforms 6/7 (Fragment) OS=Homo sapiens OX=9606 GN=MACF1 PE=1 SV=2	0.438835	1.15875	-0.320279	1.24692	0.483535	1.23794		0.42577	0.989465		0.991114	0.876209	1.00742	0.836558	0.99515	0.84421		9	9	9	9	9	9
O75506	HSBP1	>sp|O75506|HSBP1_HUMAN Heat shock factor-binding protein 1 OS=Homo sapiens OX=9606 GN=HSBP1 PE=1 SV=1	0.782904	1.39053	-1.13976	1.09333	1.13741	0.736744		0.34456	0.989162		0.974716	0.774595	0.932434	0.87881	0.876256	0.963791		4	4	4	4	4	4
Q9Y696	CLIC4	>sp|Q9Y696|CLIC4_HUMAN Chloride intracellular channel protein 4 OS=Homo sapiens OX=9606 GN=CLIC4 PE=1 SV=4	-0.33921	0.418045	-0.78608	0.896839	0.610116	1.45979		-0.235748	0.988916		0.99664	0.999042	0.98627	0.919147	0.982348	0.732579		15	15	14	15	15	14
Q9ULD9	ZNF608	>sp|Q9ULD9|ZN608_HUMAN Zinc finger protein 608 OS=Homo sapiens OX=9606 GN=ZNF608 PE=1 SV=4	0.741807	0.800106	0.61252	0.402551	1.30816	1.25381		0.718144	0.988176		0.981347	0.967432	0.99911	0.978659	0.818455	0.841194		1	1	1	1	1	1
B5MCX7	ANKRD54	>tr|B5MCX7|B5MCX7_HUMAN Ankyrin repeat domain-containing protein 54 OS=Homo sapiens OX=9606 GN=ANKRD54 PE=1 SV=1	0.65212	3.40912	-0.0368089	2.27784	0.353155	0.332854		1.34148	0.987951		0.98774	0.0346132	1.00106	0.316764	0.993207	1.00204		1	1	1	1	1	1
Q96NB3	ZNF830	>sp|Q96NB3|ZN830_HUMAN Zinc finger protein 830 OS=Homo sapiens OX=9606 GN=ZNF830 PE=1 SV=2	-0.0191832	1.33241	-1.83565	0.978752	0.650892	1.33408		-0.174142	0.987907		1.00055	0.795704	0.636439	0.911374	0.975303	0.80014		3	3	3	3	3	3
Q05513	PRKCZ	>sp|Q05513|KPCZ_HUMAN Protein kinase C zeta type OS=Homo sapiens OX=9606 GN=PRKCZ PE=1 SV=4	1.00209	0.834111	-1.37724	-0.207105	0.951533	2.21923		0.152987	0.987885		0.931866	0.960559	0.856944	0.987095	0.923502	0.327501		2	1	2	1	2	2
P0CG08	GPR89B	>sp|P0CG08|GPHRB_HUMAN Golgi pH regulator B OS=Homo sapiens OX=9606 GN=GPR89B PE=1 SV=1	0.314777	0.635795	0.15597	0.881739	0.910376	1.17086		0.368847	0.987659		0.995768	0.985288	1.00683	0.921055	0.934331	0.866069		1	1	1	1	1	1
Q13153	PAK1	>sp|Q13153|PAK1_HUMAN Serine/threonine-protein kinase PAK 1 OS=Homo sapiens OX=9606 GN=PAK1 PE=1 SV=2	-2.3017	0.295701	-1.26055	1.76579	0.53223	0.664932		-1.08885	0.987652		0.336802	0.99833	0.908627	0.599219	0.987177	0.978033		10	10	10	10	10	10
Q8IZ21	PHACTR4	>sp|Q8IZ21|PHAR4_HUMAN Phosphatase and actin regulator 4 OS=Homo sapiens OX=9606 GN=PHACTR4 PE=1 SV=1	-0.744109	0.214751	-1.12741	0.966706	0.886146	1.10903		-0.552255	0.987292		0.980792	0.999579	0.932857	0.911331	0.938522	0.889135		4	4	4	4	4	4
A0A7P0T9K5	CIC	>tr|A0A7P0T9K5|A0A7P0T9K5_HUMAN Protein capicua homolog OS=Homo sapiens OX=9606 GN=CIC PE=1 SV=1	0.607858	0.757664	-1.2425	0.738124	1.07818	1.14295		0.0410072	0.986416		0.990535	0.972698	0.915221	0.946926	0.892839	0.879258		5	5	5	5	5	5
Q99460	PSMD1	>sp|Q99460|PSMD1_HUMAN 26S proteasome non-ATPase regulatory subunit 1 OS=Homo sapiens OX=9606 GN=PSMD1 PE=1 SV=2	-0.889076	0.0744739	0.395957	0.398643	0.877417	1.67933		-0.139548	0.985131		0.956935	1.00346	1.00617	0.97841	0.941343	0.61358		35	35	34	35	34	35
Q9Y4B4	RAD54L2	>sp|Q9Y4B4|ARIP4_HUMAN Helicase ARIP4 OS=Homo sapiens OX=9606 GN=RAD54L2 PE=1 SV=4	0.21059	2.01812	-0.824609	0.769406	0.995457	1.18925		0.468033	0.984706		0.991362	0.48429	0.989842	0.938863	0.920639	0.863104		9	9	9	9	9	9
A0A994J4W8	ANK1	Ankyrin-1	0.795472	0.71843	0.098922	1.11243	0.528407	1.30325		0.537608	0.981362		0.97391	0.977387	1.00328	0.877585	0.988162	0.81761		1	1	1	1	1	1
Q9UBL3	ASH2L	>sp|Q9UBL3|ASH2L_HUMAN Set1/Ash2 histone methyltransferase complex subunit ASH2 OS=Homo sapiens OX=9606 GN=ASH2L PE=1 SV=1	1.17273	0.180469	-0.173786	1.14298	0.637794	1.16158		0.393136	0.980784		0.879387	1.00205	1.00852	0.87679	0.977681	0.870147		12	12	12	12	12	12
Q8TEA7	TBCK	>sp|Q8TEA7|TBCK_HUMAN TBC domain-containing protein kinase-like protein OS=Homo sapiens OX=9606 GN=TBCK PE=1 SV=4	0.284272	-1.62803	0.329543	0.271131	1.44599	1.22453		-0.338071	0.980551		0.991355	0.678913	1.01008	0.984798	0.760417	0.850746		1	1	1	1	1	1
Q96AJ9	VTI1A	>sp|Q96AJ9|VTI1A_HUMAN Vesicle transport through interaction with t-SNAREs homolog 1A OS=Homo sapiens OX=9606 GN=VTI1A PE=1 SV=2	-1.20429	2.12499	-2.40008	1.36291	0.837417	0.741019		-0.493128	0.980449		0.87041	0.420789	0.338544	0.793644	0.943638	0.96466		2	2	2	2	2	2
E9PM05	EI24	>tr|E9PM05|E9PM05_HUMAN Etoposide-induced protein 2.4 homolog (Fragment) OS=Homo sapiens OX=9606 GN=EI24 PE=1 SV=1	0.937301	0.710026	-0.122846	1.57115	0.525197	0.842354		0.50816	0.979567		0.942254	0.978086	1.00682	0.69834	0.989579	0.942109		1	1	1	1	1	1
O43181	NDUFS4	>sp|O43181|NDUS4_HUMAN NADH dehydrogenase [ubiquinone] iron-sulfur protein 4, mitochondrial OS=Homo sapiens OX=9606 GN=NDUFS4 PE=1 SV=1	0.79084	1.18825	2.05916	1.09903	1.13022	0.709063		1.34608	0.979436		0.974664	0.865464	0.504652	0.879622	0.878245	0.969121		3	4	4	4	3	4
A0A804HKD7	RABGAP1L	>tr|A0A804HKD7|A0A804HKD7_HUMAN Rab GTPase-activating protein 1-like OS=Homo sapiens OX=9606 GN=RABGAP1L PE=1 SV=1	0.974129	0.440842	-0.382554	0.833935	1.09195	1.00767		0.344139	0.977851		0.933395	0.996473	1.00789	0.927646	0.890811	0.91225		7	7	7	7	7	7
Q92826	HOXB13	>sp|Q92826|HXB13_HUMAN Homeobox protein Hox-B13 OS=Homo sapiens OX=9606 GN=HOXB13 PE=1 SV=2	0.691773	0.000117758	-0.354626	0.957862	1.51181	0.460169		0.112422	0.976615		0.986376	1.00002	1.01127	0.911377	0.720111	0.998457		1	1	1	1	1	1
K7ELN0	MKNK2	>tr|K7ELN0|K7ELN0_HUMAN MAP kinase-interacting serine/threonine-protein kinase 2 (Fragment) OS=Homo sapiens OX=9606 GN=MKNK2 PE=1 SV=3	-0.0251846	1.35461	-0.058356	1.60939	0.316301	1.00101		0.423689	0.975567		1.00075	0.787396	1.00052	0.682082	0.996565	0.913597		1	1	1	1	1	1
Q9BQT8	SLC25A21	>sp|Q9BQT8|ODC_HUMAN Mitochondrial 2-oxodicarboxylate carrier OS=Homo sapiens OX=9606 GN=SLC25A21 PE=1 SV=1	-1.18274	0.581405	0.0864268	1.96704	1.24491	-0.286804		-0.171636	0.975049		0.875905	0.992498	1.00161	0.475413	0.834038	1.00327		2	2	2	2	2	2
B1AKI6	MBNL3	>tr|B1AKI6|B1AKI6_HUMAN Muscleblind-like protein 3 OS=Homo sapiens OX=9606 GN=MBNL3 PE=1 SV=1	-0.853829	1.32386	-0.0317905	1.60104	0.410638	0.912681		0.14608	0.974785		0.964752	0.802751	1.00042	0.685693	0.992843	0.932421		1	1	1	1	1	1
O15305	PMM2	>sp|O15305|PMM2_HUMAN Phosphomannomutase 2 OS=Homo sapiens OX=9606 GN=PMM2 PE=1 SV=1	1.17277	0.031776	0.171465	1.18704	1.29683	0.439463		0.458669	0.974443		0.879698	1.00173	1.00875	0.855067	0.822821	0.999912		9	9	9	9	9	9
A0A994J508	VASP	Vasodilator stimulated phosphoprotein	0.432289	2.88461	0.27715	1.11243	1.53255	0.274513		1.19802	0.973165		0.989824	0.118623	1.00648	0.877251	0.70495	1.00465		1	1	1	1	1	1
Q8NDH3	NPEPL1	>sp|Q8NDH3|PEPL1_HUMAN Probable aminopeptidase NPEPL1 OS=Homo sapiens OX=9606 GN=NPEPL1 PE=1 SV=3	-0.358355	-0.0881204	-0.855582	1.19111	1.0505	0.677846		-0.434019	0.973153		0.996215	1.00263	0.980742	0.853908	0.896742	0.975436		2	2	2	2	2	2
C9JXA2	EPHA3	>tr|C9JXA2|C9JXA2_HUMAN Receptor protein-tyrosine kinase OS=Homo sapiens OX=9606 GN=EPHA3 PE=1 SV=1	0.0549259	0.10484	0.543088	0.743075	1.11641	1.05736		0.234285	0.972282		1.00126	1.00103	1.0001	0.94547	0.883233	0.905169		3	3	3	3	3	3
Q6ICL3	TANGO2	>sp|Q6ICL3|TNG2_HUMAN Transport and Golgi organization protein 2 homolog OS=Homo sapiens OX=9606 GN=TANGO2 PE=1 SV=1	-1.27493	1.00743	0.519341	1.1833	1.05963	0.673094		0.0839491	0.972006		0.850261	0.925361	1.00537	0.856486	0.895705	0.976042		1	1	1	1	1	1
A0A1W2PR28	IQSEC2	>tr|A0A1W2PR28|A0A1W2PR28_HUMAN IQ motif and SEC7 domain-containing protein 2 OS=Homo sapiens OX=9606 GN=IQSEC2 PE=1 SV=1	-0.502174	1.60583	0.497412	1.05694	0.841001	1.01712		0.533689	0.971688		0.991202	0.687429	1.00205	0.888559	0.943785	0.911064		1	1	1	1	1	1
Q6XZF7	DNMBP	>sp|Q6XZF7|DNMBP_HUMAN Dynamin-binding protein OS=Homo sapiens OX=9606 GN=DNMBP PE=1 SV=1	1.34422	1.79725	0.478667	0.98062	1.11433	0.819669		1.20671	0.971538		0.827742	0.600062	1.00512	0.911739	0.883491	0.951314		2	2	2	2	2	2
A0A0S2Z5C6	FPGT	>tr|A0A0S2Z5C6|A0A0S2Z5C6_HUMAN Fucose-1-phosphate guanylyltransferase (Fragment) OS=Homo sapiens OX=9606 GN=FPGT PE=1 SV=1	1.03553	0.00153369	-0.144091	1.2746	1.03722	0.601992		0.297656	0.971268		0.923821	0.9997	1.00822	0.821583	0.899321	0.982356		2	2	2	2	2	2
A0A590UJ53	KANSL3	>tr|A0A590UJ53|A0A590UJ53_HUMAN KAT8 regulatory NSL complex subunit 3 OS=Homo sapiens OX=9606 GN=KANSL3 PE=1 SV=1	0.14923	0.274903	-0.0300879	1.08563	0.89277	0.934129		0.131348	0.970842		0.995633	0.99806	0.999323	0.879596	0.935849	0.927673		1	1	1	1	1	1
A0A0A0MRS1	ZNF33A	>tr|A0A0A0MRS1|A0A0A0MRS1_HUMAN Zinc finger protein 33A OS=Homo sapiens OX=9606 GN=ZNF33A PE=1 SV=1	0.481605	1.06852	-0.74909	1.39825	0.919186	0.595084		0.267013	0.97084		0.991168	0.906978	0.987729	0.776274	0.934384	0.983482		1	1	1	1	1	1
Q5SRE7	PHYHD1	>sp|Q5SRE7|PHYD1_HUMAN Phytanoyl-CoA dioxygenase domain-containing protein 1 OS=Homo sapiens OX=9606 GN=PHYHD1 PE=1 SV=2	-0.706638	0.498419	0.535458	1.03908	0.791513	1.08142		0.10908	0.970669		0.983709	0.996399	1.00373	0.896931	0.947951	0.903294		2	2	2	2	2	2
Q6FI81	CIAPIN1	>sp|Q6FI81|CPIN1_HUMAN Anamorsin OS=Homo sapiens OX=9606 GN=CIAPIN1 PE=1 SV=2	-0.0760836	0.97857	0.673202	1.24878	0.799174	0.857427		0.525229	0.968461		1.00096	0.925236	0.998407	0.836537	0.94706	0.940555		11	11	11	11	11	11
Q9H2C0	GAN	>sp|Q9H2C0|GAN_HUMAN Gigaxonin OS=Homo sapiens OX=9606 GN=GAN PE=1 SV=1	-0.214921	0.0724137	1.33357	0.255449	0.896324	1.75292		0.39702	0.96823		0.991299	1.00348	0.876677	0.983142	0.93597	0.58103		4	4	4	4	4	4
P04075; P09972; H3BPS8	ALDOA	>sp|P04075|ALDOA_HUMAN Fructose-bisphosphate aldolase A OS=Homo sapiens OX=9606 GN=ALDOA PE=1 SV=2	0.415504	1.17734	-0.818938	0.834815	0.750342	1.31468		0.257968	0.966612		0.989974	0.870656	0.989629	0.92848	0.955025	0.812333		8	8	7	8	8	8
O43264	ZW10	>sp|O43264|ZW10_HUMAN Centromere/kinetochore protein zw10 homolog OS=Homo sapiens OX=9606 GN=ZW10 PE=1 SV=3	0.701757	-0.0929813	1.04059	1.50919	0.880883	0.508242		0.549789	0.966105		0.984801	1.00246	0.952179	0.730745	0.940461	0.99368		13	14	14	14	14	14
J3QLU9; P00533; A0A0A0MSE1	ERBB2	>tr|J3QLU9|J3QLU9_HUMAN Receptor protein-tyrosine kinase OS=Homo sapiens OX=9606 GN=ERBB2 PE=1 SV=1	0.0993755	0.631855	0.176586	1.29922	0.771758	0.827318		0.302606	0.966099		0.998838	0.985839	1.00772	0.815828	0.951727	0.945825		1	1	1	1	1	1
H0YEA7	GNPTG	>tr|H0YEA7|H0YEA7_HUMAN N-acetylglucosamine-1-phosphotransferase subunit gamma OS=Homo sapiens OX=9606 GN=GNPTG PE=1 SV=9	-0.734162	-0.0927218	0.419634	0.961991	1.50447	0.431588		-0.13575	0.966016		0.982051	1.00231	1.0047	0.911741	0.724012	0.998599		1	1	1	1	1	1
Q9H9Q2	COPS7B	>sp|Q9H9Q2|CSN7B_HUMAN COP9 signalosome complex subunit 7b OS=Homo sapiens OX=9606 GN=COPS7B PE=1 SV=1	0.658841	0.379986	0.573961	0.77441	0.755669	1.36689		0.537596	0.965656		0.987992	1.00134	1.00371	0.938327	0.953624	0.779273		5	5	5	5	5	5
Q8IY57; A0A0B4J255	YAF2	>sp|Q8IY57|YAF2_HUMAN YY1-associated factor 2 OS=Homo sapiens OX=9606 GN=YAF2 PE=1 SV=3	0.357672	1.82035	0.408996	1.48023	0.467041	0.948066		0.86234	0.965111		0.996284	0.589478	1.00626	0.746432	0.994817	0.924328		1	1	1	1	1	1
Q5EBL8	PDZD11	>sp|Q5EBL8|PDZ11_HUMAN PDZ domain-containing protein 11 OS=Homo sapiens OX=9606 GN=PDZD11 PE=1 SV=2	-1.1164	1.10136	-0.785231	1.03318	0.949057	0.911049		-0.266756	0.964429		0.903561	0.892538	0.986364	0.898017	0.923726	0.933246		5	5	5	5	5	5
P78364; J3KQH6	PHC1	>sp|P78364|PHC1_HUMAN Polyhomeotic-like protein 1 OS=Homo sapiens OX=9606 GN=PHC1 PE=1 SV=3	0.654232	-0.460157	0.345584	0.856149	0.673388	1.36295		0.179886	0.964164		0.988418	0.996479	1.01047	0.924442	0.969015	0.78079		2	2	2	2	2
A0A087X2I1	PSMC6	>tr|A0A087X2I1|A0A087X2I1_HUMAN 26S proteasome regulatory subunit 10B OS=Homo sapiens OX=9606 GN=PSMC6 PE=1 SV=1	0.972103	1.01013	-1.28828	0.431036	1.03698	1.42447		0.231317	0.964164		0.932885	0.925015	0.893186	0.978127	0.899334	0.745934		24	24	24	24	24	23
O75223	GGCT	>sp|O75223|GGCT_HUMAN Gamma-glutamylcyclotransferase OS=Homo sapiens OX=9606 GN=GGCT PE=1 SV=1	-0.0650353	-0.51282	-0.0634483	0.924188	0.684792	1.28164		-0.213768	0.96354		1.00205	0.994168	0.999901	0.914853	0.966496	0.828619		13	13	13	13	13	13
P49585; Q9Y5K3	PCYT1A	>sp|P49585|PCY1A_HUMAN Choline-phosphate cytidylyltransferase A OS=Homo sapiens OX=9606 GN=PCYT1A PE=1 SV=2	0.712924	0.978145	0.107601	1.35293	0.732718	0.803919		0.599556	0.96319		0.983178	0.924925	1.0045	0.794276	0.957468	0.952599		1	1	1	1	1	1
F5GZ97	WASHC3	>tr|F5GZ97|F5GZ97_HUMAN WASH complex subunit 3 OS=Homo sapiens OX=9606 GN=WASHC3 PE=1 SV=1	0.526755	0.404458	0.0486723	1.55415	1.03643	0.295856		0.326628	0.962144		0.990664	0.997753	1.00085	0.706679	0.89918	1.00453		3	3	3	3	3	3
Q96CW5	TUBGCP3	>sp|Q96CW5|GCP3_HUMAN Gamma-tubulin complex component 3 OS=Homo sapiens OX=9606 GN=TUBGCP3 PE=1 SV=2	0.626612	-1.07488	-0.701204	0.778311	1.80944	0.297914		-0.383158	0.961889		0.991834	0.904205	0.99368	0.937341	0.540015	1.00445		7	7	7	7	7	7
Q13308	PTK7	>sp|Q13308|PTK7_HUMAN Inactive tyrosine-protein kinase 7 OS=Homo sapiens OX=9606 GN=PTK7 PE=1 SV=2	-3.46175	0.944089	0.580749	1.09904	0.917315	0.867865		-0.645636	0.961407		0.0234298	0.936596	1.0036	0.879933	0.933558	0.940612		18	18	18	18	17	18
Q9NR12	PDLIM7	>sp|Q9NR12|PDLI7_HUMAN PDZ and LIM domain protein 7 OS=Homo sapiens OX=9606 GN=PDLIM7 PE=1 SV=1	0.247214	0.485832	-0.279838	1.13618	0.626436	1.12034		0.151069	0.960986		0.990911	0.997003	1.00667	0.876443	0.981365	0.883878		9	9	9	9	9	9
A0A8V8TP89	PMS2	PMS1 homolog 2, mismatch repair system component	-0.566173	-0.215038	1.03885	0.538592	1.00742	1.33462		0.0858787	0.960209		0.991589	0.999727	0.953363	0.97001	0.916194	0.799775		6	6	6	6	6	6
H0Y673	AP1S2	>tr|H0Y673|H0Y673_HUMAN AP complex subunit sigma (Fragment) OS=Homo sapiens OX=9606 GN=AP1S2 PE=1 SV=1	0.163091	-0.245346	-0.286587	0.833331	1.44059	0.603846		-0.122947	0.959254		0.995784	0.999882	1.01008	0.927936	0.764149	0.982589		2	2	2	2	2	2
A0A2R8Y6W5	MEA1	>tr|A0A2R8Y6W5|A0A2R8Y6W5_HUMAN Male-enhanced antigen 1 OS=Homo sapiens OX=9606 GN=MEA1 PE=1 SV=1	1.76211	1.62397	-0.179516	0.830274	0.543923	1.50302		1.06885	0.959072		0.644391	0.678915	1.00748	0.928448	0.984932	0.706487		1	1	1	1	1	1
P42166	TMPO	>sp|P42166|LAP2A_HUMAN Lamina-associated polypeptide 2, isoform alpha OS=Homo sapiens OX=9606 GN=TMPO PE=1 SV=2	0.436372	-0.025102	-1.34149	1.242	0.940177	0.688879		-0.310073	0.957019		0.9919	1.00173	0.86957	0.839863	0.927853	0.974362		14	14	14	14	14	14
Q5VSL9	STRIP1	>sp|Q5VSL9|STRP1_HUMAN Striatin-interacting protein 1 OS=Homo sapiens OX=9606 GN=STRIP1 PE=1 SV=1	0.722366	-0.308629	0.0735458	0.662881	0.843216	1.36439		0.162427	0.956828		0.982893	0.999173	1.00032	0.953537	0.944725	0.780382		7	7	7	7	7	7
O95400	CD2BP2	>sp|O95400|CD2B2_HUMAN CD2 antigen cytoplasmic tail-binding protein 2 OS=Homo sapiens OX=9606 GN=CD2BP2 PE=1 SV=1	1.18232	-0.275932	-2.28833	1.38097	0.795428	0.692444		-0.460648	0.95628		0.87615	0.99808	0.399606	0.784916	0.946297	0.973041		9	9	9	9	9	9
A0A804HKE8	MCCC2	>tr|A0A804HKE8|A0A804HKE8_HUMAN Methylcrotonoyl-CoA carboxylase OS=Homo sapiens OX=9606 GN=MCCC2 PE=1 SV=1	-0.419785	1.07502	-1.52329	1.14972	0.751517	0.966723		-0.289351	0.955988		0.989918	0.904337	0.797253	0.872723	0.954931	0.923124		15	15	14	15	15	15
Q7L1T6	CYB5R4	>sp|Q7L1T6|NB5R4_HUMAN Cytochrome b5 reductase 4 OS=Homo sapiens OX=9606 GN=CYB5R4 PE=1 SV=1	-0.200794	0.445809	1.22448	0.0611132	0.666536	2.1401		0.489831	0.955918		0.992407	0.996787	0.916335	0.994368	0.971165	0.367102		2	2	2	2	2	2
E9PNK6	TPD52L1	>tr|E9PNK6|E9PNK6_HUMAN Tumor protein D53 OS=Homo sapiens OX=9606 GN=TPD52L1 PE=1 SV=1	0.973295	0.635449	-1.39756	0.930094	1.06857	0.866598		0.0703933	0.955087		0.933345	0.984857	0.850946	0.914579	0.897627	0.940978		5	5	5	5	5	5
Q8TDX7	NEK7	>sp|Q8TDX7|NEK7_HUMAN Serine/threonine-protein kinase Nek7 OS=Homo sapiens OX=9606 GN=NEK7 PE=1 SV=1	0.967866	0.871101	0.531807	0.902586	1.12308	0.83834		0.790258	0.954669		0.933663	0.950138	1.00213	0.919202	0.879856	0.943042		6	6	6	6	6	6
Q9Y6M9	NDUFB9	>sp|Q9Y6M9|NDUB9_HUMAN NADH dehydrogenase [ubiquinone] 1 beta subcomplex subunit 9 OS=Homo sapiens OX=9606 GN=NDUFB9 PE=1 SV=3	0.465482	0.679502	0.168751	1.30733	0.23161	1.32472		0.437912	0.954553		0.991929	0.983753	1.00879	0.812481	0.99468	0.805514		7	7	7	6	7	7
P17931	LGALS3	>sp|P17931|LEG3_HUMAN Galectin-3 OS=Homo sapiens OX=9606 GN=LGALS3 PE=1 SV=5	-0.098145	0.32712	-0.0679904	1.29225	0.957291	0.613528		0.0536615	0.954355		0.99877	0.998007	1.00023	0.815632	0.924296	0.982488		2	2	2	2	2	2
Q8IZ81	ELMOD2	>sp|Q8IZ81|ELMD2_HUMAN ELMO domain-containing protein 2 OS=Homo sapiens OX=9606 GN=ELMOD2 PE=1 SV=1	2.81423	-1.02235	0.346794	0.409302	2.23781	0.215802		0.712892	0.954304		0.138572	0.922302	1.01148	0.977873	0.303047	1.0016		4	4	4	4	4	4
Q969J2	ZKSCAN4	>sp|Q969J2|ZKSC4_HUMAN Zinc finger protein with KRAB and SCAN domains 4 OS=Homo sapiens OX=9606 GN=ZKSCAN4 PE=1 SV=1	0.607597	-1.38163	-0.709429	0.412472	1.57292	0.876865		-0.494487	0.954086		0.990433	0.777667	0.990688	0.978267	0.681265	0.940041		1	1	1	1	1	1
J3QTA6	CHCHD6	>tr|J3QTA6|J3QTA6_HUMAN MICOS complex subunit MIC25 OS=Homo sapiens OX=9606 GN=CHCHD6 PE=1 SV=1	0.871464	0.345147	3.1165	0.410607	1.25224	1.19709		1.44437	0.953312		0.960585	1.00039	0.0983729	0.978121	0.834496	0.859496		2	2	2	2	2	2
Q8WVX9	FAR1	>sp|Q8WVX9|FACR1_HUMAN Fatty acyl-CoA reductase 1 OS=Homo sapiens OX=9606 GN=FAR1 PE=1 SV=1	-1.4642	-0.00881279	-1.00615	1.39914	0.990179	0.466911		-0.826387	0.952076		0.789089	1.00095	0.953838	0.777581	0.921298	0.999746		4	4	4	4	4	4
P80723	BASP1	>sp|P80723|BASP1_HUMAN Brain acid soluble protein 1 OS=Homo sapiens OX=9606 GN=BASP1 PE=1 SV=2	-0.329355	0.663773	1.29148	1.25002	1.03517	0.569165		0.541967	0.951453		0.995325	0.983343	0.893761	0.837424	0.899371	0.983385		4	4	4	4	4	4
P48426	PIP4K2A	>sp|P48426|PI42A_HUMAN Phosphatidylinositol 5-phosphate 4-kinase type-2 alpha OS=Homo sapiens OX=9606 GN=PIP4K2A PE=1 SV=2	0.215572	0.737668	-1.69326	0.586379	1.68398	0.575599		-0.246673	0.948654		0.991378	0.975641	0.715804	0.970537	0.617446	0.98451		3	3	3	3	3	3
P53677; Q9Y2T2	AP3M2	>sp|P53677|AP3M2_HUMAN AP-3 complex subunit mu-2 OS=Homo sapiens OX=9606 GN=AP3M2 PE=1 SV=1	0.594845	-0.178998	0.564636	1.11864	1.18874	0.53809		0.326828	0.948492		0.993138	1.00178	1.00382	0.877847	0.853564	0.987198		2	2	2	2	2	2
P14866	HNRNPL	>sp|P14866|HNRPL_HUMAN Heterogeneous nuclear ribonucleoprotein L OS=Homo sapiens OX=9606 GN=HNRNPL PE=1 SV=2	1.29372	3.1587	-1.93125	3.13306	-0.16342	-0.124322		0.840391	0.948441		0.843138	0.0656408	0.57463	0.0550267	0.997021	1.00069		4	5	4	5	5	5
Q14571	ITPR2	>sp|Q14571|ITPR2_HUMAN Inositol 1,4,5-trisphosphate receptor type 2 OS=Homo sapiens OX=9606 GN=ITPR2 PE=1 SV=2	-0.798213	0.906776	0.972131	1.5993	0.950268	0.2956		0.360231	0.948391		0.973617	0.943971	0.960545	0.685125	0.923795	1.00418		10	10	9	10	10	10
P09669	COX6C	>sp|P09669|COX6C_HUMAN Cytochrome c oxidase subunit 6C OS=Homo sapiens OX=9606 GN=COX6C PE=1 SV=2	-0.122703	-1.68596	0.591808	0.303605	1.17083	1.37055		-0.405617	0.948327		0.998317	0.652501	0.999611	0.983412	0.859252	0.778166		6	6	6	6	6	5
Q9BVC5	C2orf49	>sp|Q9BVC5|ASHWN_HUMAN Ashwin OS=Homo sapiens OX=9606 GN=C2orf49 PE=1 SV=1	1.26298	0.775957	-1.95509	1.32022	1.5523	-0.0281938		0.027951	0.948109		0.851602	0.971498	0.559664	0.807935	0.69239	0.997579		4	4	3	4	4	4
P35580	MYH10	>sp|P35580|MYH10_HUMAN Myosin-10 OS=Homo sapiens OX=9606 GN=MYH10 PE=1 SV=3	1.37285	0.473654	-0.558596	0.725537	1.27334	0.844493		0.429304	0.947791		0.826428	0.995237	1.00392	0.948747	0.830311	0.942372		57	58	57	57	56	58
P14678	SNRPB	>sp|P14678|RSMB_HUMAN Small nuclear ribonucleoprotein-associated proteins B and B' OS=Homo sapiens OX=9606 GN=SNRPB PE=1 SV=2	0.255822	-0.589664	-0.819737	1.03322	0.732953	1.0768		-0.384526	0.947658		0.991046	0.991185	0.989633	0.898267	0.957401	0.902529		10	10	10	10	10	10
A0A8I5KZ46	FOXRED2	>tr|A0A8I5KZ46|A0A8I5KZ46_HUMAN FAD-dependent oxidoreductase domain-containing protein 2 OS=Homo sapiens OX=9606 GN=FOXRED2 PE=1 SV=1	1.5562	-0.424046	2.0347	0.0472258	1.96928	0.825723		1.05562	0.94741		0.752253	0.998876	0.523	0.996661	0.446694	0.946653		1	1	1	1	1	1
E3W980	HELQ	>tr|E3W980|E3W980_HUMAN Helicase POLQ-like OS=Homo sapiens OX=9606 GN=HELQ PE=1 SV=1	2.00373	0.826307	-0.545515	0.893028	1.37719	0.567881		0.761508	0.946034		0.512265	0.961802	1.0006	0.919982	0.796835	0.983711		1	1	1	1	1	1
O95685	PPP1R3D	>sp|O95685|PPR3D_HUMAN Protein phosphatase 1 regulatory subunit 3D OS=Homo sapiens OX=9606 GN=PPP1R3D PE=1 SV=1	0.437967	-0.705879	0.576183	1.57575	-0.0485966	1.30721		0.102757	0.944787		0.991198	0.978728	1.00248	0.696784	0.999862	0.816294		1	1	1	1	1	1
Q96Q15	SMG1	>sp|Q96Q15|SMG1_HUMAN Serine/threonine-protein kinase SMG1 OS=Homo sapiens OX=9606 GN=SMG1 PE=1 SV=3	1.05437	0.407956	-0.26318	1.3496	1.13989	0.343982		0.399716	0.944491		0.917933	0.998207	1.00683	0.796593	0.876183	1.00245		7	8	8	8	8	7
F8WAR1	RFTN1	>tr|F8WAR1|F8WAR1_HUMAN Raftlin OS=Homo sapiens OX=9606 GN=RFTN1 PE=1 SV=1	-0.408041	-0.995477	0.131142	1.39167	1.30736	0.134268		-0.424125	0.944432		0.989771	0.926617	1.00833	0.781022	0.817198	1.00095		1	1	1	1	1	1
P0CG23	ZNF853	>sp|P0CG23|ZN853_HUMAN Zinc finger protein 853 OS=Homo sapiens OX=9606 GN=ZNF853 PE=2 SV=1	1.49244	2.03003	1.47395	1.93246	1.48965	-0.589734		1.66547	0.944126		0.778216	0.478664	0.822066	0.498033	0.732122	0.984792		1	1	1	1	1	1
D6RIY7	TUSC3	>tr|D6RIY7|D6RIY7_HUMAN Tumor suppressor candidate 3 OS=Homo sapiens OX=9606 GN=TUSC3 PE=1 SV=1	0.671783	0.350884	1.76155	0.599166	1.92488	0.307597		0.928073	0.943882		0.98993	1.0013	0.677621	0.966332	0.473309	1.00576		1	1	1	1	1	1
Q9UH73	EBF1	>sp|Q9UH73|COE1_HUMAN Transcription factor COE1 OS=Homo sapiens OX=9606 GN=EBF1 PE=1 SV=2	0.23615	0.781357	-0.967736	0.854515	0.787287	1.18704		0.0165905	0.942946		0.99228	0.971158	0.963029	0.924306	0.947837	0.863016		1	1	1	1	1	1
F8VXI9; Q9Y2X7	GIT2	>tr|F8VXI9|F8VXI9_HUMAN ARF GTPase-activating protein GIT2 OS=Homo sapiens OX=9606 GN=GIT2 PE=1 SV=1	-0.549513	-0.0979462	0.447074	1.12111	0.524407	1.18002		-0.0667949	0.941845		0.990064	1.00157	1.00174	0.878065	0.989541	0.862597		4	4	4	4	4	4
Q92922	SMARCC1	>sp|Q92922|SMRC1_HUMAN SWI/SNF complex subunit SMARCC1 OS=Homo sapiens OX=9606 GN=SMARCC1 PE=1 SV=3	-0.963921	-0.223597	0.490742	0.906594	0.441901	1.47606		-0.232259	0.941518		0.933445	0.999765	1.00273	0.918935	0.993645	0.722445		16	16	16	16	16	16
M0R2B7	POLD1	>tr|M0R2B7|M0R2B7_HUMAN DNA polymerase OS=Homo sapiens OX=9606 GN=POLD1 PE=1 SV=1	-0.808396	0.148662	0.561536	1.16999	0.776024	0.875359		-0.0327326	0.940457		0.967054	1.00354	1.00407	0.863083	0.951268	0.939915		27	27	27	27	26	26
O15067	PFAS	>sp|O15067|PUR4_HUMAN Phosphoribosylformylglycinamidine synthase OS=Homo sapiens OX=9606 GN=PFAS PE=1 SV=4	-1.31249	0.383051	-1.28954	0.690259	0.661875	1.46853		-0.739657	0.940222		0.842407	1.00139	0.894951	0.951897	0.97279	0.725575		40	40	38	39	39	40
P20020; A0A994J581; Q01814; P23634	ATP2B1	>sp|P20020|AT2B1_HUMAN Plasma membrane calcium-transporting ATPase 1 OS=Homo sapiens OX=9606 GN=ATP2B1 PE=1 SV=4	0.340378	-1.68109	-0.592902	1.34289	1.13607	0.337387		-0.644537	0.938781		0.996855	0.656502	0.999332	0.798028	0.876442	1.0029		5	5	5	5	5	5
A0A7I2V4X9	GLI3	>tr|A0A7I2V4X9|A0A7I2V4X9_HUMAN Transcriptional activator GLI3 OS=Homo sapiens OX=9606 GN=GLI3 PE=1 SV=1	0.544697	0.0173991	0.0187823	0.822637	1.51543	0.477358		0.193626	0.938477		0.990817	1.00103	0.999803	0.930236	0.717332	0.99747		2	2	2	2	2	2
J9JIG6	ARSG	>tr|J9JIG6|J9JIG6_HUMAN Arylsulfatase G OS=Homo sapiens OX=9606 GN=ARSG PE=1 SV=1	0.00293507	-0.948048	-0.359554	1.70016	0.568471	0.546501		-0.434889	0.938377		1.00055	0.93522	1.01101	0.641349	0.982907	0.986668		1	1	1	1	1	1
O75629	CREG1	>sp|O75629|CREG1_HUMAN Protein CREG1 OS=Homo sapiens OX=9606 GN=CREG1 PE=1 SV=1	-0.618161	0.983911	-0.850205	1.30127	1.26584	0.247888		-0.161485	0.938334		0.98875	0.929318	0.981393	0.814458	0.832193	1.00316		2	2	2	2	2	2
O75170	PPP6R2	>sp|O75170|PP6R2_HUMAN Serine/threonine-protein phosphatase 6 regulatory subunit 2 OS=Homo sapiens OX=9606 GN=PPP6R2 PE=1 SV=2	0.0479331	-1.09478	0.90685	0.222014	1.33741	1.255		-0.0466658	0.938141		1.00175	0.896203	0.976854	0.985745	0.809658	0.8422		7	7	7	7	7	6
Q9BWJ5	SF3B5	>sp|Q9BWJ5|SF3B5_HUMAN Splicing factor 3B subunit 5 OS=Homo sapiens OX=9606 GN=SF3B5 PE=1 SV=1	1.76946	0.321701	-0.410066	1.42024	0.873525	0.51744		0.560366	0.93707		0.647808	0.997482	1.00578	0.772061	0.942266	0.990669		6	6	6	6	6	6
P46100	ATRX	>sp|P46100|ATRX_HUMAN Transcriptional regulator ATRX OS=Homo sapiens OX=9606 GN=ATRX PE=1 SV=6	-0.931557	1.01968	0.168892	1.09857	0.83843	0.873996		0.0856728	0.936998		0.944942	0.92289	1.0088	0.879614	0.944866	0.940135		12	13	13	13	12	13
P62328	TMSB4X	>sp|P62328|TYB4_HUMAN Thymosin beta-4 OS=Homo sapiens OX=9606 GN=TMSB4X PE=1 SV=2	-5.30671	-3.26636	4.79976	-1.59454	1.13007	3.27495		-1.25777	0.936825		1.22133e-05	0.0501638	0.000327324	0.685816	0.877764	0.0322946		1	1	1	1	1	1
A0A024R0Y4	TADA2A	>tr|A0A024R0Y4|A0A024R0Y4_HUMAN Transcriptional adapter OS=Homo sapiens OX=9606 GN=TADA2A PE=1 SV=1	-0.344299	0.963009	-1.94139	1.39105	0.380243	1.0389		-0.440893	0.936728		0.997708	0.928941	0.568346	0.781066	0.991924	0.90811		2	2	2	2	2	2
O95299	NDUFA10	>sp|O95299|NDUAA_HUMAN NADH dehydrogenase [ubiquinone] 1 alpha subcomplex subunit 10, mitochondrial OS=Homo sapiens OX=9606 GN=NDUFA10 PE=1 SV=1	0.656107	-1.01409	0.731639	0.456839	0.981361	1.3717		0.124553	0.936633		0.988738	0.925424	0.990101	0.977442	0.920884	0.776935		13	14	14	14	14	14
Q12899	TRIM26	>sp|Q12899|TRI26_HUMAN Tripartite motif-containing protein 26 OS=Homo sapiens OX=9606 GN=TRIM26 PE=1 SV=1	1.7663	0.960992	-1.34654	0.916763	0.670115	1.22194		0.46025	0.936274		0.648477	0.929664	0.867489	0.917737	0.970225	0.850339		10	10	10	10	10	10
Q15691	MAPRE1	>sp|Q15691|MARE1_HUMAN Microtubule-associated protein RP/EB family member 1 OS=Homo sapiens OX=9606 GN=MAPRE1 PE=1 SV=3	0.345083	-0.26254	0.0893637	0.604336	0.789445	1.41165		0.0573025	0.935145		0.997848	1.0009	1.00172	0.966368	0.946988	0.753075		7	7	7	7	7	7
P07686	HEXB	>sp|P07686|HEXB_HUMAN Beta-hexosaminidase subunit beta OS=Homo sapiens OX=9606 GN=HEXB PE=1 SV=4	1.0995	0.000684857	-0.594542	1.31597	0.83824	0.649536		0.168548	0.934581		0.906282	0.9998	1.00006	0.81125	0.944603	0.977931		13	13	14	14	14	14
Q96MW1	CCDC43	>sp|Q96MW1|CCD43_HUMAN Coiled-coil domain-containing protein 43 OS=Homo sapiens OX=9606 GN=CCDC43 PE=1 SV=2	0.530451	-1.13652	-0.0258889	0.875137	1.06721	0.860665		-0.210651	0.934336		0.990402	0.883107	0.998734	0.922508	0.895648	0.941232		2	2	2	2	2	2
P50552; A0A994J508	VASP	>sp|P50552|VASP_HUMAN Vasodilator-stimulated phosphoprotein OS=Homo sapiens OX=9606 GN=VASP PE=1 SV=3	-1.40431	0.29169	1.40277	-0.428803	0.982653	2.24896		0.0967151	0.93427		0.816626	0.998865	0.84999	0.978519	0.921192	0.314084		1	1	1	1	1	1
Q5JRA6	MIA3	>sp|Q5JRA6|TGO1_HUMAN Transport and Golgi organization protein 1 homolog OS=Homo sapiens OX=9606 GN=MIA3 PE=1 SV=1	0.866767	1.85829	-0.430236	0.320328	1.09078	1.38782		0.764941	0.932978		0.960341	0.568675	1.00477	0.984337	0.889804	0.767222		18	19	18	18	18	19
P23786	CPT2	>sp|P23786|CPT2_HUMAN Carnitine O-palmitoyltransferase 2, mitochondrial OS=Homo sapiens OX=9606 GN=CPT2 PE=1 SV=2	-1.07132	-1.23451	-1.69233	0.932883	0.893168	0.971401		-1.33272	0.932484		0.912	0.999561	1.00719	0.986028	0.994908	1.00385		16	16	16	16	16	16
P29084	GTF2E2	>sp|P29084|T2EB_HUMAN Transcription initiation factor IIE subunit beta OS=Homo sapiens OX=9606 GN=GTF2E2 PE=1 SV=1	0.391919	1.74502	0.111155	1.04293	0.79591	0.958594		0.749363	0.932477		0.991845	0.624833	1.00485	0.89498	0.946405	0.925238		7	7	6	6	7	7
P58317	ZNF121	>sp|P58317|ZN121_HUMAN Zinc finger protein 121 OS=Homo sapiens OX=9606 GN=ZNF121 PE=1 SV=2	0.940179	1.46035	-0.143901	0.669509	0.845519	1.27786		0.752209	0.930963		0.940318	0.751077	1.00813	0.951571	0.944524	0.830546		4	4	4	4	4	4
Q13952	NFYC	>sp|Q13952|NFYC_HUMAN Nuclear transcription factor Y subunit gamma OS=Homo sapiens OX=9606 GN=NFYC PE=1 SV=3	0.255525	0.231201	-0.56001	1.20754	0.349115	1.23516		-0.0244277	0.930605		0.991046	1.00016	1.00426	0.850322	0.993583	0.845955		3	3	3	3	3	3
Q9H4G4	GLIPR2	>sp|Q9H4G4|GAPR1_HUMAN Golgi-associated plant pathogenesis-related protein 1 OS=Homo sapiens OX=9606 GN=GLIPR2 PE=1 SV=3	1.28554	1.76638	-0.661742	1.74058	-0.133196	1.18426		0.796727	0.930548		0.847347	0.613061	0.999412	0.611381	0.998031	0.86155		2	2	2	2	2	2
Q9GZQ3	COMMD5	>sp|Q9GZQ3|COMD5_HUMAN COMM domain-containing protein 5 OS=Homo sapiens OX=9606 GN=COMMD5 PE=1 SV=1	0.850572	-1.2184	1.48134	-0.376418	1.72325	1.44333		0.371169	0.930054		0.964532	0.854857	0.823296	0.97958	0.597917	0.739332		4	4	4	4	4	4
A0A8Q3WKK5	NUP58	>tr|A0A8Q3WKK5|A0A8Q3WKK5_HUMAN Nucleoporin p58/p45 OS=Homo sapiens OX=9606 GN=NUP58 PE=4 SV=1	-1.05873	1.00424	0.508862	1.09359	0.404171	1.2885		0.151458	0.928754		0.915344	0.92548	1.00557	0.879751	0.993901	0.82701		5	5	5	5	5	5
P61224	RAP1B	>sp|P61224|RAP1B_HUMAN Ras-related protein Rap-1b OS=Homo sapiens OX=9606 GN=RAP1B PE=1 SV=1	-0.334199	1.47058	-0.202816	1.334	1.35158	0.0996903		0.311189	0.928424		0.995827	0.749166	1.00667	0.803477	0.806277	0.998152		5	5	5	5	5	5
P06746	POLB	>sp|P06746|DPOLB_HUMAN DNA polymerase beta OS=Homo sapiens OX=9606 GN=POLB PE=1 SV=3	0.0778544	-0.547419	0.897144	1.04196	0.834179	0.908048		0.142526	0.928061		1.0018	0.992049	0.976758	0.895402	0.943814	0.934541		7	7	7	7	7	7
Q96DC7	TMCO6	>sp|Q96DC7|TMCO6_HUMAN Transmembrane and coiled-coil domain-containing protein 6 OS=Homo sapiens OX=9606 GN=TMCO6 PE=1 SV=2	0.845193	1.2625	0.64909	1.14411	0.851341	0.788285		0.918926	0.92791		0.96422	0.836454	0.999304	0.876232	0.944349	0.954184		1	1	1	1	1	1
E9PJ00	ABCG4	>tr|E9PJ00|E9PJ00_HUMAN ATP-binding cassette sub-family G member 4 (Fragment) OS=Homo sapiens OX=9606 GN=ABCG4 PE=1 SV=1	1.30988	1.21169	0.108188	0.452932	0.514531	1.81516		0.876587	0.92754		0.841991	0.854824	1.00501	0.977083	0.989385	0.550399		1	1	1	1	1	1
Q8NFH5	NUP35	>sp|Q8NFH5|NUP35_HUMAN Nucleoporin NUP35 OS=Homo sapiens OX=9606 GN=NUP35 PE=1 SV=1	0.794186	1.17405	-0.256732	1.23252	0.966652	0.583324		0.5705	0.9275		0.974331	0.87178	1.0068	0.844087	0.921935	0.982158		8	8	8	8	8	8
P49841	GSK3B	>sp|P49841|GSK3B_HUMAN Glycogen synthase kinase-3 beta OS=Homo sapiens OX=9606 GN=GSK3B PE=1 SV=2	0.530922	-0.33867	0.917554	0.323863	1.15389	1.30291		0.369935	0.926888		0.99024	1.00073	0.973514	0.983357	0.871168	0.816895		6	6	6	6	6	6
Q14689	DIP2A	>sp|Q14689|DIP2A_HUMAN Disco-interacting protein 2 homolog A OS=Homo sapiens OX=9606 GN=DIP2A PE=1 SV=2	0.785544	-0.215296	1.28441	1.82292	0.608443	0.347631		0.618221	0.926331		0.974783	0.999624	0.893681	0.56346	0.982092	1.00155		1	1	1	1	1	1
Q86SQ0	PHLDB2	>sp|Q86SQ0|PHLB2_HUMAN Pleckstrin homology-like domain family B member 2 OS=Homo sapiens OX=9606 GN=PHLDB2 PE=1 SV=2	0.802914	0.56521	-0.2754	0.985416	1.47292	0.320399		0.364241	0.926244		0.970208	0.990836	1.00671	0.909258	0.741785	1.00379		6	6	6	6	6	6
Q15051	IQCB1	>sp|Q15051|IQCB1_HUMAN IQ calmodulin-binding motif-containing protein 1 OS=Homo sapiens OX=9606 GN=IQCB1 PE=1 SV=1	1.25584	2.27318	0.66146	1.21591	0.64739	0.914446		1.39683	0.925914		0.853275	0.353271	0.999087	0.846387	0.975956	0.932252		8	9	9	9	9	9
A0A8I5QJS4	SHOC2	>tr|A0A8I5QJS4|A0A8I5QJS4_HUMAN Leucine-rich repeat protein SHOC-2 OS=Homo sapiens OX=9606 GN=SHOC2 PE=1 SV=1	-0.1782	1.90206	-0.0850427	1.327	0.568107	0.882443		0.546271	0.925849		0.994698	0.549852	1.0018	0.803817	0.982941	0.938741		1	1	1	1	1	1
A0A6Q8PFJ0	LMNA	>tr|A0A6Q8PFJ0|A0A6Q8PFJ0_HUMAN Prelamin-A/C OS=Homo sapiens OX=9606 GN=LMNA PE=1 SV=1	-0.74745	1.28796	0.0937631	1.42249	0.34722	1.00699		0.211423	0.925567		0.981824	0.828664	1.00244	0.770598	0.992703	0.911969		33	33	33	33	32	32
Q9Y478	PRKAB1	>sp|Q9Y478|AAKB1_HUMAN 5'-AMP-activated protein kinase subunit beta-1 OS=Homo sapiens OX=9606 GN=PRKAB1 PE=1 SV=4	-0.264006	0.20661	0.695173	0.476163	1.26702	1.03342		0.212592	0.925534		0.990894	1.00027	0.993877	0.977894	0.832439	0.907894		2	3	3	3	3	3
F5H364	WNT5B	>tr|F5H364|F5H364_HUMAN Protein Wnt (Fragment) OS=Homo sapiens OX=9606 GN=WNT5B PE=1 SV=1	0.536386	1.89978	2.09846	0.29171	1.00221	1.48224		1.51154	0.925387		0.989281	0.552103	0.48045	0.983686	0.918252	0.718203		1	1	1	1	1	1
Q15059; O60885; P25440	BRD3	>sp|Q15059|BRD3_HUMAN Bromodomain-containing protein 3 OS=Homo sapiens OX=9606 GN=BRD3 PE=1 SV=1	0.889189	0.359672	-0.0845355	1.03451	0.62733	1.11251		0.388109	0.924785		0.957063	1.00148	1.00186	0.898329	0.981331	0.888243		2	2	2	2	2	2
O60279	SUSD5	>sp|O60279|SUSD5_HUMAN Sushi domain-containing protein 5 OS=Homo sapiens OX=9606 GN=SUSD5 PE=1 SV=3	-0.499248	-2.67466	0.186536	0.792141	1.21708	0.763874		-0.995791	0.924365		0.990642	0.185554	1.00647	0.936906	0.839444	0.961004		3	3	3	2	2	2
A0A0A0MRA8; A0A994J5B1	EPB41L3	>tr|A0A0A0MRA8|A0A0A0MRA8_HUMAN Band 4.1-like protein 3 OS=Homo sapiens OX=9606 GN=EPB41L3 PE=1 SV=1	0.581249	-0.0508172	-0.492614	1.05437	0.808945	0.906575		0.0126059	0.923298		0.992817	1.00425	1.00209	0.890577	0.944707	0.934876		2	2	2	2	2	2
H0Y9Y2; Q96IK1	BOD1L1	>tr|H0Y9Y2|H0Y9Y2_HUMAN Biorientation of chromosomes in cell division protein 1-like 1 (Fragment) OS=Homo sapiens OX=9606 GN=BOD1L1 PE=1 SV=1	1.67209	-0.0960143	0.326992	1.06644	0.636099	1.05996		0.634356	0.920831		0.692301	1.00249	1.01032	0.886021	0.978262	0.904082		2	2	2	2	2	2
M0QY97	ZC3H4	>tr|M0QY97|M0QY97_HUMAN Zinc finger CCCH domain-containing protein 4 (Fragment) OS=Homo sapiens OX=9606 GN=ZC3H4 PE=1 SV=1	-1.26706	0.330682	-0.949395	1.67121	0.290612	0.800662		-0.628592	0.920827		0.852892	0.999663	0.964616	0.65482	0.995648	0.952872		21	21	22	22	21	21
Q9NR28; V9GYY5	DIABLO	>sp|Q9NR28|DBLOH_HUMAN Diablo IAP-binding mitochondrial protein OS=Homo sapiens OX=9606 GN=DIABLO PE=1 SV=1	-1.3506	1.2609	0.224354	0.801392	0.507881	1.45319		0.044886	0.920821		0.829337	0.837601	1.00675	0.932223	0.991183	0.736219		1	1	1	1	1	1
P49736	MCM2	>sp|P49736|MCM2_HUMAN DNA replication licensing factor MCM2 OS=Homo sapiens OX=9606 GN=MCM2 PE=1 SV=4	-0.333027	-0.48608	1.20397	0.460854	0.492091	1.80899		0.128286	0.920644		0.995776	0.996907	0.924885	0.976839	0.994293	0.551882		28	29	27	27	27	29
K7EJ20	GPX4	>tr|K7EJ20|K7EJ20_HUMAN Glutathione peroxidase OS=Homo sapiens OX=9606 GN=GPX4 PE=1 SV=3	0.000451324	-0.304482	0.400941	0.486707	1.2453	1.02458		0.0323033	0.918863		1.0001	0.998923	1.00658	0.977667	0.834241	0.909631		9	9	9	9	8	9
A0A7I2V4W4	TBK1	>tr|A0A7I2V4W4|A0A7I2V4W4_HUMAN Serine/threonine-protein kinase TBK1 OS=Homo sapiens OX=9606 GN=TBK1 PE=1 SV=1	1.31979	-0.0708907	1.31458	0.750862	1.49584	0.508763		0.854492	0.918489		0.840586	1.00353	0.888248	0.944328	0.728851	0.994208		8	8	8	8	8	8
O75165	DNAJC13	>sp|O75165|DJC13_HUMAN DnaJ homolog subfamily C member 13 OS=Homo sapiens OX=9606 GN=DNAJC13 PE=1 SV=5	-0.40343	0.717466	2.52962	0.562857	1.68048	0.51181		0.947886	0.918382		0.990032	0.977215	0.282332	0.969938	0.618167	0.993351		18	18	18	17	18	17
P22830	FECH	>sp|P22830|HEMH_HUMAN Ferrochelatase, mitochondrial OS=Homo sapiens OX=9606 GN=FECH PE=1 SV=2	-0.496227	1.37504	-0.440035	1.23864	0.722921	0.791241		0.146259	0.917602		0.990749	0.782506	1.00279	0.840916	0.95841	0.95476		15	15	15	15	15	15
A0A8V8TPZ2	BRCA2	BRCA2 DNA repair associated	-0.0384399	-0.461488	-1.54447	1.5789	0.380908	0.791735		-0.681466	0.917181		1.00119	0.996605	0.789785	0.695317	0.991876	0.954611		1	1	1	1	1	1
O14686	KMT2D	>sp|O14686|KMT2D_HUMAN Histone-lysine N-methyltransferase 2D OS=Homo sapiens OX=9606 GN=KMT2D PE=1 SV=2	0.159651	1.5905	-0.285946	0.582397	0.978983	1.18837		0.488067	0.916583		0.995983	0.693324	1.00966	0.96993	0.919395	0.863286		17	17	17	17	16	17
Q13185	CBX3	>sp|Q13185|CBX3_HUMAN Chromobox protein homolog 3 OS=Homo sapiens OX=9606 GN=CBX3 PE=1 SV=4	0.334288	3.65038	-0.0962154	1.5472	0.332485	0.869604		1.29615	0.91643		0.996046	0.0165463	1.00398	0.710683	0.994194	0.940945		4	5	5	5	4	4
Q9UJU6	DBNL	>sp|Q9UJU6|DBNL_HUMAN Drebrin-like protein OS=Homo sapiens OX=9606 GN=DBNL PE=1 SV=1	-1.33359	2.31004	-1.05557	1.68989	0.0263723	1.03277		-0.0263769	0.916344		0.831287	0.336081	0.952639	0.645175	0.99989	0.907544		4	4	4	4	4	4
Q96BR9	ZBTB8A	>sp|Q96BR9|ZBT8A_HUMAN Zinc finger and BTB domain-containing protein 8A OS=Homo sapiens OX=9606 GN=ZBTB8A PE=1 SV=3	1.03871	0.699454	0.936671	0.739817	1.4397	0.568538		0.891612	0.916019		0.923528	0.979741	0.969069	0.947064	0.764976	0.98353		1	1	1	1	1	1
J3KNV1	ZNF292	>tr|J3KNV1|J3KNV1_HUMAN Zinc finger protein 292 OS=Homo sapiens OX=9606 GN=ZNF292 PE=1 SV=1	-0.161761	1.05352	0.0840406	1.17678	1.02797	0.541253		0.325268	0.915333		0.995795	0.907326	1.00203	0.858683	0.905404	0.987943		6	7	7	7	7	7
Q9P1Y5	CAMSAP3	>sp|Q9P1Y5|CAMP3_HUMAN Calmodulin-regulated spectrin-associated protein 3 OS=Homo sapiens OX=9606 GN=CAMSAP3 PE=1 SV=2	2.21704	2.14549	0.119051	1.59385	0.826641	0.323343		1.49386	0.914611		0.377219	0.414826	1.00641	0.685793	0.944327	1.00298		5	6	6	6	6	6
Q92626	PXDN	>sp|Q92626|PXDN_HUMAN Peroxidasin homolog OS=Homo sapiens OX=9606 GN=PXDN PE=1 SV=2	-0.0626887	0.817271	0.0591018	0.199148	0.950003	1.59436		0.271228	0.914502		1.00109	0.963432	1.0005	0.986763	0.92387	0.660708		5	5	5	5	5	4
Q92800	EZH1	>sp|Q92800|EZH1_HUMAN Histone-lysine N-methyltransferase EZH1 OS=Homo sapiens OX=9606 GN=EZH1 PE=1 SV=2	-0.768436	0.0526867	-1.00729	1.07145	1.02448	0.645516		-0.574347	0.913816		0.977153	1.0039	0.953503	0.884089	0.906858	0.978571		1	1	1	1	1	1
P35237	SERPINB6	>sp|P35237|SPB6_HUMAN Serpin B6 OS=Homo sapiens OX=9606 GN=SERPINB6 PE=1 SV=3	-1.344	-0.132877	1.35149	0.718428	1.37703	0.643199		-0.0417946	0.912886		0.827629	1.00335	0.865588	0.95048	0.796198	0.979909		11	11	11	11	11	11
P60842	EIF4A1	>sp|P60842|IF4A1_HUMAN Eukaryotic initiation factor 4A-I OS=Homo sapiens OX=9606 GN=EIF4A1 PE=1 SV=1	0.421512	-0.0601301	0.593724	0.65495	1.39424	0.686277		0.318369	0.911824		0.98958	1.00291	1.00001	0.95646	0.790795	0.974708		23	22	23	22	23	23
A0A804HL13	ARMC9	>tr|A0A804HL13|A0A804HL13_HUMAN LisH domain-containing protein ARMC9 OS=Homo sapiens OX=9606 GN=ARMC9 PE=1 SV=1	-0.487212	-1.67824	1.13023	0.14138	2.22531	0.367251		-0.345075	0.911312		0.991223	0.65454	0.930903	0.98591	0.309119	0.99899		4	4	4	4	4	4
P10253	GAA	>sp|P10253|LYAG_HUMAN Lysosomal alpha-glucosidase OS=Homo sapiens OX=9606 GN=GAA PE=1 SV=4	-1.26898	0.517875	0.506792	1.89191	2.20534	1.73819		-0.0814365	1.94515		0.349815	0.728735	1.00414	0.985488	0.319234	1.00271		10	10	10	10	9	10
Q8IX07	ZFPM1	>sp|Q8IX07|FOG1_HUMAN Zinc finger protein ZFPM1 OS=Homo sapiens OX=9606 GN=ZFPM1 PE=1 SV=2	-1.1518	0.220467	-0.507578	0.930741	0.954766	0.846366		-0.479636	0.910624		0.890479	0.999918	1.00438	0.915082	0.923986	0.941702		1	1	1	1	1	1
Q5U5Q3	MEX3C	>sp|Q5U5Q3|MEX3C_HUMAN RNA-binding E3 ubiquitin-protein ligase MEX3C OS=Homo sapiens OX=9606 GN=MEX3C PE=1 SV=3	-0.951271	2.16248	1.92174	0.928161	1.45358	0.92366		1.04432	1.1018		0.935544	0.406042	0.578757	0.980289	0.757197	0.928957		1	1	1	1	1	1
E7EWW0	VPS35L	>tr|E7EWW0|E7EWW0_HUMAN VPS35 endosomal protein-sorting factor-like OS=Homo sapiens OX=9606 GN=VPS35L PE=1 SV=2	-0.350329	-1.80006	1.00306	0.35072	1.76947	0.609792		-0.382444	0.909995		0.998145	0.598661	0.953996	0.98027	0.561468	0.981821		3	3	3	3	3	3
B4DUA7	MED29	>tr|B4DUA7|B4DUA7_HUMAN Mediator of RNA polymerase II transcription subunit 29 OS=Homo sapiens OX=9606 GN=MED29 PE=1 SV=1	0.668244	1.68011	-1.30451	1.83183	0.545417	0.351147		0.347948	0.909465		0.990088	0.655697	0.895514	0.556658	0.984737	1.00255		5	5	5	5	4	4
Q9UBU7	DBF4	>sp|Q9UBU7|DBF4A_HUMAN Protein DBF4 homolog A OS=Homo sapiens OX=9606 GN=DBF4 PE=1 SV=1	0.710585	0.831481	0.561619	0.904509	0.701499	1.12237		0.701228	0.909459		0.984289	0.960131	1.00417	0.919308	0.962532	0.885459		1	1	1	1	1	1
Q6VN20; Q96S59	RANBP10	>sp|Q6VN20|RBP10_HUMAN Ran-binding protein 10 OS=Homo sapiens OX=9606 GN=RANBP10 PE=1 SV=1	0.248924	0.140728	-0.339521	1.19851	0.323255	1.2058		0.01671	0.909189		0.990976	1.00328	1.0108	0.849075	0.995528	0.857999		1	1	1	1	1	1
P51153	RAB13	>sp|P51153|RAB13_HUMAN Ras-related protein Rab-13 OS=Homo sapiens OX=9606 GN=RAB13 PE=1 SV=1	0.431405	0.0699827	0.314176	0.846344	1.1985	0.681204		0.271855	0.908681		0.990268	1.00307	1.00692	0.926676	0.848605	0.976579		5	5	5	5	5	5
A0A8Q3SHF1	LARP7	>tr|A0A8Q3SHF1|A0A8Q3SHF1_HUMAN La-related protein 7 OS=Homo sapiens OX=9606 GN=LARP7 PE=4 SV=1	0.785673	-0.59484	-0.836011	0.747942	0.967242	1.01042		-0.215059	0.908535		0.975122	0.989693	0.98583	0.945944	0.92171	0.911479		9	9	9	9	9	9
O75976	CPD	>sp|O75976|CBPD_HUMAN Carboxypeptidase D OS=Homo sapiens OX=9606 GN=CPD PE=1 SV=2	0.221039	-0.0719861	-0.864676	1.274	0.558248	0.893203		-0.238541	0.908482		0.991084	1.00347	0.977815	0.822061	0.982177	0.936464		27	27	28	27	28	28
K7EQL6	USP32	>tr|K7EQL6|K7EQL6_HUMAN Ubiquitinyl hydrolase 1 OS=Homo sapiens OX=9606 GN=USP32 PE=1 SV=1	-0.113745	0.387032	1.03303	0.903455	1.43802	0.379736		0.435438	0.907072		0.998755	1.00081	0.952893	0.918577	0.766044	0.998264		3	4	4	4	4	4
Q7Z4H3	HDDC2	>sp|Q7Z4H3|HDDC2_HUMAN 5'-deoxynucleotidase HDDC2 OS=Homo sapiens OX=9606 GN=HDDC2 PE=1 SV=1	-0.142743	0.268578	0.249786	0.706204	0.719542	1.29273		0.125207	0.90616		0.995821	0.999109	1.0055	0.950021	0.959256	0.825255		10	10	10	10	10	10
Q9H211	CDT1	>sp|Q9H211|CDT1_HUMAN DNA replication factor Cdt1 OS=Homo sapiens OX=9606 GN=CDT1 PE=1 SV=3	0.916152	0.0475411	1.92458	0.842168	0.271033	1.60434		0.962756	0.905846		0.949961	1.00395	0.57781	0.927119	0.995564	0.656544		1	1	1	1	1	1
O00161	SNAP23	>sp|O00161|SNP23_HUMAN Synaptosomal-associated protein 23 OS=Homo sapiens OX=9606 GN=SNAP23 PE=1 SV=1	1.06538	0.769697	0.896337	0.699207	2.09616	-0.0801526		0.910471	0.905071		0.912472	0.971749	0.976703	0.948886	0.377123	0.998462		9	9	9	9	8	8
A0A0A0MSB8	EXOC7	>tr|A0A0A0MSB8|A0A0A0MSB8_HUMAN Exocyst complex component 7 OS=Homo sapiens OX=9606 GN=EXOC7 PE=1 SV=1	0.444191	0.885578	0.93164	0.931077	0.662957	1.12035		0.753803	0.904795		0.99132	0.950815	0.970049	0.915181	0.972971	0.88421		11	12	12	12	12	11
P38919	EIF4A3	>sp|P38919|IF4A3_HUMAN Eukaryotic initiation factor 4A-III OS=Homo sapiens OX=9606 GN=EIF4A3 PE=1 SV=4	-0.294368	-0.731146	2.18545	0.437248	0.940076	1.33685		0.386644	0.904725		0.991006	0.977361	0.437339	0.977143	0.927705	0.798185		20	19	20	19	19	19
O15091	PRORP	>sp|O15091|MRPP3_HUMAN Mitochondrial ribonuclease P catalytic subunit OS=Homo sapiens OX=9606 GN=PRORP PE=1 SV=2	-0.544647	1.22531	0.106902	0.973238	0.733257	1.00726		0.262521	0.904586		0.990681	0.851634	1.00396	0.912228	0.957246	0.911902		3	3	3	3	3	3
Q9NSB8	HOMER2	>sp|Q9NSB8|HOME2_HUMAN Homer protein homolog 2 OS=Homo sapiens OX=9606 GN=HOMER2 PE=1 SV=1	1.5492	1.08836	0.0233919	0.886518	0.59746	1.2274		0.886984	0.903794		0.75508	0.901022	0.999117	0.919951	0.983378	0.851507		3	3	3	3	3	3
E9PSI1	0	>tr|E9PSI1|E9PSI1_HUMAN Transmembrane 9 superfamily member OS=Homo sapiens OX=9606 PE=3 SV=1	0.921485	0.420862	0.000176709	1.60655	0.847824	0.256805		0.447508	0.903726		0.948095	0.999241	0.999975	0.682525	0.944066	1.005		6	6	6	6	6	6
Q9H000	MKRN2	>sp|Q9H000|MKRN2_HUMAN E3 ubiquitin-protein ligase makorin-2 OS=Homo sapiens OX=9606 GN=MKRN2 PE=1 SV=2	0.586716	-0.139809	-0.70105	1.07311	0.776969	0.856346		-0.0847142	0.902142		0.993837	1.0024	0.993641	0.885273	0.95149	0.940161		9	9	9	9	9	9
Q9HC52	CBX8	>sp|Q9HC52|CBX8_HUMAN Chromobox protein homolog 8 OS=Homo sapiens OX=9606 GN=CBX8 PE=1 SV=3	-3.01653	-0.414196	0.305285	0.842889	0.699993	1.16126		-1.04181	0.901382		0.0846814	0.998262	1.00786	0.927425	0.962188	0.869526		10	10	10	10	9	10
Q9NRH3	TUBG2	>sp|Q9NRH3|TBG2_HUMAN Tubulin gamma-2 chain OS=Homo sapiens OX=9606 GN=TUBG2 PE=2 SV=1	0.173628	-0.9094	0.0438807	1.29722	0.998375	0.407527		-0.230631	0.901041		0.994594	0.945756	1.00073	0.814364	0.9187	0.999654		1	1	1	1	1	1
Q9P2B4	CTTNBP2NL	>sp|Q9P2B4|CT2NL_HUMAN CTTNBP2 N-terminal-like protein OS=Homo sapiens OX=9606 GN=CTTNBP2NL PE=1 SV=2	-0.526279	-0.406639	0.38253	0.612009	0.872288	1.21867		-0.183463	0.900989		0.990832	0.998441	1.00775	0.966057	0.941514	0.850946		11	11	11	11	10	11
F8VSC5	SCYL2	>tr|F8VSC5|F8VSC5_HUMAN SCY1-like protein 2 (Fragment) OS=Homo sapiens OX=9606 GN=SCYL2 PE=1 SV=1	0.97914	1.84024	0.55424	0.55392	0.949804	1.19847		1.12454	0.900731		0.93217	0.577719	1.00205	0.968331	0.923279	0.858235		10	10	9	10	10	10
O15169	AXIN1	>sp|O15169|AXIN1_HUMAN Axin-1 OS=Homo sapiens OX=9606 GN=AXIN1 PE=1 SV=2	0.325074	0.693332	0.065827	1.02933	0.800068	0.872464		0.361411	0.900621		0.995035	0.980848	1.00022	0.899369	0.946393	0.940317		1	1	1	1	1	1
Q9P2E3	ZNFX1	>sp|Q9P2E3|ZNFX1_HUMAN NFX1-type zinc finger-containing protein 1 OS=Homo sapiens OX=9606 GN=ZNFX1 PE=1 SV=2	-1.26353	1.60209	-0.401391	1.10781	0.308516	1.28351		-0.0209426	0.899945		0.852016	0.689124	1.00695	0.878125	0.995101	0.828287		1	1	1	1	1	1
Q6P2E9	EDC4	>sp|Q6P2E9|EDC4_HUMAN Enhancer of mRNA-decapping protein 4 OS=Homo sapiens OX=9606 GN=EDC4 PE=1 SV=1	1.26997	0.773607	0.779967	0.0863868	1.71783	0.895115		0.941181	0.899776		0.852684	0.971591	0.988209	0.990215	0.600936	0.937712		13	13	13	13	13	13
Q93052	LPP	>sp|Q93052|LPP_HUMAN Lipoma-preferred partner OS=Homo sapiens OX=9606 GN=LPP PE=1 SV=1	-0.515413	2.06975	0.202951	0.944051	-0.120908	1.87567		0.585763	0.899606		0.990091	0.457532	1.00696	0.911255	0.998447	0.518198		14	14	14	14	14	13
Q5VIR6	VPS53	>sp|Q5VIR6|VPS53_HUMAN Vacuolar protein sorting-associated protein 53 homolog OS=Homo sapiens OX=9606 GN=VPS53 PE=1 SV=2	-1.04533	-0.185936	1.3311	0.463712	1.57646	0.658121		0.0332795	0.899431		0.920296	1.00136	0.878614	0.976813	0.679231	0.977515		7	8	8	7	7	8
Q8IY95	TMEM192	>sp|Q8IY95|TM192_HUMAN Transmembrane protein 192 OS=Homo sapiens OX=9606 GN=TMEM192 PE=1 SV=1	0.0856251	0.611758	-0.308259	0.966717	1.40787	0.322341		0.129708	0.898976		1.00052	0.989394	1.00842	0.911603	0.783344	1.00322		1	1	1	1	1	1
H3BT53	FANCA	>tr|H3BT53|H3BT53_HUMAN Fanconi anemia group A protein OS=Homo sapiens OX=9606 GN=FANCA PE=1 SV=2	-0.383152	-0.084708	0.0510128	1.36761	1.63841	-0.311134		-0.138949	0.898296		0.991449	1.00181	1.00083	0.792335	0.645726	1.00713		1	1	1	1	1	1
E9PHS0	LANCL1	>tr|E9PHS0|E9PHS0_HUMAN Glutathione S-transferase LANCL1 (Fragment) OS=Homo sapiens OX=9606 GN=LANCL1 PE=1 SV=1	0.578843	-0.101079	0.697645	0.863895	0.967297	0.862524		0.391803	0.897905		0.993654	1.00176	0.993764	0.924197	0.921929	0.94139		6	6	6	6	6	6
Q96S59	RANBP9	>sp|Q96S59|RANB9_HUMAN Ran-binding protein 9 OS=Homo sapiens OX=9606 GN=RANBP9 PE=1 SV=1	-1.04254	-0.527898	2.03853	0.294803	1.04627	1.35186		0.156031	0.897643		0.921658	0.992358	0.520453	0.984008	0.897947	0.788874		7	8	8	8	8	8
P42575	CASP2	>sp|P42575|CASP2_HUMAN Caspase-2 OS=Homo sapiens OX=9606 GN=CASP2 PE=1 SV=2	0.268835	1.77902	-1.53991	1.15914	0.43523	1.09757		0.169315	0.897313		0.990687	0.61214	0.792791	0.869435	0.993829	0.897046		8	8	8	8	8	8
A0A5F9ZGY7	UFSP1	>tr|A0A5F9ZGY7|A0A5F9ZGY7_HUMAN Inactive Ufm1-specific protease 1 OS=Homo sapiens OX=9606 GN=UFSP1 PE=1 SV=2	1.43501	0.348865	-0.71655	0.545117	1.10846	1.03794		0.355775	0.897172		0.801779	0.999728	0.990092	0.967955	0.885419	0.90723		1	1	1	1	1	1
Q86UA1	PRPF39	>sp|Q86UA1|PRP39_HUMAN Pre-mRNA-processing factor 39 OS=Homo sapiens OX=9606 GN=PRPF39 PE=1 SV=3	-0.273655	0.00517085	1.16385	0.241794	1.60434	0.843776		0.298456	0.896636		0.990927	0.999917	0.929599	0.983966	0.660159	0.942289		6	6	6	6	6	6
Q9BYD6	MRPL1	>sp|Q9BYD6|RM01_HUMAN 39S ribosomal protein L1, mitochondrial OS=Homo sapiens OX=9606 GN=MRPL1 PE=1 SV=2	0.663072	0.167788	-0.997733	1.17939	1.00302	0.505655		-0.0556241	0.896021		0.988941	1.00206	0.955116	0.857794	0.918349	0.993643		7	7	7	7	7	7
Q9H9A5	CNOT10	>sp|Q9H9A5|CNO10_HUMAN CCR4-NOT transcription complex subunit 10 OS=Homo sapiens OX=9606 GN=CNOT10 PE=1 SV=1	0.281806	0.917382	0.709097	0.410439	1.46499	0.812307		0.636095	0.89591		0.99201	0.944775	0.990405	0.978135	0.746299	0.95239		7	7	7	7	6	7
O60508	CDC40	>sp|O60508|PRP17_HUMAN Pre-mRNA-processing factor 17 OS=Homo sapiens OX=9606 GN=CDC40 PE=1 SV=1	0.679049	1.58881	-0.239672	1.22875	0.438338	1.01609		0.676062	0.894392		0.99009	0.6932	1.00643	0.84502	0.99355	0.912199		12	13	13	12	13	13
Q7Z392	TRAPPC11	>sp|Q7Z392|TPC11_HUMAN Trafficking protein particle complex subunit 11 OS=Homo sapiens OX=9606 GN=TRAPPC11 PE=1 SV=2	1.39738	2.05304	-0.314386	1.50218	0.848498	0.329246		1.04535	0.893307		0.817548	0.468115	1.00717	0.732758	0.944472	1.00274		4	4	4	4	4	3
P04632	CAPNS1	>sp|P04632|CPNS1_HUMAN Calpain small subunit 1 OS=Homo sapiens OX=9606 GN=CAPNS1 PE=1 SV=1	0.488887	0.559976	-1.04416	1.35924	0.69612	0.623262		0.00156867	0.892875		0.991342	0.991259	0.950762	0.792659	0.962798	0.983019		10	10	10	10	10	10
Q9H939	PSTPIP2	>sp|Q9H939|PPIP2_HUMAN Proline-serine-threonine phosphatase-interacting protein 2 OS=Homo sapiens OX=9606 GN=PSTPIP2 PE=1 SV=4	-0.00913662	0.186701	-0.193326	0.728448	1.17124	0.778596		-0.00525384	0.892762		1.00128	1.00147	1.00651	0.947574	0.860074	0.956493		5	5	5	5	5	5
P0CJ78	ZNF865	>sp|P0CJ78|ZN865_HUMAN Zinc finger protein 865 OS=Homo sapiens OX=9606 GN=ZNF865 PE=1 SV=1	-0.875233	-1.66321	-0.384759	0.941998	1.78024	-0.0444939		-0.974401	0.892581		0.960171	0.665132	1.00721	0.910693	0.557424	0.997499		2	2	2	2	2	2
Q03111	MLLT1	>sp|Q03111|ENL_HUMAN Protein ENL OS=Homo sapiens OX=9606 GN=MLLT1 PE=1 SV=2	-0.468828	0.477038	-0.459645	1.07276	0.8728	0.731688		-0.150478	0.892415		0.992666	0.995602	1.00368	0.884808	0.941898	0.966027		3	3	3	3	3	3
A0A8V8TML0	ERBIN	Erbb2 interacting protein	0.159606	0.980348	-1.25958	0.636844	0.750729	1.28932		-0.0398769	0.892299		0.995892	0.927901	0.907401	0.958902	0.955	0.826611		7	7	7	7	7	6
P25205	MCM3	>sp|P25205|MCM3_HUMAN DNA replication licensing factor MCM3 OS=Homo sapiens OX=9606 GN=MCM3 PE=1 SV=3	-0.605774	-0.0276582	0.171214	1.05751	0.472865	1.14603		-0.154073	0.892134		0.991175	1.00154	1.00871	0.888709	0.99335	0.878348		35	36	35	35	33	35
A0A075B7G8	APBB1	>tr|A0A075B7G8|A0A075B7G8_HUMAN Amyloid beta precursor protein-binding family B member 1 OS=Homo sapiens OX=9606 GN=APBB1 PE=1 SV=7	1.10178	0.50522	0.225581	1.68998	0.165166	0.817626		0.610861	0.890923		0.905416	0.994613	1.00673	0.645584	0.997428	0.950707		3	3	4	4	3	3
A0A994J5B0	CAMK2D	calcium/calmodulin-dependent protein kinase	-1.18177	1.17521	-0.609972	1.45441	0.487996	0.727871		-0.205513	0.890092		0.874706	0.870827	0.99924	0.760547	0.995611	0.966002		8	8	8	8	8	8
O15121	DEGS1	>sp|O15121|DEGS1_HUMAN Sphingolipid delta(4)-desaturase DES1 OS=Homo sapiens OX=9606 GN=DEGS1 PE=1 SV=1	-0.339426	1.70244	0.179468	1.03454	0.724886	0.910535		0.514162	0.889987		0.996733	0.64291	1.00725	0.898602	0.959799	0.93311		1	1	1	1	1	1
Q99442	SEC62	>sp|Q99442|SEC62_HUMAN Translocation protein SEC62 OS=Homo sapiens OX=9606 GN=SEC62 PE=1 SV=1	0.866793	0.810717	-1.32545	1.43645	1.30434	-0.0711891		0.117354	0.889868		0.960582	0.965423	0.88074	0.764265	0.816733	0.998678		10	11	10	10	11	10
Q00688	FKBP3	>sp|Q00688|FKBP3_HUMAN Peptidyl-prolyl cis-trans isomerase FKBP3 OS=Homo sapiens OX=9606 GN=FKBP3 PE=1 SV=1	-1.3079	1.5231	-0.16259	0.763536	0.219967	1.68504		0.017536	0.889515		0.840228	0.72559	1.00779	0.940969	0.99478	0.610007		10	10	10	10	10	10
A0A6Q8PGP3	LCOR	>tr|A0A6Q8PGP3|A0A6Q8PGP3_HUMAN Ligand-dependent corepressor (Fragment) OS=Homo sapiens OX=9606 GN=LCOR PE=1 SV=1	0.960141	-0.0507336	0.347639	1.17542	0.474283	1.01844		0.419016	0.889383		0.934218	1.00408	1.01108	0.859555	0.993925	0.910455		3	3	3	3	3	3
A0A0A0MRJ3	NAV1	>tr|A0A0A0MRJ3|A0A0A0MRJ3_HUMAN Neuron navigator 1 OS=Homo sapiens OX=9606 GN=NAV1 PE=1 SV=1	0.0380912	1.0459	0.82853	1.15871	0.688728	0.818849		0.637508	0.888761		1.00112	0.913952	0.987779	0.869702	0.96382	0.951632		11	11	11	11	11	11
Q16512	PKN1	>sp|Q16512|PKN1_HUMAN Serine/threonine-protein kinase N1 OS=Homo sapiens OX=9606 GN=PKN1 PE=1 SV=2	-0.731575	-0.0361338	0.466414	0.796948	0.777369	1.09039		-0.100431	0.888237		0.982025	1.00376	1.00408	0.934806	0.951455	0.899195		5	5	5	5	5	5
M0R1I2	PLAUR	>tr|M0R1I2|M0R1I2_HUMAN Urokinase plasminogen activator surface receptor OS=Homo sapiens OX=9606 GN=PLAUR PE=1 SV=1	-0.435224	-0.822303	0.450572	0.12659	0.574794	1.95936		-0.268985	0.886914		0.992115	0.962186	1.00266	0.986489	0.984353	0.475317		1	1	1	1	1	1
A1Z1Q3	MACROD2	>sp|A1Z1Q3|MACD2_HUMAN ADP-ribose glycohydrolase MACROD2 OS=Homo sapiens OX=9606 GN=MACROD2 PE=1 SV=2	-0.0138866	0.261448	-0.330278	0.864571	0.740587	1.05398		-0.0275721	0.886381		1.0012	1.00094	1.00996	0.925607	0.956954	0.905079		1	1	1	1	1	1
Q7Z2W4	ZC3HAV1	>sp|Q7Z2W4|ZCCHV_HUMAN Zinc finger CCCH-type antiviral protein 1 OS=Homo sapiens OX=9606 GN=ZC3HAV1 PE=1 SV=3	-0.324564	2.40504	-1.65059	1.36131	0.826305	0.471178		0.143296	0.886265		0.994935	0.293476	0.737247	0.793435	0.944011	0.998409		18	19	19	19	18	19
Q99633	PRPF18	>sp|Q99633|PRP18_HUMAN Pre-mRNA-splicing factor 18 OS=Homo sapiens OX=9606 GN=PRPF18 PE=1 SV=1	0.463232	1.72598	-0.368673	0.959713	0.854845	0.842829		0.606845	0.885795		0.992113	0.636091	1.00865	0.912274	0.943879	0.94251		5	5	5	5	5	4
Q86V21	AACS	>sp|Q86V21|AACS_HUMAN Acetoacetyl-CoA synthetase OS=Homo sapiens OX=9606 GN=AACS PE=1 SV=1	-1.25703	-0.815388	-0.0828154	1.06441	1.14439	0.447922		-0.71841	0.885573		0.853137	0.964382	1.00184	0.886953	0.873571	0.998519		4	4	4	4	4	4
O95166	GABARAP	>sp|O95166|GBRAP_HUMAN Gamma-aminobutyric acid receptor-associated protein OS=Homo sapiens OX=9606 GN=GABARAP PE=1 SV=1	-1.22049	0.496173	0.280433	0.795431	1.03852	0.822191		-0.147962	0.885382		0.861216	0.99654	1.00668	0.935554	0.899053	0.950027		1	1	1	1	1	1
Q8IXJ9	ASXL1	>sp|Q8IXJ9|ASXL1_HUMAN Polycomb group protein ASXL1 OS=Homo sapiens OX=9606 GN=ASXL1 PE=1 SV=4	2.33315	1.17354	-0.512823	1.11755	0.896483	0.640939		0.997957	0.884989		0.327743	0.87178	1.0054	0.876703	0.936303	0.979472		1	1	1	1	1	1
Q8WWY3	PRPF31	>sp|Q8WWY3|PRP31_HUMAN U4/U6 small nuclear ribonucleoprotein Prp31 OS=Homo sapiens OX=9606 GN=PRPF31 PE=1 SV=2	-0.149337	0.000731616	0.870691	0.580876	0.92472	1.14767		0.240695	0.884421		0.995797	0.999878	0.976909	0.96957	0.933045	0.877401		11	11	11	11	11	11
Q9BQ04	RBM4B	>sp|Q9BQ04|RBM4B_HUMAN RNA-binding protein 4B OS=Homo sapiens OX=9606 GN=RBM4B PE=1 SV=1	0.513944	0.725449	0.143215	0.565867	1.19321	0.893225		0.460869	0.884101		0.989711	0.978751	1.00782	0.97122	0.850403	0.936707		4	4	4	4	4	4
E7EPI0	IBTK	>tr|E7EPI0|E7EPI0_HUMAN Inhibitor of Bruton tyrosine kinase OS=Homo sapiens OX=9606 GN=IBTK PE=1 SV=1	-0.30227	-0.674406	0.0582237	0.969074	1.3146	0.36807		-0.306151	0.883916		0.991364	0.982515	1.00039	0.91271	0.818461	0.998943		6	6	6	6	6	6
E9PB61	ALYREF	>tr|E9PB61|E9PB61_HUMAN THO complex subunit 4 OS=Homo sapiens OX=9606 GN=ALYREF PE=1 SV=1	-0.454838	2.72012	-2.7492	2.0409	0.566064	0.0444584		-0.161305	0.883806		0.99238	0.170677	0.198847	0.434826	0.983764	0.997409		17	17	17	16	16	17
Q7Z7L1	SLFN11	>sp|Q7Z7L1|SLN11_HUMAN Schlafen family member 11 OS=Homo sapiens OX=9606 GN=SLFN11 PE=1 SV=2	-1.56815	0.231824	-0.509485	0.50511	0.730519	1.41524		-0.615272	0.883622		0.747601	1.00013	1.00581	0.97499	0.958409	0.751786		16	16	15	16	16	16
P98179	RBM3	>sp|P98179|RBM3_HUMAN RNA-binding protein 3 OS=Homo sapiens OX=9606 GN=RBM3 PE=1 SV=1	-0.34589	-1.252	1.02993	1.29567	0.674552	0.679397		-0.189318	0.883207		0.997336	0.840048	0.953988	0.81502	0.969101	0.976608		11	13	12	12	11	13
Q13043; Q13188	STK4	>sp|Q13043|STK4_HUMAN Serine/threonine-protein kinase 4 OS=Homo sapiens OX=9606 GN=STK4 PE=1 SV=2	-0.405126	0.614007	-0.268127	1.11381	0.717148	0.818464		-0.0197488	0.883142		0.990879	0.990231	1.00702	0.878303	0.95955	0.951631		6	6	6	6	6	6
Q09472; Q92793	EP300	>sp|Q09472|EP300_HUMAN Histone acetyltransferase p300 OS=Homo sapiens OX=9606 GN=EP300 PE=1 SV=2	-0.655723	2.60441	-1.02771	1.13259	0.386026	1.12927		0.306993	0.88263		0.988774	0.213029	0.953815	0.876729	0.992188	0.884574		5	5	5	5	5	5
Q9NYU1; Q9NYU2	UGGT2	>sp|Q9NYU1|UGGG2_HUMAN UDP-glucose:glycoprotein glucosyltransferase 2 OS=Homo sapiens OX=9606 GN=UGGT2 PE=1 SV=4	0.262934	-0.40975	1.6338	0.481686	1.79921	0.366733		0.49566	0.882544		0.990781	0.997968	0.75027	0.978286	0.546974	0.998883		1	1	1	1	1	1
F8VW96	CSRP2	>tr|F8VW96|F8VW96_HUMAN Cysteine and glycine-rich protein 2 OS=Homo sapiens OX=9606 GN=CSRP2 PE=1 SV=1	1.57586	-0.644622	-1.12241	0.780332	0.859129	1.00751		-0.0637228	0.882325		0.743873	0.984983	0.936969	0.937111	0.943961	0.912162		10	10	10	10	10	10
Q8WXF7	ATL1	>sp|Q8WXF7|ATLA1_HUMAN Atlastin-1 OS=Homo sapiens OX=9606 GN=ATL1 PE=1 SV=1	-0.663179	-1.03361	0.214733	-0.29024	1.81282	1.1242		-0.49402	0.882259		0.989254	0.920107	1.00526	0.983959	0.538396	0.884904		2	2	2	2	2	2
P24666	ACP1	>sp|P24666|PPAC_HUMAN Low molecular weight phosphotyrosine protein phosphatase OS=Homo sapiens OX=9606 GN=ACP1 PE=1 SV=3	0.819712	-1.18549	-0.25466	1.25004	1.31367	0.0793631		-0.206813	0.881022		0.965497	0.866522	1.00603	0.837783	0.816963	0.99827		6	8	7	6	6	7
Q02383	SEMG2	>sp|Q02383|SEMG2_HUMAN Semenogelin-2 OS=Homo sapiens OX=9606 GN=SEMG2 PE=1 SV=1	-0.818334	-0.0302815	-0.227846	-0.158319	-0.0898251	2.89079		-0.358821	0.880882		0.964725	1.00164	1.00671	0.985617	0.998024	0.0893336		1	1	1	1	1	1
Q86UY6	NAA40	>sp|Q86UY6|NAA40_HUMAN N-alpha-acetyltransferase 40 OS=Homo sapiens OX=9606 GN=NAA40 PE=1 SV=1	-2.24946	2.5701	-2.57452	2.2073	1.32137	-0.888483		-0.751291	0.880061		0.362384	0.223386	0.260087	0.351924	0.816424	0.937382		1	1	1	1	1	1
J3KRJ4; Q13098	GPS1	>tr|J3KRJ4|J3KRJ4_HUMAN COP9 signalosome complex subunit 1 (Fragment) OS=Homo sapiens OX=9606 GN=GPS1 PE=1 SV=1	-2.56112	0.551016	-0.0139276	0.32913	1.67825	0.631053		-0.674677	0.879479		0.219434	0.992531	0.998348	0.984404	0.619618	0.981134		6	6	6	6	6	6
A0A804HKA6	STAMBP	>tr|A0A804HKA6|A0A804HKA6_HUMAN STAM-binding protein OS=Homo sapiens OX=9606 GN=STAMBP PE=1 SV=1	0.527005	-0.88974	0.741628	-0.107208	0.716584	2.02593		0.126298	0.878437		0.990756	0.948754	0.98884	0.988795	0.958681	0.439298		5	5	5	5	5	5
A0A1W2PRQ8	0	>tr|A0A1W2PRQ8|A0A1W2PRQ8_HUMAN Protein DGCR6 OS=Homo sapiens OX=9606 PE=3 SV=1	2.39866	-0.411011	1.28959	0.98713	0.812139	0.831257		1.09241	0.876842		0.293272	0.998302	0.895335	0.908667	0.945998	0.944966		1	1	1	1	1	1
Q96JG6	VPS50	>sp|Q96JG6|VPS50_HUMAN Syndetin OS=Homo sapiens OX=9606 GN=VPS50 PE=1 SV=3	0.0663865	-1.04954	0.402695	0.823187	1.33007	0.475538		-0.193487	0.876264		1.0014	0.909739	1.00674	0.930258	0.812439	0.997331		6	6	6	6	6	6
B1APM4	SOAT1	>tr|B1APM4|B1APM4_HUMAN Sterol O-acyltransferase 1 (Fragment) OS=Homo sapiens OX=9606 GN=SOAT1 PE=1 SV=1	-0.435104	0.181379	1.67256	0.678556	2.12216	-0.1746		0.472945	0.875371		0.991732	1.00216	0.731477	0.951298	0.365145	1.00274		2	2	2	2	1	2
Q9BWW4	SSBP3	>sp|Q9BWW4|SSBP3_HUMAN Single-stranded DNA-binding protein 3 OS=Homo sapiens OX=9606 GN=SSBP3 PE=1 SV=1	0.413114	1.05683	1.0326	0.888164	0.94834	0.789581		0.834182	0.875362		0.989688	0.906202	0.95283	0.919342	0.924422	0.954462		2	2	2	2	2	2
A0A087X282	TAX1BP3	>tr|A0A087X282|A0A087X282_HUMAN Tax1-binding protein 3 OS=Homo sapiens OX=9606 GN=TAX1BP3 PE=1 SV=1	1.40321			0.417609	0.268178	1.9377		1.40321	0.874495		0.816367			0.979864	0.995576	0.484987		1			1	1	1
A0A8Q3WKJ4	NUP54	>tr|A0A8Q3WKJ4|A0A8Q3WKJ4_HUMAN Nucleoporin p54 OS=Homo sapiens OX=9606 GN=NUP54 PE=4 SV=1	0.790336	0.928179	-0.133106	1.05334	0.516393	1.04948		0.52847	0.873072		0.97482	0.941701	1.00777	0.890446	0.988943	0.907584		13	13	13	13	13	13
Q9H4Z3	PCIF1	>sp|Q9H4Z3|CAPAM_HUMAN mRNA (2'-O-methyladenosine-N(6)-)-methyltransferase OS=Homo sapiens OX=9606 GN=PCIF1 PE=1 SV=1	-1.3102	-1.26795	0.211483	1.15574	1.18533	0.273531		-0.788892	0.871532		0.842797	0.833998	1.0058	0.871844	0.854514	1.00413		5	5	5	5	5	5
Q9Y3L5	RAP2C	>sp|Q9Y3L5|RAP2C_HUMAN Ras-related protein Rap-2c OS=Homo sapiens OX=9606 GN=RAP2C PE=1 SV=1	0.076545	-0.291994	0.498526	1.02515	1.42356	0.16485		0.0943589	0.871187		1.00131	0.999013	1.00209	0.901191	0.77126	1.0045		6	6	6	6	6	6
Q53LP3	SOWAHC	>sp|Q53LP3|SWAHC_HUMAN Ankyrin repeat domain-containing protein SOWAHC OS=Homo sapiens OX=9606 GN=SOWAHC PE=1 SV=1	1.07401	0.254305	0.800976	0.549049	1.11235	0.94861		0.709763	0.870002		0.911178	0.999595	0.986238	0.967185	0.88292	0.924446		1	1	1	1	1	1
Q9UI09	NDUFA12	>sp|Q9UI09|NDUAC_HUMAN NADH dehydrogenase [ubiquinone] 1 alpha subcomplex subunit 12 OS=Homo sapiens OX=9606 GN=NDUFA12 PE=1 SV=1	0.0675514	0.141083	0.0752889	0.782092	0.61506	1.21129		0.0946412	0.86948		1.00153	1.00349	1.0002	0.936981	0.980943	0.856023		8	8	8	8	8	8
Q6STE5; Q96GM5	SMARCD3	>sp|Q6STE5|SMRD3_HUMAN SWI/SNF-related matrix-associated actin-dependent regulator of chromatin subfamily D member 3 OS=Homo sapiens OX=9606 GN=SMARCD3 PE=1 SV=1	-0.426313	1.84365	-0.0178748	1.08809	0.383465	1.13351		0.466487	0.868354		0.991005	0.575671	0.999131	0.879693	0.991951	0.885473		1	1	1	1	1	1
A0A8V8TRG9	MTOR	Serine/threonine-protein kinase mTOR	-0.0902473	-0.473875	1.86069	0.553529	1.38414	0.667369		0.43219	0.868347		0.999553	0.99553	0.616759	0.968031	0.797627	0.976551		17	17	17	17	17	17
P58546	MTPN	>sp|P58546|MTPN_HUMAN Myotrophin OS=Homo sapiens OX=9606 GN=MTPN PE=1 SV=2	-1.12015	-0.201864	9.29724	0.0988299	1.30045	1.20415		2.65841	0.86781		0.905246	1.00042	0	0.990046	0.818764	0.858161		3	3	2	3	4	3
Q8N3C0	ASCC3	>sp|Q8N3C0|ASCC3_HUMAN Activating signal cointegrator 1 complex subunit 3 OS=Homo sapiens OX=9606 GN=ASCC3 PE=1 SV=3	-0.47552	-0.973673	1.07464	0.411561	1.79193	0.399817		-0.124851	0.86777		0.991484	0.92425	0.953244	0.978253	0.550936	0.998826		33	33	33	33	32	33
Q9Y2Q5	LAMTOR2	>sp|Q9Y2Q5|LTOR2_HUMAN Ragulator complex protein LAMTOR2 OS=Homo sapiens OX=9606 GN=LAMTOR2 PE=1 SV=1	-0.0520491	0.544573	0.769284	0.711998	0.955165	0.936048		0.420602	0.867737		1.00051	0.992452	0.988541	0.950077	0.92431	0.92818		6	6	6	6	6	6
A0A7P0TBA9	EIF2AK2	>tr|A0A7P0TBA9|A0A7P0TBA9_HUMAN Interferon-induced, double-stranded RNA-activated protein kinase OS=Homo sapiens OX=9606 GN=EIF2AK2 PE=1 SV=1	1.47631	0.358359	-0.222679	1.15103	0.678816	0.768963		0.537329	0.866269		0.784024	1.00172	1.00579	0.871907	0.967978	0.958055		12	12	11	12	12	12
A0A5F9ZGX9	BBS9	>tr|A0A5F9ZGX9|A0A5F9ZGX9_HUMAN Protein PTHB1 OS=Homo sapiens OX=9606 GN=BBS9 PE=1 SV=1	0.2187	-0.509393	-0.389713	0.703533	1.25001	0.64523		-0.226802	0.866257		0.991068	0.995647	1.00763	0.949186	0.835811	0.978707		1	1	1	1	1	1
Q02086	SP2	>sp|Q02086|SP2_HUMAN Transcription factor Sp2 OS=Homo sapiens OX=9606 GN=SP2 PE=1 SV=3	0.897945	1.76705	-1.55185	1.8084	0.000272331	0.788776		0.371047	0.865817		0.953254	0.612739	0.788913	0.571483	1.00001	0.954281		2	2	2	2	2	2
Q8WUD4	CCDC12	>sp|Q8WUD4|CCD12_HUMAN Coiled-coil domain-containing protein 12 OS=Homo sapiens OX=9606 GN=CCDC12 PE=1 SV=1	-1.13797	1.55077	-1.81492	1.09243	0.357531	1.14406		-0.467373	0.864676		0.895768	0.705612	0.648454	0.879425	0.992015	0.878353		3	3	2	3	3	3
E9PNF7	PRCP	>tr|E9PNF7|E9PNF7_HUMAN Lysosomal Pro-X carboxypeptidase OS=Homo sapiens OX=9606 GN=PRCP PE=1 SV=2	0.267416	-0.445849	0.920428	0.846531	1.21384	0.53142		0.247332	0.863929		0.990763	0.997092	0.972179	0.926682	0.841164	0.989553		4	4	4	4	4	4
Q15208	STK38	>sp|Q15208|STK38_HUMAN Serine/threonine-protein kinase 38 OS=Homo sapiens OX=9606 GN=STK38 PE=1 SV=1	0.301325	0.725772	0.379939	0.875922	0.854996	0.858353		0.469012	0.86309		0.991555	0.979282	1.00766	0.922506	0.94394	0.94142		3	3	3	3	3	3
P04075	ALDOA	>sp|P04075|ALDOA_HUMAN Fructose-bisphosphate aldolase A OS=Homo sapiens OX=9606 GN=ALDOA PE=1 SV=2	-2.70247	1.02332	-0.0909004	0.874444	0.267441	1.44703		-0.590017	0.86297		0.172948	0.923168	1.0019	0.923161	0.995711	0.738851		13	13	14	13	12	12
Q8WWL2	SPIRE2	>sp|Q8WWL2|SPIR2_HUMAN Protein spire homolog 2 OS=Homo sapiens OX=9606 GN=SPIRE2 PE=1 SV=3	-1.25085	-0.209027	-0.397569	1.50304	-0.09088	1.17564		-0.619149	0.8626		0.853835	1.00009	1.00597	0.732467	0.997867	0.863496		1	1	1	1	1	1
Q6PF15	KLHL35	>sp|Q6PF15|KLH35_HUMAN Kelch-like protein 35 OS=Homo sapiens OX=9606 GN=KLHL35 PE=1 SV=3	1.86166	1.93588	1.41928	1.32626	0.98836	0.272951		1.73894	0.862525		0.589935	0.529257	0.845945	0.803659	0.919584	1.00381		1	1	1	1	1	1
Q9NQH7	XPNPEP3	>sp|Q9NQH7|XPP3_HUMAN Xaa-Pro aminopeptidase 3 OS=Homo sapiens OX=9606 GN=XPNPEP3 PE=1 SV=1	0.0616089	0.418474	-0.163933	0.549667	1.2737	0.762709		0.105384	0.862025		1.00065	0.999773	1.00846	0.967781	0.830973	0.961784		4	4	4	4	4	4
Q7LBR1	CHMP1B	>sp|Q7LBR1|CHM1B_HUMAN Charged multivesicular body protein 1b OS=Homo sapiens OX=9606 GN=CHMP1B PE=1 SV=1	2.0922	-0.436787	0.21176	0.95852	0.709756	0.917041		0.62239	0.861772		0.456264	0.997431	1.00596	0.911904	0.961157	0.931797		6	6	6	6	6	6
A0A0A0MRA8	EPB41L3	>tr|A0A0A0MRA8|A0A0A0MRA8_HUMAN Band 4.1-like protein 3 OS=Homo sapiens OX=9606 GN=EPB41L3 PE=1 SV=1	-2.24525	0.316753	0.0683845	1.07096	0.697753	0.816084		-0.620038	0.861599		0.362025	0.997568	1.00039	0.884459	0.962316	0.950207		11	11	11	10	10	11
Q13243	SRSF5	>sp|Q13243|SRSF5_HUMAN Serine/arginine-rich splicing factor 5 OS=Homo sapiens OX=9606 GN=SRSF5 PE=1 SV=1	-1.08531	2.83889	-0.505763	1.61924	0.311966	0.653412		0.415939	0.86154		0.90713	0.130637	1.00323	0.677979	0.996499	0.979631		4	5	5	5	4	5
Q9UJC3	HOOK1	>sp|Q9UJC3|HOOK1_HUMAN Protein Hook homolog 1 OS=Homo sapiens OX=9606 GN=HOOK1 PE=1 SV=2	-0.180342	1.89593	-0.317045	1.81112	0.415509	0.357904		0.466182	0.861512		0.995418	0.553294	1.00837	0.571275	0.99199	1.00083		6	6	6	6	6	6
Q14865	ARID5B	>sp|Q14865|ARI5B_HUMAN AT-rich interactive domain-containing protein 5B OS=Homo sapiens OX=9606 GN=ARID5B PE=1 SV=3	1.13862	1.49142	1.7115	1.348	0.193168	1.04172		1.44718	0.860965		0.895543	0.735966	0.708189	0.797245	0.995177	0.908593		1	1	1	1	1	1
P51665	PSMD7	>sp|P51665|PSMD7_HUMAN 26S proteasome non-ATPase regulatory subunit 7 OS=Homo sapiens OX=9606 GN=PSMD7 PE=1 SV=2	-0.179977	0.767184	-0.442597	0.908576	0.487276	1.18494		0.0482033	0.860263		0.995082	0.970592	1.00226	0.918168	0.994775	0.863128		11	11	11	11	11	11
X6RLT1	NELFCD	>tr|X6RLT1|X6RLT1_HUMAN Negative elongation factor C/D (Fragment) OS=Homo sapiens OX=9606 GN=NELFCD PE=1 SV=1	0.797804	1.2406	0.641838	-0.0660976	1.44188	1.20439		0.893413	0.860057		0.973646	0.845058	0.999899	0.992737	0.764094	0.858179		7	6	7	7	7	6
Q9ULD0; E9PDF2	OGDHL	>sp|Q9ULD0|OGDHL_HUMAN 2-oxoglutarate dehydrogenase-like, mitochondrial OS=Homo sapiens OX=9606 GN=OGDHL PE=1 SV=3	0.888603	-1.15052	-0.0937861	0.892592	1.24556	0.439867		-0.118569	0.859339		0.95702	0.87881	1.00255	0.919771	0.834622	1.00017		4	4	4	4	4	4
P45983	MAPK8	>sp|P45983|MK08_HUMAN Mitogen-activated protein kinase 8 OS=Homo sapiens OX=9606 GN=MAPK8 PE=1 SV=2	0.11342	-0.18783	-1.38783	0.951083	0.402044	1.22466		-0.487413	0.859261		0.998403	1.00152	0.852441	0.910131	0.994501	0.851319		4	4	4	4	4	4
F5GY88	MED24	>tr|F5GY88|F5GY88_HUMAN Mediator of RNA polymerase II transcription subunit 24 OS=Homo sapiens OX=9606 GN=MED24 PE=1 SV=2	2.28654	-0.981125	1.51778	0.200623	2.17206	0.203251		0.941062	0.858645		0.342415	0.92803	0.801277	0.987015	0.340982	1.00265		4	4	4	4	4	4
A0A2R8Y8E0; P10398	BRAF	>tr|A0A2R8Y8E0|A0A2R8Y8E0_HUMAN Non-specific serine/threonine protein kinase OS=Homo sapiens OX=9606 GN=BRAF PE=1 SV=1	-1.62257	-0.0366926	3.54237	-1.06466	2.78853	0.851807		0.627703	0.858559		0.711931	1.0039	0.0314836	0.887235	0.0995298	0.942014		1	1	1	1	1	1
A0A804HJX3	TLK2	>tr|A0A804HJX3|A0A804HJX3_HUMAN Serine/threonine-protein kinase tousled-like 2 OS=Homo sapiens OX=9606 GN=TLK2 PE=1 SV=1	-0.343901	0.385635	-0.461358	1.32126	0.725558	0.528736		-0.139875	0.858518		0.997486	1.00081	1.00303	0.807641	0.959409	0.989603		1	1	1	1	1	1
P55081	MFAP1	>sp|P55081|MFAP1_HUMAN Microfibrillar-associated protein 1 OS=Homo sapiens OX=9606 GN=MFAP1 PE=1 SV=2	0.544202	-0.430889	0.0376979	0.856442	1.35503	0.357547		0.050337	0.85634		0.98965	0.997117	1.00104	0.924563	0.80678	1.0004		7	8	7	7	7	8
Q8TF40	FNIP1	>sp|Q8TF40|FNIP1_HUMAN Folliculin-interacting protein 1 OS=Homo sapiens OX=9606 GN=FNIP1 PE=1 SV=3	0.979265	0.0902535	1.13792	0.522937	0.789829	1.25622		0.735812	0.856329		0.932302	1.0028	0.93248	0.970875	0.94746	0.841204		1	1	1	1	1	1
Q8IWJ2	GCC2	>sp|Q8IWJ2|GCC2_HUMAN GRIP and coiled-coil domain-containing protein 2 OS=Homo sapiens OX=9606 GN=GCC2 PE=1 SV=4	-0.563497	0.74878	-0.0983756	0.957025	0.818243	0.793396		0.028969	0.856221		0.990769	0.975475	1.00337	0.911948	0.945765	0.954914		12	12	12	12	11	11
P55263	ADK	>sp|P55263|ADK_HUMAN Adenosine kinase OS=Homo sapiens OX=9606 GN=ADK PE=1 SV=2	-0.319645	0.345216	-0.7612	1.09629	0.495959	0.975925		-0.245209	0.856059		0.996524	1.00048	0.987312	0.879542	0.992865	0.921058		11	12	11	12	11	11
A0A3B3IU46	RAMACL	>tr|A0A3B3IU46|A0A3B3IU46_HUMAN RNA guanine-7 methyltransferase-activating subunit-like (pseudogene) OS=Homo sapiens OX=9606 GN=RAMACL PE=4 SV=1	1.997	-0.807858	-0.0304371	1.0795	1.39178	0.0967213		0.386235	0.856002		0.516446	0.966385	0.999393	0.882072	0.793074	0.998206		4	4	4	4	4	4
O43399	TPD52L2	>sp|O43399|TPD54_HUMAN Tumor protein D54 OS=Homo sapiens OX=9606 GN=TPD52L2 PE=1 SV=2	-0.499322	0.229494	1.63729	0.208257	1.41345	0.945005		0.455822	0.855571		0.990743	1.00023	0.748705	0.987246	0.777898	0.924214		9	10	11	11	9	10
H3BRF9	ZFYVE19	>tr|H3BRF9|H3BRF9_HUMAN Abscission/NoCut checkpoint regulator OS=Homo sapiens OX=9606 GN=ZFYVE19 PE=1 SV=1	0.462842	0.0594468	-0.0270394	0.895702	0.855453	0.815013		0.165083	0.855389		0.99166	1.003	0.998976	0.919864	0.943857	0.950856		3	3	3	3	3	3
P62987	UBA52	>sp|P62987|RL40_HUMAN Ubiquitin-60S ribosomal protein L40 OS=Homo sapiens OX=9606 GN=UBA52 PE=1 SV=2	0.536084	4.27124	-3.45919	1.98584	0.155871	0.421639		0.449377	0.85445		0.988674	0.00189085	0.039073	0.466843	0.998279	0.999588		2	2	2	2	2	2
A0A2R8YGH5	AP1S1	>tr|A0A2R8YGH5|A0A2R8YGH5_HUMAN AP complex subunit sigma OS=Homo sapiens OX=9606 GN=AP1S1 PE=1 SV=1	0.438921	-0.495655	-0.577866	1.10157	0.972248	0.487854		-0.211533	0.853891		0.991364	0.995833	1.00294	0.880319	0.921587	0.995336		1	1	1	1	1	1
P15954	COX7C	>sp|P15954|COX7C_HUMAN Cytochrome c oxidase subunit 7C, mitochondrial OS=Homo sapiens OX=9606 GN=COX7C PE=1 SV=1	0.41223	1.57429	0.326605	0.735197	0.824041	1.00156		0.771042	0.853598		0.989964	0.69533	1.00929	0.947884	0.94496	0.913446		3	3	3	3	3	3
Q9UNK0	STX8	>sp|Q9UNK0|STX8_HUMAN Syntaxin-8 OS=Homo sapiens OX=9606 GN=STX8 PE=1 SV=2	1.46741	0.784137	0.129987	1.66473	1.85203	-0.956271		0.793845	0.853497		0.786778	0.970014	1.00805	0.660548	0.517856	0.925225		4	4	4	4	3	4
Q9H3Q1	CDC42EP4	>sp|Q9H3Q1|BORG4_HUMAN Cdc42 effector protein 4 OS=Homo sapiens OX=9606 GN=CDC42EP4 PE=1 SV=1	0.742952	-0.854245	-0.82092	1.34035	0.845604	0.373062		-0.310738	0.853004		0.981321	0.957482	0.989661	0.798824	0.944672	1.00038		3	4	3	4	4	3
Q92624	APPBP2	>sp|Q92624|APBP2_HUMAN Amyloid protein-binding protein 2 OS=Homo sapiens OX=9606 GN=APPBP2 PE=1 SV=2	-0.331983	-0.162915	-0.131162	0.32466	0.96954	1.26372		-0.208687	0.852641		0.995752	1.00275	1.00845	0.983911	0.92178	0.836537		1	1	1	1	1	1
Q6UXN9	WDR82	>sp|Q6UXN9|WDR82_HUMAN WD repeat-containing protein 82 OS=Homo sapiens OX=9606 GN=WDR82 PE=1 SV=1	0.0153352	0.331131	0.70623	0.568784	1.11487	0.872944		0.350898	0.852198		1.00085	0.999985	0.991483	0.97167	0.8834	0.940208		9	9	9	9	9	9
Q6UB99	ANKRD11	>sp|Q6UB99|ANR11_HUMAN Ankyrin repeat domain-containing protein 11 OS=Homo sapiens OX=9606 GN=ANKRD11 PE=1 SV=3	1.98954	0.160928	-0.0613187	0.900536	1.08739	0.567022		0.696382	0.851648		0.520223	1.00308	1.00083	0.919534	0.890646	0.983933		4	4	4	4	4	4
P45984	MAPK9	>sp|P45984|MK09_HUMAN Mitogen-activated protein kinase 9 OS=Homo sapiens OX=9606 GN=MAPK9 PE=1 SV=2	1.22182	0.574278	0.270732	0.753273	1.27349	0.527861		0.688943	0.851541		0.86004	0.992293	1.00669	0.944719	0.830885	0.989661		2	2	2	2	2	2
Q8WU76	SCFD2	>sp|Q8WU76|SCFD2_HUMAN Sec1 family domain-containing protein 2 OS=Homo sapiens OX=9606 GN=SCFD2 PE=1 SV=2	-1.03184	1.50311	-0.52937	1.60625	0.583964	0.364402		-0.0193669	0.85154		0.924191	0.73139	1.00263	0.682438	0.982284	0.998894		1	1	1	1	1	1
Q6ZN18	AEBP2	>sp|Q6ZN18|AEBP2_HUMAN Zinc finger protein AEBP2 OS=Homo sapiens OX=9606 GN=AEBP2 PE=1 SV=2	-0.263147	-0.453545	0.603617	0.962173	0.545828	1.04646		-0.0376918	0.851486		0.990862	0.996883	1.00062	0.912065	0.984453	0.907672		1	1	1	1	1	1
Q9Y2X3	NOP58	>sp|Q9Y2X3|NOP58_HUMAN Nucleolar protein 58 OS=Homo sapiens OX=9606 GN=NOP58 PE=1 SV=1	0.0829854	0.098889	0.0896928	0.49314	0.776241	1.28436		0.0905224	0.851246		1.00078	1.00151	1.00168	0.976729	0.951467	0.828247		18	18	18	18	18	18
Q96HY7	DHTKD1	>sp|Q96HY7|DHTK1_HUMAN 2-oxoadipate dehydrogenase complex component E1 OS=Homo sapiens OX=9606 GN=DHTKD1 PE=1 SV=2	0.361456	0.16297	0.48835	1.62159	0.834653	0.0961674		0.337592	0.850804		0.995876	1.00283	1.00303	0.678263	0.943956	0.998057		4	5	5	5	5	5
Q9NXW9	ALKBH4	>sp|Q9NXW9|ALKB4_HUMAN Alpha-ketoglutarate-dependent dioxygenase alkB homolog 4 OS=Homo sapiens OX=9606 GN=ALKBH4 PE=1 SV=1	0.461404	0.761466	0.295646	1.05501	0.448655	1.0486		0.506172	0.850754		0.992188	0.970686	1.0088	0.890006	0.993039	0.906891		1	1	1	1	1	1
B1AMF1	UBE2J2	>tr|B1AMF1|B1AMF1_HUMAN Ubiquitin-conjugating enzyme E2 J2 (Fragment) OS=Homo sapiens OX=9606 GN=UBE2J2 PE=1 SV=1	1.3165	0.212141	1.1655	0.443301	1.11953	0.988478		0.898047	0.850436		0.83943	0.999805	0.930735	0.977005	0.88083	0.915908		1	1	1	1	1	1
Q69YI7	NAIF1	>sp|Q69YI7|NAIF1_HUMAN Nuclear apoptosis-inducing factor 1 OS=Homo sapiens OX=9606 GN=NAIF1 PE=1 SV=1	0.446335	7.44543	1.75051	0.351184	1.2652	0.932299		3.21409	0.849561		0.991406	2.88336e-11	0.687086	0.980106	0.832345	0.929036		1	1	1	1	1	1
P62140	PPP1CB	>sp|P62140|PP1B_HUMAN Serine/threonine-protein phosphatase PP1-beta catalytic subunit OS=Homo sapiens OX=9606 GN=PPP1CB PE=1 SV=3	0.476817	-0.56368	0.424408	0.264812	1.31413	0.968632		0.112515	0.849193		0.992013	0.990854	1.0047	0.984335	0.817507	0.922256		4	4	4	4	4	4
O15031	PLXNB2	>sp|O15031|PLXB2_HUMAN Plexin-B2 OS=Homo sapiens OX=9606 GN=PLXNB2 PE=1 SV=3	-1.52079	0.468176	1.68337	1.20545	0.849294	0.491186		0.210252	0.848644		0.762814	0.9956	0.722234	0.849291	0.94524	0.995798		13	13	13	13	13	13
A0A8I5KRM5	NEK1	>tr|A0A8I5KRM5|A0A8I5KRM5_HUMAN Serine/threonine-protein kinase Nek1 OS=Homo sapiens OX=9606 GN=NEK1 PE=1 SV=1	-0.179107	0.547028	-0.172964	0.436276	0.976802	1.12811		0.0649856	0.847062		0.994673	0.991922	1.0086	0.976683	0.920034	0.883453		1	1	1	1	1	1
P49754	VPS41	>sp|P49754|VPS41_HUMAN Vacuolar protein sorting-associated protein 41 homolog OS=Homo sapiens OX=9606 GN=VPS41 PE=1 SV=3	1.29738	0.35587	0.596864	0.725475	0.914166	0.901406		0.750038	0.847016		0.841475	1.00141	1.00166	0.948601	0.934202	0.936351		6	6	6	6	6	6
P23470	PTPRG	>sp|P23470|PTPRG_HUMAN Receptor-type tyrosine-protein phosphatase gamma OS=Homo sapiens OX=9606 GN=PTPRG PE=1 SV=4	-0.223549	0.810849	0.584108	0.872533	0.646108	1.02126		0.390469	0.846633		0.991907	0.965504	1.00184	0.9231	0.975818	0.909303		5	5	5	5	5	5
Q8IWE5	PLEKHM2	>sp|Q8IWE5|PKHM2_HUMAN Pleckstrin homology domain-containing family M member 2 OS=Homo sapiens OX=9606 GN=PLEKHM2 PE=1 SV=2	-0.515444	1.6969	1.98264	2.04287	-0.426315	0.920921		1.0547	0.845824		0.990243	0.646146	0.544842	0.435416	0.992025	0.92988		1	1	1	1	1	1
O60749	SNX2	>sp|O60749|SNX2_HUMAN Sorting nexin-2 OS=Homo sapiens OX=9606 GN=SNX2 PE=1 SV=2	0.58	0.746966	-0.934772	1.05161	0.35247	1.13258		0.130731	0.845556		0.992885	0.976373	0.969918	0.891291	0.993124	0.885404		16	17	17	17	17	17
F8VV59; H0YIV4; Q99733	NAP1L1	>tr|F8VV59|F8VV59_HUMAN Nucleosome assembly protein 1-like 1 OS=Homo sapiens OX=9606 GN=NAP1L1 PE=1 SV=1	-0.776354	2.23921	-1.44476	1.7654	0.360543	0.40707		0.00603334	0.844338		0.974516	0.367662	0.833556	0.599195	0.993025	0.999132		2	2	2	2	2	2
H0Y4W2	TRRAP	>tr|H0Y4W2|H0Y4W2_HUMAN Transformation/transcription domain-associated protein OS=Homo sapiens OX=9606 GN=TRRAP PE=1 SV=2	1.09332	-0.201317	1.19633	0.377443	1.70318	0.452195		0.696109	0.844273		0.905523	1.00038	0.926487	0.979308	0.609036	0.998574		23	24	24	24	23	24
A0A0A0MRY0	TBC1D22A	>tr|A0A0A0MRY0|A0A0A0MRY0_HUMAN TBC1 domain family member 22A OS=Homo sapiens OX=9606 GN=TBC1D22A PE=1 SV=1	0.0376254	0.620196	0.565694	1.27214	0.751702	0.508592		0.407839	0.844145		1.00102	0.988606	1.00399	0.822802	0.955396	0.994029		1	1	1	1	1	1
P02792	FTL	>sp|P02792|FRIL_HUMAN Ferritin light chain OS=Homo sapiens OX=9606 GN=FTL PE=1 SV=2	1.60835	3.93521	-2.57211	0.0194465	-0.0780515	2.58956		0.990486	0.843651		0.720946	0.00654175	0.261123	0.997864	0.998897	0.173864		7	7	7	7	7	7
Q9Y6K1	DNMT3A	>sp|Q9Y6K1|DNM3A_HUMAN DNA (cytosine-5)-methyltransferase 3A OS=Homo sapiens OX=9606 GN=DNMT3A PE=1 SV=4	0.604411	0.922982	0.0490314	1.65139	0.618778	0.260579		0.525475	0.843581		0.991153	0.943962	1.00067	0.667923	0.981647	1.00455		4	4	4	4	4	4
A0A1W2PQA1	REST	>tr|A0A1W2PQA1|A0A1W2PQA1_HUMAN RE1-silencing transcription factor OS=Homo sapiens OX=9606 GN=REST PE=1 SV=2	-1.47638	0.679138	-0.277454	0.685863	1.37762	0.46544		-0.358233	0.842973		0.784417	0.98376	1.00648	0.950234	0.797084	0.998147		1	1	1	1	1	1
M0QZ22	SAMD4B	>tr|M0QZ22|M0QZ22_HUMAN Protein Smaug homolog 2 OS=Homo sapiens OX=9606 GN=SAMD4B PE=1 SV=1	0.9413	0.160498	-0.427966	1.4022	0.214471	0.912049		0.224611	0.842906		0.940234	1.00294	1.00604	0.777499	0.995088	0.932723		4	4	4	4	4	4
O94906	PRPF6	>sp|O94906|PRP6_HUMAN Pre-mRNA-processing factor 6 OS=Homo sapiens OX=9606 GN=PRPF6 PE=1 SV=1	-0.349089	0.224324	-0.285612	0.968518	0.400451	1.15615		-0.136792	0.841707		0.997679	1.00034	1.00954	0.912024	0.9947	0.872264		31	30	31	30	30	30
Q96R72	OR4K3	>sp|Q96R72|OR4K3_HUMAN Olfactory receptor 4K3 OS=Homo sapiens OX=9606 GN=OR4K3 PE=3 SV=3	0.602504	0.0567557	-0.348608	1.11852	0.906373	0.499554		0.103551	0.841482		0.990336	1.00269	1.01137	0.877682	0.933381	0.993891		2	2	2	2	2	2
E7EN19	MAP4K4	>tr|E7EN19|E7EN19_HUMAN Mitogen-activated protein kinase kinase kinase kinase 4 OS=Homo sapiens OX=9606 GN=MAP4K4 PE=1 SV=2	-0.215183	0.640427	-1.59108	1.41723	0.320254	0.786615		-0.388611	0.841368		0.99133	0.983467	0.773813	0.771548	0.99549	0.953905		12	12	12	12	12	12
P51668; H9KV45	UBE2D1	>sp|P51668|UB2D1_HUMAN Ubiquitin-conjugating enzyme E2 D1 OS=Homo sapiens OX=9606 GN=UBE2D1 PE=1 SV=1	-0.616419	2.40156	-0.512765	0.67617	-0.010403	1.85787		0.424124	0.841212		0.98918	0.295051	1.00509	0.952508	0.999677	0.526951		3	3	3	3	3	3
O75145	PPFIA3	>sp|O75145|LIPA3_HUMAN Liprin-alpha-3 OS=Homo sapiens OX=9606 GN=PPFIA3 PE=1 SV=3	-0.00251574	-0.346415	0.698235	1.12301	0.873185	0.525016		0.116435	0.840405		1.00019	0.999876	0.993715	0.879434	0.941918	0.988768		6	6	6	6	6	6
Q14999	CUL7	>sp|Q14999|CUL7_HUMAN Cullin-7 OS=Homo sapiens OX=9606 GN=CUL7 PE=1 SV=2	0.696219	0.634552	0.464449	-0.052062	1.44553	1.12692		0.598407	0.840128		0.985119	0.9851	1.00319	0.995649	0.760188	0.884468		9	9	9	9	8	9
Q9UKV5	AMFR	>sp|Q9UKV5|AMFR_HUMAN E3 ubiquitin-protein ligase AMFR OS=Homo sapiens OX=9606 GN=AMFR PE=1 SV=2	-0.0970231	0.406419	0.930088	0.816566	0.771303	0.932399		0.413161	0.84009		0.998984	0.998341	0.969484	0.930525	0.951834	0.929469		4	4	4	4	4	4
P0DTL6	ZFTRAF1	>sp|P0DTL6|ZTRF1_HUMAN Zinc finger TRAF-type-containing protein 1 OS=Homo sapiens OX=9606 GN=ZFTRAF1 PE=2 SV=1	-0.646484	0.228782	0.997394	-0.0819694	0.070614	2.53067		0.193231	0.839773		0.989896	1.0002	0.954947	0.991026	0.999659	0.193043		1	1	1	1	1	1
Q6P4E1	GOLM2	>sp|Q6P4E1|GOLM2_HUMAN Protein GOLM2 OS=Homo sapiens OX=9606 GN=GOLM2 PE=1 SV=2	-0.382814	0.790492	-0.928434	1.30411	0.42985	0.782978		-0.173585	0.83898		0.991316	0.969964	0.969684	0.813539	0.99366	0.956175		1	1	1	1	1	1
A0A8I5KQY1	DEAF1	>tr|A0A8I5KQY1|A0A8I5KQY1_HUMAN Deformed epidermal autoregulatory factor 1 homolog OS=Homo sapiens OX=9606 GN=DEAF1 PE=1 SV=1	0.15951	0.27773	0.303699	1.13582	1.08886	0.29208		0.24698	0.838918		0.995716	0.999117	1.00838	0.875918	0.890548	1.00421		2	2	2	2	2	2
M0R1N9	SIRT6	>tr|M0R1N9|M0R1N9_HUMAN NAD-dependent protein deacetylase sirtuin-6 OS=Homo sapiens OX=9606 GN=SIRT6 PE=1 SV=1	0.456001	-0.331797	0.426373	0.444199	1.01745	1.05356		0.183526	0.8384		0.993033	0.999774	1.00586	0.977216	0.911125	0.905361		1	1	1	1	1	1
Q6YP21	KYAT3	>sp|Q6YP21|KAT3_HUMAN Kynurenine--oxoglutarate transaminase 3 OS=Homo sapiens OX=9606 GN=KYAT3 PE=1 SV=1	0.0533906	0.659606	0.286615	0.834618	0.866187	0.814228		0.333204	0.838345		1.00084	0.983017	1.01021	0.928487	0.939829	0.95113		11	11	11	11	11	11
Q9Y2X0	MED16	>sp|Q9Y2X0|MED16_HUMAN Mediator of RNA polymerase II transcription subunit 16 OS=Homo sapiens OX=9606 GN=MED16 PE=1 SV=2	1.25947	1.88687	0.768401	1.33819	1.30739	-0.132257		1.30491	0.837774		0.852354	0.556847	0.98767	0.801114	0.817961	1.00053		2	3	3	3	2	3
O95989; Q9NZJ9; Q96G61	NUDT3	>sp|O95989|NUDT3_HUMAN Diphosphoinositol polyphosphate phosphohydrolase 1 OS=Homo sapiens OX=9606 GN=NUDT3 PE=1 SV=1	-3.18601	0.885044	2.13641	1.45961	1.3764	-0.323289		-0.0548536	0.837574		0.0537447	0.950988	0.457151	0.757621	0.796254	1.00288		1	1	1	1	1	1
P53992	SEC24C	>sp|P53992|SC24C_HUMAN Protein transport protein Sec24C OS=Homo sapiens OX=9606 GN=SEC24C PE=1 SV=3	-0.501791	0.335522	0.893631	0.235876	1.07159	1.20353		0.242454	0.837		0.991267	1.00035	0.977837	0.984289	0.896607	0.857196		17	17	17	17	17	17
P62937	PPIA	>sp|P62937|PPIA_HUMAN Peptidyl-prolyl cis-trans isomerase A OS=Homo sapiens OX=9606 GN=PPIA PE=1 SV=2	1.36787	-0.148	-0.490977	0.239459	0.98884	1.28185		0.242964	0.836715		0.824706	1.00374	1.00265	0.983678	0.919217	0.828717		13	17	16	17	17	17
H0YGB4	CCDC91	>tr|H0YGB4|H0YGB4_HUMAN Coiled-coil domain-containing protein 91 (Fragment) OS=Homo sapiens OX=9606 GN=CCDC91 PE=1 SV=1	0.305442	-0.844452	-1.08329	0.523809	0.909517	1.07595		-0.540766	0.836424		0.994655	0.958348	0.952492	0.970439	0.934661	0.901412		1	1	1	1	1	1
Q8TAQ2; Q92922	SMARCC2	>sp|Q8TAQ2|SMRC2_HUMAN SWI/SNF complex subunit SMARCC2 OS=Homo sapiens OX=9606 GN=SMARCC2 PE=1 SV=1	-0.758655	0.900372	-1.28732	1.62486	0.0183457	0.866039		-0.381866	0.836413		0.978777	0.947384	0.892838	0.677296	1.00076	0.94093		7	7	7	7	7	7
Q9NTI5; Q29RF7	PDS5B	>sp|Q9NTI5|PDS5B_HUMAN Sister chromatid cohesion protein PDS5 homolog B OS=Homo sapiens OX=9606 GN=PDS5B PE=1 SV=1	-0.67889	-0.512278	-0.90553	0.963059	0.550196	0.995356		-0.698899	0.836203		0.990062	0.994038	0.975706	0.911716	0.984195	0.913883		5	5	5	5	5	5
Q05209	PTPN12	>sp|Q05209|PTN12_HUMAN Tyrosine-protein phosphatase non-receptor type 12 OS=Homo sapiens OX=9606 GN=PTPN12 PE=1 SV=3	0.796799	-0.59825	0.164239	0.767803	1.13935	0.599662		0.120929	0.835605		0.97395	0.990121	1.00872	0.939503	0.87556	0.983102		4	4	4	4	4	4
H7C1N9	MTERF4	>tr|H7C1N9|H7C1N9_HUMAN Transcription termination factor 4, mitochondrial (Fragment) OS=Homo sapiens OX=9606 GN=MTERF4 PE=1 SV=1	-0.278017	1.5959	0.679497	1.06375	0.257277	1.1841		0.665795	0.835043		0.990603	0.691747	0.997797	0.886929	0.99471	0.86106		2	2	2	2	2	2
Q8WXK3	ASB13	>sp|Q8WXK3|ASB13_HUMAN Ankyrin repeat and SOCS box protein 13 OS=Homo sapiens OX=9606 GN=ASB13 PE=1 SV=2	-0.825482	0.0276392	-0.547498	0.46607	1.2021	0.835111		-0.448447	0.834426		0.966186	1.00143	1.00144	0.977164	0.847427	0.945251		2	2	2	2	2	2
Q5VTL8	PRPF38B	>sp|Q5VTL8|PR38B_HUMAN Pre-mRNA-splicing factor 38B OS=Homo sapiens OX=9606 GN=PRPF38B PE=1 SV=1	1.16709	-1.07217	-0.773262	0.4705	1.62944	0.401157		-0.226115	0.8337		0.881707	0.905415	0.98889	0.978023	0.65101	0.999069		8	8	8	8	8	8
Q9UL03	INTS6	>sp|Q9UL03|INT6_HUMAN Integrator complex subunit 6 OS=Homo sapiens OX=9606 GN=INTS6 PE=1 SV=1	-0.461032	1.81226	0.132063	1.09626	0.510676	0.892293		0.49443	0.833078		0.991715	0.591911	1.00804	0.879254	0.990049	0.936328		7	8	8	8	7	8
Q96F15	GIMAP5	>sp|Q96F15|GIMA5_HUMAN GTPase IMAP family member 5 OS=Homo sapiens OX=9606 GN=GIMAP5 PE=1 SV=1	0.560715	0.878155	0.485645	1.90609	0.703399	-0.111101		0.641505	0.832795		0.990086	0.952069	1.00406	0.514208	0.962613	0.999742		1	1	1	1	1	1
A0A7I2V5T6	SLC4A2	>tr|A0A7I2V5T6|A0A7I2V5T6_HUMAN Anion exchange protein OS=Homo sapiens OX=9606 GN=SLC4A2 PE=1 SV=1	-1.15786	1.4778	0.400322	0.571486	-0.075226	1.99931		0.240087	0.831857		0.886367	0.745255	1.00657	0.971994	0.999322	0.451984		1	2	2	2	2	2
Q86V24	ADIPOR2	>sp|Q86V24|PAQR2_HUMAN Adiponectin receptor protein 2 OS=Homo sapiens OX=9606 GN=ADIPOR2 PE=1 SV=1	-1.7195	-1.05657	3.74073	-0.806287	0.0115805	3.28973		0.32155	0.831674		0.668405	0.906249	0.01726	0.932403	0.999895	0.0309733		1	1	1	1	1	1
H3BMM9	RNPS1	>tr|H3BMM9|H3BMM9_HUMAN RNA-binding protein with serine-rich domain 1 (Fragment) OS=Homo sapiens OX=9606 GN=RNPS1 PE=1 SV=1	0.125319	-0.179719	-0.796249	-0.0750772	0.238584	2.32617		-0.28355	0.829891		0.997941	1.00193	0.98599	0.991372	0.994814	0.28229		1	1	1	1	1	1
A0A6I8PIX7	SVIL	>tr|A0A6I8PIX7|A0A6I8PIX7_HUMAN Supervillin OS=Homo sapiens OX=9606 GN=SVIL PE=1 SV=1	1.50541	1.7343	0.370585	1.1886	0.26635	1.03363		1.20343	0.829527		0.771183	0.630367	1.00861	0.854988	0.995608	0.908861		15	15	15	15	15	15
O75385	ULK1	>sp|O75385|ULK1_HUMAN Serine/threonine-protein kinase ULK1 OS=Homo sapiens OX=9606 GN=ULK1 PE=1 SV=2	0.191886	1.6052	1.18458	0.852333	1.24998	0.386175		0.993888	0.829496		0.993581	0.687304	0.92569	0.924137	0.835469	0.998206		1	1	1	1	1	1
A0A8V8TM47	WRAP53	Telomerase Cajal body protein 1	-1.34622	1.56095	-0.0537315	0.765302	0.132469	1.59029		0.053667	0.829353		0.828742	0.70381	1.00062	0.939893	0.997771	0.661593		4	4	4	4	4	4
A0A7P0T9I3	MBNL2	>tr|A0A7P0T9I3|A0A7P0T9I3_HUMAN Muscleblind-like protein 2 OS=Homo sapiens OX=9606 GN=MBNL2 PE=1 SV=1	-0.183183	0.90423	-0.0559742	0.480739	1.35047	0.655397		0.221691	0.828868		0.99537	0.944355	1.00057	0.977927	0.806622	0.979353		1	1	1	1	1	1
B0QY64	SUN2	>tr|B0QY64|B0QY64_HUMAN SUN domain-containing protein 2 OS=Homo sapiens OX=9606 GN=SUN2 PE=1 SV=3	-0.866988	-0.556961	-0.726344	0.738232	0.772759	0.974567		-0.716764	0.828519		0.961701	0.991451	0.989935	0.947241	0.951636	0.92056		3	3	3	3	3	3
Q9NXK8	FBXL12	>sp|Q9NXK8|FXL12_HUMAN F-box/LRR-repeat protein 12 OS=Homo sapiens OX=9606 GN=FBXL12 PE=1 SV=1	0.498294	-0.368502	1.15585	0.843351	1.00179	0.640018		0.428548	0.828385		0.990251	1.0018	0.931346	0.927573	0.917612	0.979746		1	1	1	1	1	1
P36915	GNL1	>sp|P36915|GNL1_HUMAN Guanine nucleotide-binding protein-like 1 OS=Homo sapiens OX=9606 GN=GNL1 PE=1 SV=2	0.863467	-0.0685341	0.267326	1.13354	0.233039	1.11739		0.354086	0.82799		0.962354	1.0022	1.00706	0.877799	0.99473	0.88536		12	12	12	11	12	12
Q7Z5K2	WAPL	>sp|Q7Z5K2|WAPL_HUMAN Wings apart-like protein homolog OS=Homo sapiens OX=9606 GN=WAPL PE=1 SV=1	0.401004	1.02003	-0.100232	0.771142	0.78534	0.926535		0.440267	0.827672		0.990295	0.922719	1.0043	0.939909	0.948415	0.928416		15	15	15	15	15	15
A7KAX9	ARHGAP32	>sp|A7KAX9|RHG32_HUMAN Rho GTPase-activating protein 32 OS=Homo sapiens OX=9606 GN=ARHGAP32 PE=1 SV=1	1.57924	1.99795	-2.28308	-0.28791	1.58092	1.18981		0.431369	0.827607		0.744987	0.494773	0.403479	0.983768	0.675485	0.862667		1	1	1	1	1	1
Q14517	FAT1	>sp|Q14517|FAT1_HUMAN Protocadherin Fat 1 OS=Homo sapiens OX=9606 GN=FAT1 PE=1 SV=2	-1.00014	-0.0522604	0.382283	0.302243	1.30658	0.873234		-0.223371	0.827352		0.932108	1.00402	1.00784	0.983579	0.817515	0.940622		12	12	12	12	12	12
P26368	U2AF2	>sp|P26368|U2AF2_HUMAN Splicing factor U2AF 65 kDa subunit OS=Homo sapiens OX=9606 GN=U2AF2 PE=1 SV=4	1.35772	0.622964	-1.57821	1.18337	0.936693	0.361209		0.134159	0.82709		0.830396	0.989466	0.781574	0.8571	0.928047	1.00012		11	13	11	13	11	13
G5EA09	SDCBP	>tr|G5EA09|G5EA09_HUMAN Syndecan binding protein (Syntenin), isoform CRA_a OS=Homo sapiens OX=9606 GN=SDCBP PE=1 SV=1	-0.216068	0.661295	-0.767832	0.903933	0.719663	0.854489		-0.107535	0.826028		0.991601	0.983118	0.987406	0.918741	0.959555	0.940539		9	9	9	9	9	9
F5H1N7	CRACD	>tr|F5H1N7|F5H1N7_HUMAN Capping protein-inhibiting regulator of actin dynamics OS=Homo sapiens OX=9606 GN=CRACD PE=1 SV=1	0.00969782	-1.12086	-0.67349	0.996226	-0.532846	2.01389		-0.594885	0.825758		1.00118	0.88855	0.998503	0.906502	0.987038	0.445252		4	4	4	5	5	4
Q5T0N5	FNBP1L	>sp|Q5T0N5|FBP1L_HUMAN Formin-binding protein 1-like OS=Homo sapiens OX=9606 GN=FNBP1L PE=1 SV=3	-1.10196	1.25743	-2.24867	1.43449	0.301047	0.741317		-0.697733	0.825617		0.905865	0.83681	0.411458	0.764412	0.994416	0.964983		7	7	7	7	7	7
Q93034	CUL5	>sp|Q93034|CUL5_HUMAN Cullin-5 OS=Homo sapiens OX=9606 GN=CUL5 PE=1 SV=4	0.679639	0.909527	-0.358408	1.02961	0.921847	0.524931		0.410252	0.825462		0.989802	0.945866	1.01107	0.899292	0.933856	0.988677		15	15	15	15	15	15
A0A024RCQ8	PPT2	>tr|A0A024RCQ8|A0A024RCQ8_HUMAN HCG1999928, isoform CRA_a OS=Homo sapiens OX=9606 GN=PPT2 PE=1 SV=1	-1.90283	-0.253411	0.349054	-0.0367341	0.958405	1.55373		-0.602397	0.825134		0.561784	0.999447	1.01172	0.997799	0.923929	0.681907		1	1	1	1	1	1
Q8IYT2	CMTR2	>sp|Q8IYT2|CMTR2_HUMAN Cap-specific mRNA (nucleoside-2'-O-)-methyltransferase 2 OS=Homo sapiens OX=9606 GN=CMTR2 PE=1 SV=2	-0.527631	-0.0111163	-0.132381	0.674573	0.852134	0.948338		-0.223709	0.825015		0.990796	1.00119	1.00828	0.952133	0.944341	0.924243		1	1	1	1	1	1
P11171	EPB41	>sp|P11171|EPB41_HUMAN Protein 4.1 OS=Homo sapiens OX=9606 GN=EPB41 PE=1 SV=4	0.167612	-0.140835	0.521809	0.95694	1.06668	0.451273		0.182862	0.824965		0.995269	1.00345	1.00386	0.911495	0.895421	0.998707		16	16	16	16	16	16
Q9NRZ9	HELLS	>sp|Q9NRZ9|HELLS_HUMAN Lymphoid-specific helicase OS=Homo sapiens OX=9606 GN=HELLS PE=1 SV=1	2.5048	0.100184	-0.553443	0.808783	0.695628	0.970162		0.683848	0.824858		0.244586	1.00178	1.00119	0.932803	0.962746	0.921618		25	25	25	25	25	25
Q9UIS9	MBD1	>sp|Q9UIS9|MBD1_HUMAN Methyl-CpG-binding domain protein 1 OS=Homo sapiens OX=9606 GN=MBD1 PE=1 SV=2	-0.674603	0.368636	0.00688741	1.01882	0.519568	0.935624		-0.0996934	0.824671		0.988873	1.00248	0.999123	0.898689	0.988311	0.927906		4	4	4	4	4	4
A0A0A0MRA8; P11171	EPB41L3	>tr|A0A0A0MRA8|A0A0A0MRA8_HUMAN Band 4.1-like protein 3 OS=Homo sapiens OX=9606 GN=EPB41L3 PE=1 SV=1	-0.854749	0.790883	0.0742573	1.09142	0.339085	1.03712		0.00346376	0.822541		0.96487	0.970208	1.00034	0.878249	0.992441	0.907759		2	2	2	2	2	2
Q16637	SMN1SMN2	>sp|Q16637|SMN_HUMAN Survival motor neuron protein OS=Homo sapiens OX=9606 GN=SMN2 PE=1 SV=1	1.26979	-2.19681	-0.529238	1.02625	0.94729	0.491723		-0.48542	0.821755		0.852133	0.385836	1.00239	0.899962	0.92471	0.995927		3	4	3	3	3	4
Q00536	CDK16	>sp|Q00536|CDK16_HUMAN Cyclin-dependent kinase 16 OS=Homo sapiens OX=9606 GN=CDK16 PE=1 SV=1	-0.980609	1.9918	-0.730123	1.18665	1.08583	0.190535		0.0936879	0.821008		0.93164	0.498917	0.989638	0.854542	0.889545	1.0018		2	2	2	2	2	2
Q96IG2	FBXL20	>sp|Q96IG2|FXL20_HUMAN F-box/LRR-repeat protein 20 OS=Homo sapiens OX=9606 GN=FBXL20 PE=1 SV=2	-0.144499	-0.541873	0.152236	0.921901	1.16626	0.374825		-0.178045	0.820996		0.996076	0.992299	1.00687	0.915469	0.862251	1.00049		2	2	2	2	2	2
F5H1Z2	RSRC2	>tr|F5H1Z2|F5H1Z2_HUMAN Arginine/serine-rich coiled-coil protein 2 (Fragment) OS=Homo sapiens OX=9606 GN=RSRC2 PE=1 SV=8	1.15076	-0.050077	-0.649301	0.354175	1.64099	0.467736		0.150459	0.820968		0.891272	1.00426	0.999264	0.979983	0.645158	0.999367		1	1	1	1	1	1
Q5TCU3	TPM2	>tr|Q5TCU3|Q5TCU3_HUMAN Tropomyosin beta chain OS=Homo sapiens OX=9606 GN=TPM2 PE=1 SV=1	0.789299	-0.542893	0.134545	0.798995	1.07423	0.589589		0.126984	0.820937		0.97466	0.99305	1.00819	0.933618	0.895819	0.984763		3	3	3	3	3	3
G8JLA2; G3V1V0	MYL6	>tr|G8JLA2|G8JLA2_HUMAN Myosin light polypeptide 6 OS=Homo sapiens OX=9606 GN=MYL6 PE=1 SV=1	0.593511	0.69278	-0.43103	1.00582	0.817759	0.638446		0.285087	0.820676		0.993502	0.981088	1.00478	0.903409	0.945646	0.979751		7	7	6	7	7	6
G5EA48	SRGAP1	>tr|G5EA48|G5EA48_HUMAN SLIT-ROBO Rho GTPase activating protein 1, isoform CRA_a OS=Homo sapiens OX=9606 GN=SRGAP1 PE=1 SV=1	1.05441	1.27695	0.0471501	0.844197	0.71239	0.904673		0.792838	0.82042		0.91821	0.833535	1.00079	0.92822	0.960332	0.935516		4	4	4	4	4	4
[truncated: 7,102 more rows]

## Sheet: Transient and inducible 
																																							-5	0	5
[truncated: 8,676 more rows]
